# Supplementary material for: Virion proteomics of genetically intact HCMV reveals a regulator of envelope glycoprotein composition that protects against humoral immunity
Source: Proc Natl Acad Sci U S A. 2025 Sep 18;122(38):e2425622122. doi: 10.1073/pnas.2425622122 (PMC12478159; doi:10.1073/pnas.2425622122)
Supplement: Supplementary file 2 — Dataset S01 (TXT) [file pnas.2425622122.sd01.txt]

Protein IDs	Majority protein IDs	Peptide counts (all)	Peptide counts (razor+unique)	Peptide counts (unique)	Protein names	Gene names	Fasta headers	Number of proteins	Peptides	Razor + unique peptides	Unique peptides	Peptides 1111_M	Peptides 1149_L	Peptides 1502_H	Peptides 1778_L	Peptides 1780_H	Peptides 1864_H	Peptides RS_3	Peptides RS1	Razor + unique peptides 1111_M	Razor + unique peptides 1149_L	Razor + unique peptides 1502_H	Razor + unique peptides 1778_L	Razor + unique peptides 1780_H	Razor + unique peptides 1864_H	Razor + unique peptides RS_3	Razor + unique peptides RS1	Unique peptides 1111_M	Unique peptides 1149_L	Unique peptides 1502_H	Unique peptides 1778_L	Unique peptides 1780_H	Unique peptides 1864_H	Unique peptides RS_3	Unique peptides RS1	Sequence coverage [%]	Unique + razor sequence coverage [%]	Unique sequence coverage [%]	Mol. weight [kDa]	Sequence length	Sequence lengths	Fraction average	Fraction 1	Fraction 2	Fraction 3	Fraction 4	Fraction 5	Fraction 6	Q-value
A0AVT1	A0AVT1	16	16	16	Ubiquitin-like modifier-activating enzyme 6	UBA6	sp|A0AVT1|UBA6_HUMAN Ubiquitin-like modifier-activating enzyme 6 OS=Homo sapiens GN=UBA6 PE=1 SV=1	1	16	16	16	1	5	5	7	5	1	3	1	1	5	5	7	5	1	3	1	1	5	5	7	5	1	3	1	17.3	17.3	17.3	117.97	1052	1052	3.68	8		2	17	6	4	0
A0FGR8	A0FGR8	6	6	6	Extended synaptotagmin-2	ESYT2	sp|A0FGR8|ESYT2_HUMAN Extended synaptotagmin-2 OS=Homo sapiens GN=ESYT2 PE=1 SV=1	1	6	6	6	0	4	3	3	2	0	1	2	0	4	3	3	2	0	1	2	0	4	3	3	2	0	1	2	6.7	6.7	6.7	102.36	921	921	3.18	6	3	2	4	6	1	0
A0MZ66	A0MZ66	2	2	2	Shootin-1	KIAA1598	sp|A0MZ66|SHOT1_HUMAN Shootin-1 OS=Homo sapiens GN=KIAA1598 PE=1 SV=4	1	2	2	2	0	0	0	1	1	0	0	0	0	0	0	1	1	0	0	0	0	0	0	1	1	0	0	0	3.5	3.5	3.5	71.639	631	631	5					2		0.0011385
A1L0T0	A1L0T0	1	1	1	Acetolactate synthase-like protein	ILVBL	sp|A1L0T0|ILVBL_HUMAN Acetolactate synthase-like protein OS=Homo sapiens GN=ILVBL PE=1 SV=2	1	1	1	1	0	1	1	0	1	0	0	0	0	1	1	0	1	0	0	0	0	1	1	0	1	0	0	0	3.3	3.3	3.3	67.867	632	632	5.4				1	1	3	0.0018255
A2RRP1	A2RRP1	2	2	2	Neuroblastoma-amplified sequence	NBAS	sp|A2RRP1|NBAS_HUMAN Neuroblastoma-amplified sequence OS=Homo sapiens GN=NBAS PE=1 SV=2	1	2	2	2	0	1	0	0	0	0	1	0	0	1	0	0	0	0	1	0	0	1	0	0	0	0	1	0	1.1	1.1	1.1	268.57	2371	2371	3		1		1			0.00077973
A2RU67	A2RU67	2	2	2	Uncharacterized protein KIAA1467	KIAA1467	sp|A2RU67|K1467_HUMAN Uncharacterized protein KIAA1467 OS=Homo sapiens GN=KIAA1467 PE=1 SV=1	1	2	2	2	0	1	0	1	1	0	1	0	0	1	0	1	1	0	1	0	0	1	0	1	1	0	1	0	5.3	5.3	5.3	67.038	622	622	4.2			1	2	2		0.00041615
A3KMH1	A3KMH1	6	6	6	von Willebrand factor A domain-containing protein 8	VWA8	sp|A3KMH1|VWA8_HUMAN von Willebrand factor A domain-containing protein 8 OS=Homo sapiens GN=VWA8 PE=1 SV=2	1	6	6	6	0	4	1	0	0	1	0	0	0	4	1	0	0	1	0	0	0	4	1	0	0	1	0	0	4.1	4.1	4.1	214.82	1905	1905	2.67	1		5				0
A5YKK6	A5YKK6	12	12	12	CCR4-NOT transcription complex subunit 1	CNOT1	sp|A5YKK6|CNOT1_HUMAN CCR4-NOT transcription complex subunit 1 OS=Homo sapiens GN=CNOT1 PE=1 SV=2	1	12	12	12	1	5	4	6	4	5	2	0	1	5	4	6	4	5	2	0	1	5	4	6	4	5	2	0	5.1	5.1	5.1	266.94	2376	2376	1.41	27	5	5				0
Q9GZQ8;A6NCE7	Q9GZQ8;A6NCE7	3;3	3;3	2;2	Microtubule-associated proteins 1A/1B light chain 3B;Microtubule-associated proteins 1A/1B light chain 3 beta 2	MAP1LC3B;MAP1LC3B2	sp|Q9GZQ8|MLP3B_HUMAN Microtubule-associated proteins 1A/1B light chain 3B OS=Homo sapiens GN=MAP1LC3B PE=1 SV=3;sp|A6NCE7|MP3B2_HUMAN Microtubule-associated proteins 1A/1B light chain 3 beta 2 OS=Homo sapiens GN=MAP1LC3B2 PE=2 SV=1	2	3	3	2	1	2	3	1	0	0	1	1	1	2	3	1	0	0	1	1	0	1	2	1	0	0	0	1	24.8	24.8	19.2	14.688	125	125;125	6						10	0
B9A064;P0CG06;P0CG05;P0CG04;P0CF74	B9A064;P0CG06;P0CG05;P0CG04;P0CF74	2;1;1;1;1	2;1;1;1;1	2;1;1;1;1	Immunoglobulin lambda-like polypeptide 5;Ig lambda-3 chain C regions;Ig lambda-2 chain C regions;Ig lambda-1 chain C regions;Ig lambda-6 chain C region	IGLL5;IGLC3;IGLC2;IGLC1;IGLC6	sp|B9A064|IGLL5_HUMAN Immunoglobulin lambda-like polypeptide 5 OS=Homo sapiens GN=IGLL5 PE=2 SV=2;sp|P0CG06|LAC3_HUMAN Ig lambda-3 chain C regions OS=Homo sapiens GN=IGLC3 PE=1 SV=1;sp|P0CG05|LAC2_HUMAN Ig lambda-2 chain C regions OS=Homo sapiens GN=IGLC2	5	2	2	2	0	0	0	0	0	0	1	1	0	0	0	0	0	0	1	1	0	0	0	0	0	0	1	1	10.7	10.7	10.7	23.063	214	214;106;106;106;106	4			2	2		1	0.0042164
C1BEG3	C1BEG3	1	1	1			sp|C1BEG3|UL74A_HCMVM Uncharacterized protein UL74A OS=Human cytomegalovirus (strain Merlin) GN=UL74A PE=4 SV=2	1	1	1	1	1	1	1	1	1	0	0	1	1	1	1	1	1	0	0	1	1	1	1	1	1	0	0	1	17.1	17.1	17.1	7.663	70	70	5.45				2	2	7	0
C9JLW8	C9JLW8	2	2	2	Protein FAM195B	FAM195B	sp|C9JLW8|F195B_HUMAN Protein FAM195B OS=Homo sapiens GN=FAM195B PE=1 SV=1	1	2	2	2	0	0	0	1	1	0	0	0	0	0	0	1	1	0	0	0	0	0	0	1	1	0	0	0	29.9	29.9	29.9	10.92	97	97	1	2						0.00043271
CON__A2I7N0	CON__A2I7N0	8	3	2				1	8	3	2	0	1	0	7	0	0	5	7	0	0	0	2	0	0	1	2	0	0	0	1	0	0	1	1	20.2	9	6.6	46.311	411	411	4.83				2	3	1	0
CON__A2I7N3	CON__A2I7N3	8	1	1				1	8	1	1	0	2	0	5	0	0	5	8	0	0	0	1	0	0	1	1	0	0	0	1	0	0	1	1	17.3	2.4	2.4	46.941	417	417	5.5					2	2	0.0018129
CON__ENSEMBL:ENSBTAP00000007350	CON__ENSEMBL:ENSBTAP00000007350	67	67	13				1	67	67	13	0	5	0	55	0	0	63	36	0	5	0	55	0	0	63	36	0	1	0	10	0	0	13	6	50	50	12.1	192.99	1742	1742	3.58	96	78	65	57	86	109	0
CON__ENSEMBL:ENSBTAP00000011227	CON__ENSEMBL:ENSBTAP00000011227	1	1	1				1	1	1	1	0	0	0	0	0	0	1	0	0	0	0	0	0	0	1	0	0	0	0	0	0	0	1	0	15.3	15.3	15.3	14.629	137	137	5				1	1	1	0.0057862
CON__ENSEMBL:ENSBTAP00000013050	CON__ENSEMBL:ENSBTAP00000013050	7	7	7				1	7	7	7	0	0	0	3	0	0	5	1	0	0	0	3	0	0	5	1	0	0	0	3	0	0	5	1	21.5	21.5	21.5	51.988	452	452	4.8				2	8		0
CON__ENSEMBL:ENSBTAP00000014147	CON__ENSEMBL:ENSBTAP00000014147	3	3	3				1	3	3	3	0	2	0	2	0	0	3	1	0	2	0	2	0	0	3	1	0	2	0	2	0	0	3	1	39.8	39.8	39.8	11.756	113	113	5.44	1					8	0
CON__ENSEMBL:ENSBTAP00000016046	CON__ENSEMBL:ENSBTAP00000016046	25	25	14				1	25	25	14	0	6	0	14	3	0	21	17	0	6	0	14	3	0	21	17	0	5	0	9	0	0	13	10	47.2	47.2	32	77.456	706	706	3.5	34	22	25	38	36	23	0
CON__ENSEMBL:ENSBTAP00000016285	CON__ENSEMBL:ENSBTAP00000016285	1	1	1				1	1	1	1	0	0	0	0	0	0	1	1	0	0	0	0	0	0	1	1	0	0	0	0	0	0	1	1	3.6	3.6	3.6	63.485	591	591	4.5				1	1		0
CON__ENSEMBL:ENSBTAP00000018229;P02774	CON__ENSEMBL:ENSBTAP00000018229	25;5	25;5	4;0				2	25	25	4	0	8	0	16	0	0	21	21	0	8	0	16	0	0	21	21	0	0	0	0	0	0	4	3	53.7	53.7	6.3	53.661	475	475;474	5.13	2	4	8	9	43	62	0
CON__ENSEMBL:ENSBTAP00000018574	CON__ENSEMBL:ENSBTAP00000018574	15	15	13				1	15	15	13	0	3	0	12	0	0	14	10	0	3	0	12	0	0	14	10	0	2	0	10	0	0	13	9	37.9	37.9	36.3	55.207	496	496	4.19	5	6	10	19	30	11	0
Q04756;CON__ENSEMBL:ENSBTAP00000023055	Q04756;CON__ENSEMBL:ENSBTAP00000023055	1;1	1;1	1;1	Hepatocyte growth factor activator;Hepatocyte growth factor activator short chain;Hepatocyte growth factor activator long chain	HGFAC	sp|Q04756|HGFA_HUMAN Hepatocyte growth factor activator OS=Homo sapiens GN=HGFAC PE=1 SV=1;	2	1	1	1	0	1	0	0	0	0	1	1	0	1	0	0	0	0	1	1	0	1	0	0	0	0	1	1	2.4	2.4	2.4	70.681	655	655;634	6						3	0.0018208
CON__ENSEMBL:ENSBTAP00000023402	CON__ENSEMBL:ENSBTAP00000023402	2	2	2				1	2	2	2	0	0	0	0	0	0	1	1	0	0	0	0	0	0	1	1	0	0	0	0	0	0	1	1	6.3	6.3	6.3	46.017	411	411	4.5				1	1		0.0032017
CON__ENSEMBL:ENSBTAP00000024146;P01023	CON__ENSEMBL:ENSBTAP00000024146	73;6	73;6	70;4				2	73	73	70	0	25	0	70	0	0	69	60	0	25	0	70	0	0	69	60	0	24	0	67	0	0	66	57	59.5	59.5	58.6	164.34	1477	1477;1474	2.62	290	234	154	107	98	52	0
CON__ENSEMBL:ENSBTAP00000024462	CON__ENSEMBL:ENSBTAP00000024462	9	9	1				1	9	9	1	0	5	0	4	0	0	9	5	0	5	0	4	0	0	9	5	0	0	0	0	0	0	1	0	27.7	27.7	2.4	46.543	419	419	3.97	9	6	13	13	8	21	0
CON__ENSEMBL:ENSBTAP00000025008;Q9H4B7	CON__ENSEMBL:ENSBTAP00000025008;Q9H4B7	14;8	9;3	9;3	Tubulin beta-1 chain	TUBB1	;sp|Q9H4B7|TBB1_HUMAN Tubulin beta-1 chain OS=Homo sapiens GN=TUBB1 PE=1 SV=1	2	14	9	9	5	8	4	10	3	3	11	12	0	3	0	5	0	0	6	7	0	3	0	5	0	0	6	7	31.2	25.6	25.6	59.299	536	536;451	4.72	4	1	2	1	5	16	0
CON__ENSEMBL:ENSBTAP00000031360	CON__ENSEMBL:ENSBTAP00000031360	1	1	1				1	1	1	1	0	0	0	1	0	0	0	0	0	0	0	1	0	0	0	0	0	0	0	1	0	0	0	0	9.2	9.2	9.2	54.678	491	491	5					1		0.0011136
CON__ENSEMBL:ENSBTAP00000031900	CON__ENSEMBL:ENSBTAP00000031900	3	3	3				1	3	3	3	0	1	0	3	0	0	1	1	0	1	0	3	0	0	1	1	0	1	0	3	0	0	1	1	3.7	3.7	3.7	121.45	1064	1064	4.43			1	3	2	1	0
CON__ENSEMBL:ENSBTAP00000032840	CON__ENSEMBL:ENSBTAP00000032840	39	39	36				1	39	39	36	0	16	0	30	0	0	32	19	0	16	0	30	0	0	32	19	0	14	0	28	0	0	29	17	54.9	54.9	51.9	92.273	825	825	2.35	93	65	47	36	12	7	0
CON__ENSEMBL:ENSBTAP00000033053	CON__ENSEMBL:ENSBTAP00000033053	1	1	1				1	1	1	1	0	0	0	0	0	0	1	0	0	0	0	0	0	0	1	0	0	0	0	0	0	0	1	0	15.1	15.1	15.1	14.759	139	139	5					1		0
CON__ENSEMBL:ENSBTAP00000034412	CON__ENSEMBL:ENSBTAP00000034412	10	10	10				1	10	10	10	0	3	0	8	0	0	9	7	0	3	0	8	0	0	9	7	0	3	0	8	0	0	9	7	50.3	50.3	50.3	22.336	199	199	4.28	9	3	5	1		25	0
CON__ENSEMBL:ENSBTAP00000037665	CON__ENSEMBL:ENSBTAP00000037665	11	11	11				1	11	11	11	0	1	0	9	0	0	11	6	0	1	0	9	0	0	11	6	0	1	0	9	0	0	11	6	28.7	28.7	28.7	65.19	578	578	2.09	25	19	17	5		1	0
CON__ENSEMBL:ENSBTAP00000038253	CON__ENSEMBL:ENSBTAP00000038253	17	8	8				1	17	8	8	0	9	0	16	0	0	9	10	0	1	0	8	0	0	1	1	0	1	0	8	0	0	1	1	31	18.2	18.2	63.165	606	606	1.42	9	2		1			0
CON__ENSEMBL:ENSBTAP00000038329	CON__ENSEMBL:ENSBTAP00000038329	2	1	1				1	2	1	1	0	1	0	1	0	0	2	2	0	1	0	1	0	0	1	1	0	1	0	1	0	0	1	1	27.5	15	15	8.5787	80	80	3.89	3	1	3	4	4	4	0
CON__P00735;P00734	CON__P00735	29;8	29;8	29;8				2	29	29	29	0	17	0	17	0	0	24	21	0	17	0	17	0	0	24	21	0	17	0	17	0	0	24	21	45	45	45	70.505	625	625;622	4.5	34	6	14	15	17	103	0
CON__P00978	CON__P00978	5	5	5				1	5	5	5	0	1	0	5	0	0	5	3	0	1	0	5	0	0	5	3	0	1	0	5	0	0	5	3	20.7	20.7	20.7	39.234	352	352	3.38	5	7	10	8	3	6	0
CON__P01030	CON__P01030	62	10	10				1	62	10	10	0	5	0	49	0	0	58	34	0	1	0	5	0	0	10	4	0	1	0	5	0	0	10	4	46.3	8.7	8.7	192.79	1741	1741	3.59	9	8	3	3	7	11	0
CON__P01044-1	CON__P01044-1	13	1	0				1	13	1	0	0	1	0	11	0	0	13	8	0	0	0	0	0	0	1	0	0	0	0	0	0	0	0	0	24.6	2.7	0	68.889	621	621	5.33					2	1	0.00079777
CON__P01045-1	CON__P01045-1	11	5	5				1	11	5	5	0	2	0	6	0	0	11	5	0	2	0	1	0	0	5	0	0	2	0	1	0	0	5	0	18.3	6.5	6.5	68.709	619	619	4.58	1	1			8	2	0
CON__P01966;P02008	CON__P01966	11;1	11;1	7;0				2	11	11	7	0	8	0	7	0	0	8	9	0	8	0	7	0	0	8	9	0	4	0	3	0	0	4	5	89.4	89.4	66.9	15.184	142	142;142	4.53	24	23	19	18	34	112	0
CON__P02070;P69892;P69891;P02100	CON__P02070	5;1;1;1	1;0;0;0	1;0;0;0				4	5	1	1	0	4	0	4	0	0	4	5	0	0	0	0	0	0	0	1	0	0	0	0	0	0	0	1	32.4	8.3	8.3	15.954	145	145;147;147;147	6						1	0.0011148
P02533;CON__P02533;CON__Q6IFX2;CON__A2A4G1;P19012;CON__P19012;P08727;CON__P19001;CON__P08727;CON__Q61782;P35900;CON__P35900;CON__O76014;CON__O76015;CON__Q14532;CON__REFSEQ:XP_986630;CON__Q7Z3Y9;CON__A2AB72;CON__Q9UE12;P05783;CON__Q15323;CON__A2A5Y0;CON__Q99456;CON__P05784;O76015;Q14525;Q14532;Q7Z3Y9;O76014;Q15323;Q99456;CON__Q14525	P02533;CON__P02533	28;28;13;8;7;7;5;5;5;4;3;3;1;1;1;1;1;1;1;1;1;1;1;1;1;1;1;1;1;1;1;1	24;24;12;4;5;5;3;3;3;4;3;3;0;0;0;0;0;0;0;0;0;0;0;0;0;0;0;0;0;0;0;0	8;8;4;0;0;0;0;0;0;1;0;0;0;0;0;0;0;0;0;0;0;0;0;0;0;0;0;0;0;0;0;0	Keratin, type I cytoskeletal 14	KRT14	sp|P02533|K1C14_HUMAN Keratin, type I cytoskeletal 14 OS=Homo sapiens GN=KRT14 PE=1 SV=4;	32	28	24	8	0	17	0	20	0	0	17	21	0	14	0	16	0	0	13	18	0	2	0	6	0	0	3	6	50.6	45.3	23.9	51.561	472	472;472;452;456;456;456;400;403;400;93;424;424;471;456;448;476;468;453;416;430;416;416;494;423;456;404;448;468;449;416;494;404	2.9	46	22	16	22	11	19	0
CON__P02535-1;Q2M2I5;CON__Q2M2I5	CON__P02535-1	11;2;2	1;0;0	1;0;0				3	11	1	1	0	9	0	10	0	0	7	7	0	0	0	1	0	0	0	0	0	0	0	1	0	0	0	0	16	3.3	3.3	57.769	570	570;525;525	1	1						0.0021606
P02538;CON__P02538;O95678;CON__O95678;CON__Q8VED5;Q14CN4;CON__Q14CN4-1;CON__Q6IME9	P02538;CON__P02538	29;29;9;9;5;3;3;3	1;1;0;0;0;0;0;0	1;1;0;0;0;0;0;0	Keratin, type II cytoskeletal 6A	KRT6A	sp|P02538|K2C6A_HUMAN Keratin, type II cytoskeletal 6A OS=Homo sapiens GN=KRT6A PE=1 SV=3;	8	29	1	1	0	15	0	23	0	0	18	17	0	0	0	1	0	0	0	0	0	0	0	1	0	0	0	0	43.3	1.8	1.8	60.044	564	564;564;551;551;531;511;511;520	1.5	1	1					0.00079586
CON__P02584	CON__P02584	5	1	1				1	5	1	1	1	4	2	3	4	0	3	2	0	0	0	0	0	0	0	1	0	0	0	0	0	0	0	1	48.6	10	10	15.057	140	140	6						1	0.0011215
CON__P02662	CON__P02662	5	5	5				1	5	5	5	0	4	0	4	0	1	3	3	0	4	0	4	0	1	3	3	0	4	0	4	0	1	3	3	29.1	29.1	29.1	22.975	199	199	3.59	9	7	6	4	7	11	0
CON__P02663	CON__P02663	6	6	6				1	6	6	6	0	4	0	3	0	0	4	5	0	4	0	3	0	0	4	5	0	4	0	3	0	0	4	5	33.3	33.3	33.3	24.348	207	207	3.56	8	4	3	5	3	9	0
CON__P02666	CON__P02666	2	2	2				1	2	2	2	0	1	1	0	1	1	2	1	0	1	1	0	1	1	2	1	0	1	1	0	1	1	2	1	12.4	12.4	12.4	23.583	209	209	4.18	3		1	1		6	0
CON__P02668	CON__P02668	2	2	2				1	2	2	2	0	1	0	2	0	0	2	2	0	1	0	2	0	0	2	2	0	1	0	2	0	0	2	2	16.6	16.6	16.6	18.974	169	169	3.45	6	3	3	2	1	7	0
CON__P02672	CON__P02672	5	5	5				1	5	5	5	0	1	0	3	0	0	5	2	0	1	0	3	0	0	5	2	0	1	0	3	0	0	5	2	11.4	11.4	11.4	67.011	615	615	2.83	11	4	5	2	2	5	0
CON__P02676	CON__P02676	13	13	13				1	13	13	13	0	0	0	3	0	0	13	0	0	0	0	3	0	0	13	0	0	0	0	3	0	0	13	0	31.9	31.9	31.9	56.44	495	495	5.89				1		18	0
CON__P02754	CON__P02754	7	7	7				1	7	7	7	1	5	1	0	1	1	4	5	1	5	1	0	1	1	4	5	1	5	1	0	1	1	4	5	70.4	70.4	70.4	18.281	162	162	3.28	16	3	4	2	1	14	0
P02768;CON__P02768-1	P02768;CON__P02768-1	15;15	8;8	8;8	Serum albumin	ALB	sp|P02768|ALBU_HUMAN Serum albumin OS=Homo sapiens GN=ALB PE=1 SV=2;	2	15	8	8	0	6	0	10	0	0	5	13	0	1	0	4	0	0	0	7	0	1	0	4	0	0	0	7	21.5	14.6	14.6	69.366	609	609;609	3.17	4			7		1	0
CON__P02769	CON__P02769	83	83	76				1	83	83	76	1	45	1	65	1	1	62	79	1	45	1	65	1	1	62	79	1	40	1	59	1	1	57	73	83.9	83.9	82.7	69.293	607	607	4.28	150	154	233	237	709	405	0
CON__P04259	CON__P04259	30	1	0				1	30	1	0	0	16	0	24	0	0	19	17	0	1	0	1	0	0	1	1	0	0	0	0	0	0	0	0	45.4	3	0	59.998	564	564	2.3	4	2	1	3			0
CON__P06868;P00747	CON__P06868	33;2	33;2	33;2				2	33	33	33	0	5	0	28	0	0	24	27	0	5	0	28	0	0	24	27	0	5	0	28	0	0	24	27	52.5	52.5	52.5	91.215	812	812;810	4.15	32	15	24	51	71	58	0
CON__P07224	CON__P07224	11	11	11				1	11	11	11	0	1	0	4	0	0	9	7	0	1	0	4	0	0	9	7	0	1	0	4	0	0	9	7	17.2	17.2	17.2	75.132	675	675	3.74	6	3	2	8	15	1	0
P07477;CON__P07477;Q9BYE2;CON__P00761	P07477;CON__P07477;Q9BYE2;CON__P00761	2;2;1;1	2;2;1;1	2;2;1;1	Trypsin-1;Alpha-trypsin chain 1;Alpha-trypsin chain 2;Transmembrane protease serine 13	PRSS1;TMPRSS13	sp|P07477|TRY1_HUMAN Trypsin-1 OS=Homo sapiens GN=PRSS1 PE=1 SV=1;;sp|Q9BYE2|TMPSD_HUMAN Transmembrane protease serine 13 OS=Homo sapiens GN=TMPRSS13 PE=2 SV=4;	4	2	2	2	0	2	0	1	0	0	1	2	0	2	0	1	0	0	1	2	0	2	0	1	0	0	1	2	7.3	7.3	7.3	26.558	247	247;247;586;231	3.5	5	6	7	5	5	6	0.00078156
P08779;CON__P08779;CON__Q9Z2K1;CON__Q3ZAW8	P08779;CON__P08779	26;26;10;10	11;11;2;2	11;11;2;2	Keratin, type I cytoskeletal 16	KRT16	sp|P08779|K1C16_HUMAN Keratin, type I cytoskeletal 16 OS=Homo sapiens GN=KRT16 PE=1 SV=4;	4	26	11	11	0	17	0	22	0	0	20	18	0	5	0	9	0	0	8	7	0	5	0	9	0	0	8	7	47.4	27.7	27.7	51.267	473	473;473;469;474	2.09	26	9		7		4	0
P12035;CON__P12035	P12035;CON__P12035	7;7	1;1	1;1	Keratin, type II cytoskeletal 3	KRT3	sp|P12035|K2C3_HUMAN Keratin, type II cytoskeletal 3 OS=Homo sapiens GN=KRT3 PE=1 SV=3;	2	7	1	1	0	4	0	6	0	0	4	4	0	0	0	1	0	0	0	0	0	0	0	1	0	0	0	0	9.1	2.4	2.4	64.416	628	628;629	1	1						0.0035236
CON__P12763;P02765	CON__P12763	22;3	22;3	22;3				2	22	22	22	0	12	0	17	0	0	19	16	0	12	0	17	0	0	19	16	0	12	0	17	0	0	19	16	56	56	56	38.418	359	359;367	4.61	38	35	35	37	108	192	0
P13645;CON__P13645;Q7Z3Y7;CON__Q148H6;CON__Q7Z3Y7;Q7Z3Z0;Q7Z3Y8;CON__Q7Z3Z0;CON__Q7Z3Y8	P13645;CON__P13645	37;37;3;3;3;2;2;2;2	37;37;3;3;3;2;2;2;2	25;25;1;1;1;1;1;1;1	Keratin, type I cytoskeletal 10	KRT10	sp|P13645|K1C10_HUMAN Keratin, type I cytoskeletal 10 OS=Homo sapiens GN=KRT10 PE=1 SV=6;	9	37	37	25	0	24	0	33	0	0	29	28	0	24	0	33	0	0	29	28	0	14	0	22	0	0	20	20	62.7	62.7	51.9	58.826	584	584;593;464;464;486;450;459;450;459	3.21	126	89	90	85	66	79	0
P13647;CON__P13647;CON__P07744;P05787;CON__P05787;P08729;CON__Q9NSB2;CON__Q32MB2;CON__Q7RTS7;CON__Q9DCV7;CON__P08729;CON__Q3KNV1;CON__Q6ISB0;CON__Q3SY84;Q86Y46;Q9NSB2;Q7RTS7;Q3SY84;CON__Q9H552;CON__REFSEQ:XP_932229	P13647;CON__P13647	26;26;4;3;3;2;2;2;2;2;2;2;2;2;2;2;2;2;1;1	15;15;0;0;0;0;0;0;0;0;0;0;0;0;0;0;0;0;0;0	5;5;0;0;0;0;0;0;0;0;0;0;0;0;0;0;0;0;0;0	Keratin, type II cytoskeletal 5	KRT5	sp|P13647|K2C5_HUMAN Keratin, type II cytoskeletal 5 OS=Homo sapiens GN=KRT5 PE=1 SV=3;	20	26	15	5	0	15	0	21	0	0	10	14	0	8	0	11	0	0	4	6	0	3	0	3	0	0	2	3	35.1	19.8	8	62.378	590	590;590;525;483;483;469;600;540;529;457;469;469;600;523;540;600;529;523;499;345	2.81	18	18	11	9	4	8	0
CON__P15497;P02647	CON__P15497	28;1	28;1	28;1				2	28	28	28	0	15	0	20	0	0	24	26	0	15	0	20	0	0	24	26	0	15	0	20	0	0	24	26	68.7	68.7	68.7	30.276	265	265;267	4.52	27	13	18	31	38	104	0
CON__P17690;P02749	CON__P17690	11;1	11;1	11;1				2	11	11	11	0	6	0	5	0	0	5	9	0	6	0	5	0	0	5	9	0	6	0	5	0	0	5	9	47	47	47	38.252	345	345;345	4.83	1		2	1	22	4	0
CON__P17697	CON__P17697	10	10	10				1	10	10	10	0	2	0	8	0	0	9	6	0	2	0	8	0	0	9	6	0	2	0	8	0	0	9	6	24.6	24.6	24.6	51.113	439	439	5.41			1	6	4	21	0
CON__P28800;P08697	CON__P28800	12;1	12;1	12;1				2	12	12	12	0	1	0	8	0	0	9	5	0	1	0	8	0	0	9	5	0	1	0	8	0	0	9	5	31.9	31.9	31.9	54.71	492	492;491	4.17	7	6	9	16	30	13	0
CON__P34955	CON__P34955	26	26	26				1	26	26	26	0	11	0	17	0	0	23	18	0	11	0	17	0	0	23	18	0	11	0	17	0	0	23	18	53.4	53.4	53.4	46.103	416	416	4.5	35	38	41	56	142	158	0
P35908;CON__P35908v2;CON__P35908;Q5XKE5;Q01546;CON__Q5XKE5;CON__Q01546	P35908;CON__P35908v2;CON__P35908	36;36;35;6;6;6;5	34;34;33;6;6;6;5	23;23;22;0;0;0;0	Keratin, type II cytoskeletal 2 epidermal	KRT2	sp|P35908|K22E_HUMAN Keratin, type II cytoskeletal 2 epidermal OS=Homo sapiens GN=KRT2 PE=1 SV=2;;	7	36	34	23	0	20	0	31	0	0	23	27	0	18	0	29	0	0	21	25	0	10	0	19	0	0	13	17	59.5	57.6	45.9	65.432	639	639;639;645;535;638;535;638	2.96	78	64	55	46	33	32	0
CON__P41361	CON__P41361	25	25	21				1	25	25	21	0	12	0	15	0	0	19	22	0	12	0	15	0	0	19	22	0	10	0	11	0	0	15	18	61.5	61.5	57.6	52.347	465	465	4.94	8	3	9	23	57	72	0
P48668;CON__P48668	P48668;CON__P48668	30;30	22;22	0;0	Keratin, type II cytoskeletal 6C	KRT6C	sp|P48668|K2C6C_HUMAN Keratin, type II cytoskeletal 6C OS=Homo sapiens GN=KRT6C PE=1 SV=3;	2	30	22	0	0	16	0	24	0	0	19	17	0	11	0	17	0	0	14	11	0	0	0	0	0	0	0	0	45.4	36.2	0	60.024	564	564;564	2.63	43	19	13	19	6	11	0
CON__P50448	CON__P50448	4	4	4				1	4	4	4	0	0	0	3	0	0	2	2	0	0	0	3	0	0	2	2	0	0	0	3	0	0	2	2	10	10	10	51.723	468	468	4.6				4	6		0
CON__P81644	CON__P81644	4	4	4				1	4	4	4	0	1	0	3	0	0	4	1	0	1	0	3	0	0	4	1	0	1	0	3	0	0	4	1	27	27	27	11.202	100	100	4.45	2		1		4	4	0
CON__Q03247	CON__Q03247	11	9	9				1	11	9	9	0	5	1	6	0	0	8	10	0	4	0	6	0	0	7	8	0	4	0	6	0	0	7	8	37.7	31	31	35.979	316	316	4.14	11	4	6	5	5	25	0
Q04695;CON__Q04695;CON__Q9QWL7	Q04695;CON__Q04695;CON__Q9QWL7	15;15;13	3;3;2	3;3;2	Keratin, type I cytoskeletal 17	KRT17	sp|Q04695|K1C17_HUMAN Keratin, type I cytoskeletal 17 OS=Homo sapiens GN=KRT17 PE=1 SV=2;;	3	15	3	3	0	10	0	9	0	0	9	10	0	1	0	2	0	0	2	2	0	1	0	2	0	0	2	2	25.5	9.3	9.3	48.105	432	432;432;433	2.56	4	1	1	2		1	0
CON__Q05443	CON__Q05443	2	2	2				1	2	2	2	0	0	0	1	0	0	2	0	0	0	0	1	0	0	2	0	0	0	0	1	0	0	2	0	5.6	5.6	5.6	38.756	342	342	4.33				2	1		0
CON__Q05B55	CON__Q05B55	6	6	6				1	6	6	6	0	3	0	3	0	0	2	3	0	3	0	3	0	0	2	3	0	3	0	3	0	0	2	3	27.1	27.1	27.1	26.59	240	240	5.64			1	1		12	0
CON__Q0IIK2;CON__Q29443	CON__Q0IIK2;CON__Q29443	57;56	57;56	54;53			;	2	57	57	54	0	25	0	43	0	0	42	52	0	25	0	43	0	0	42	52	0	24	0	40	0	0	39	49	77.7	77.7	74.7	77.738	704	704;685	4.35	19	19	54	106	198	53	0
CON__Q0V8M9;Q06033	CON__Q0V8M9	17;3	17;3	17;3				2	17	17	17	0	2	1	13	0	0	13	9	0	2	1	13	0	0	13	9	0	2	1	13	0	0	13	9	25.8	25.8	25.8	99.536	891	891;890	3.54	13	12	20	22	17	11	0
CON__Q0VCM5;P19827	CON__Q0VCM5	11;2	11;2	11;2				2	11	11	11	0	0	0	4	0	0	9	3	0	0	0	4	0	0	9	3	0	0	0	4	0	0	9	3	14.3	14.3	14.3	101.24	906	906;911	3.43	2	5	6	10	4	1	0
CON__Q1A7A4;P01031	CON__Q1A7A4	19;2	19;2	19;2				2	19	19	19	0	0	0	10	0	0	14	4	0	0	0	10	0	0	14	4	0	0	0	10	0	0	14	4	14	14	14	188.74	1677	1677;1676	2.03	20	8	1	4	4		0
CON__Q1RMK2	CON__Q1RMK2	16	16	16				1	16	16	16	0	5	0	15	0	0	16	10	0	5	0	15	0	0	16	10	0	5	0	15	0	0	16	10	45.6	45.6	45.6	65.056	597	597	3.82	12	11	18	25	43	6	0
CON__Q1RMN8	CON__Q1RMN8	4	4	4				1	4	4	4	0	4	0	3	0	0	4	3	0	4	0	3	0	0	4	3	0	4	0	3	0	0	4	3	22.2	22.2	22.2	24.536	234	234	4.92	5	1	2	1	2	25	0
CON__Q28065;P04003	CON__Q28065	15;1	15;1	15;1				2	15	15	15	0	1	0	7	0	0	15	7	0	1	0	7	0	0	15	7	0	1	0	7	0	0	15	7	27.4	27.4	27.4	68.886	610	610;597	4.05	8	5	13	14	17	17	0
CON__Q28085	CON__Q28085	9	9	9				1	9	9	9	0	0	0	2	0	0	7	3	0	0	0	2	0	0	7	3	0	0	0	2	0	0	7	3	11.2	11.2	11.2	140.37	1236	1236	3.19	1	1	8	6			0
CON__Q28107;P12259	CON__Q28107	38;8	38;8	38;8				2	38	38	38	0	9	1	20	0	0	29	33	0	9	1	20	0	0	29	33	0	9	1	20	0	0	29	33	20.2	20.2	20.2	248.98	2211	2211;2224	4.82	15	3	11	16	42	77	0
CON__Q28194	CON__Q28194	39	10	10				1	39	10	10	4	14	8	28	15	5	25	23	0	4	0	8	0	0	6	5	0	4	0	8	0	0	6	5	38.7	9.7	9.7	129.39	1170	1170	3.05	12	7	20	14	7	2	0
CON__Q29RQ1;P10643	CON__Q29RQ1	9;1	9;1	9;1				2	9	9	9	0	0	0	2	0	0	8	0	0	0	0	2	0	0	8	0	0	0	0	2	0	0	8	0	15.5	15.5	15.5	93.089	843	843;843	4.25				9	3		0
CON__Q2HJF0	CON__Q2HJF0	6	5	5				1	6	5	5	0	0	0	3	0	0	6	1	0	0	0	2	0	0	5	0	0	0	0	2	0	0	5	0	12.5	10.6	10.6	69.182	622	622	5					8		0
CON__Q2KIF2	CON__Q2KIF2	1	1	1				1	1	1	1	0	0	0	1	0	0	0	0	0	0	0	1	0	0	0	0	0	0	0	1	0	0	0	0	4	4	4	38.348	346	346	6						1	0.0032063
CON__Q2KIG3	CON__Q2KIG3	3	3	3				1	3	3	3	0	0	0	1	0	0	1	1	0	0	0	1	0	0	1	1	0	0	0	1	0	0	1	1	10.9	10.9	10.9	48.821	423	423	4.75	1					3	0
CON__Q2KIH2	CON__Q2KIH2	3	3	3				1	3	3	3	0	0	0	2	0	0	0	1	0	0	0	2	0	0	0	1	0	0	0	2	0	0	0	1	15.1	15.1	15.1	29.091	259	259	6						3	0.00041597
CON__Q2KIS7;P05452	CON__Q2KIS7;P05452	2;2	2;2	2;2	Tetranectin	CLEC3B	;sp|P05452|TETN_HUMAN Tetranectin OS=Homo sapiens GN=CLEC3B PE=1 SV=3	2	2	2	2	0	0	0	0	0	0	0	2	0	0	0	0	0	0	0	2	0	0	0	0	0	0	0	2	16.3	16.3	16.3	22.144	202	202;202	6						2	0.0018149
CON__Q2KIT0	CON__Q2KIT0	2	2	2				1	2	2	2	0	0	0	0	0	0	1	2	0	0	0	0	0	0	1	2	0	0	0	0	0	0	1	2	18.3	18.3	18.3	20.646	191	191	6						3	0.00078064
CON__Q2KJ62	CON__Q2KJ62	13	13	1				1	13	13	1	0	1	0	12	0	0	13	8	0	1	0	12	0	0	13	8	0	0	0	1	0	0	1	0	24.6	24.6	2.7	68.964	621	621	4.4	6	5	10	11	28	21	0
CON__Q2KJ83	CON__Q2KJ83	1	1	1				1	1	1	1	0	0	0	0	0	0	0	1	0	0	0	0	0	0	0	1	0	0	0	0	0	0	0	1	3.2	3.2	3.2	52.668	462	462	6						1	0.0007731
CON__Q2KJC7	CON__Q2KJC7	35	35	14				1	35	35	14	0	2	0	28	1	0	34	22	0	2	0	28	1	0	34	22	0	2	0	10	0	0	13	9	55.1	55.1	25.4	86.858	779	779	4.22	15	14	20	53	85	28	0
CON__Q2KJF1;P04217	CON__Q2KJF1	14;1	14;1	14;1				2	14	14	14	0	2	0	5	0	0	12	9	0	2	0	5	0	0	12	9	0	2	0	5	0	0	12	9	46.5	46.5	46.5	53.553	503	503;495	4.57	1		4	7	29	1	0
CON__Q2TBQ1;P05160	CON__Q2TBQ1	12;1	12;1	12;1				2	12	12	12	0	1	0	5	0	0	10	3	0	1	0	5	0	0	10	3	0	1	0	5	0	0	10	3	24.2	24.2	24.2	75.166	661	661;661	4.81	1		1	3	18	4	0
CON__Q2UVX4	CON__Q2UVX4	94	94	84				1	94	94	84	0	7	0	69	0	0	82	52	0	7	0	69	0	0	82	52	0	5	0	61	0	0	73	44	63.2	63.2	59.7	187.37	1662	1662	3.5	137	128	104	93	133	135	0
CON__Q32PJ2	CON__Q32PJ2	4	4	4				1	4	4	4	0	2	0	0	0	0	3	3	0	2	0	0	0	0	3	3	0	2	0	0	0	0	3	3	8.4	8.4	8.4	43.017	380	380	4.64	2		1	2	2	7	0
CON__Q3KUS7	CON__Q3KUS7	9	9	9				1	9	9	9	0	0	0	3	0	0	9	5	0	0	0	3	0	0	9	5	0	0	0	3	0	0	9	5	13.8	13.8	13.8	85.411	760	760	4.26	1		5	9	9	3	0
CON__Q3MHN2;P02748	CON__Q3MHN2	5;2	5;2	5;2				2	5	5	5	0	0	0	4	0	0	4	1	0	0	0	4	0	0	4	1	0	0	0	4	0	0	4	1	9.7	9.7	9.7	61.998	548	548;559	4.42	1	1		1	8	1	0
CON__Q3MHN5	CON__Q3MHN5	23	2	2				1	23	2	2	0	8	0	16	0	0	17	20	0	0	0	0	0	0	0	2	0	0	0	0	0	0	0	2	49.2	5.3	5.3	53.341	474	474	4.67				1	2		0
CON__Q3SX09;P68871;P02042	CON__Q3SX09	20;2;2	20;2;2	16;1;1				3	20	20	16	0	16	0	18	0	0	15	20	0	16	0	18	0	0	15	20	0	12	0	14	0	0	11	16	66.7	66.7	55.2	22.06	201	201;147;147	4.5	58	41	44	46	62	241	0
CON__Q3SX14	CON__Q3SX14	24	10	10				1	24	10	10	6	13	5	21	12	1	20	16	0	2	0	8	0	0	9	6	0	2	0	8	0	0	9	6	34.1	20.2	20.2	85.686	781	781	4.42	3	2	10	16	24	14	0
CON__Q3SZ57;P02771	CON__Q3SZ57	35;5	35;5	35;5				2	35	35	35	0	9	0	21	0	0	26	32	0	9	0	21	0	0	26	32	0	9	0	21	0	0	26	32	67.4	67.4	67.4	68.587	610	610;609	4.51	6	10	20	41	117	27	0
CON__Q3SZH5	CON__Q3SZH5	16	16	16				1	16	16	16	0	4	0	9	0	0	14	12	0	4	0	9	0	0	14	12	0	4	0	9	0	0	14	12	59.9	59.9	59.9	45.456	424	424	4.69	9	5	6	8	24	42	0
CON__Q3SZR3	CON__Q3SZR3	7	7	7				1	7	7	7	0	3	0	5	0	0	5	4	0	3	0	5	0	0	5	4	0	3	0	5	0	0	5	4	38.6	38.6	38.6	23.182	202	202	5.36		1		3	8	16	0
CON__Q3SZV7	CON__Q3SZV7	5	5	5				1	5	5	5	0	1	0	1	0	0	2	5	0	1	0	1	0	0	2	5	0	1	0	1	0	0	2	5	10.7	10.7	10.7	52.295	460	460	4.73				3	8		0
CON__Q3T052;Q14624	CON__Q3T052	46;2	46;2	46;2				2	46	46	46	0	4	0	41	1	1	43	34	0	4	0	41	1	1	43	34	0	4	0	41	1	1	43	34	52.5	52.5	52.5	101.51	916	916;930	3.78	51	52	119	245	113	60	0
CON__Q3Y5Z3	CON__Q3Y5Z3	4	4	4				1	4	4	4	0	0	0	3	0	0	4	2	0	0	0	3	0	0	4	2	0	0	0	3	0	0	4	2	19.2	19.2	19.2	26.133	240	240	5	2		1			10	0
CON__Q3ZBS7;P04004	CON__Q3ZBS7	15;2	15;2	15;2				2	15	15	15	1	9	1	13	1	1	12	14	1	9	1	13	1	1	12	14	1	9	1	13	1	1	12	14	41.3	41.3	41.3	54.099	484	484;478	4.16	33	32	37	54	92	80	0
CON__Q58D62	CON__Q58D62	14	14	14				1	14	14	14	0	5	0	9	0	0	10	10	0	5	0	9	0	0	10	10	0	5	0	9	0	0	10	10	46.3	46.3	46.3	42.663	387	387	4.41	7	12	6	14	30	31	0
Q5D862;CON__Q5D862	Q5D862;CON__Q5D862	5;5	5;5	5;5	Filaggrin-2	FLG2	sp|Q5D862|FILA2_HUMAN Filaggrin-2 OS=Homo sapiens GN=FLG2 PE=1 SV=1;	2	5	5	5	0	1	0	2	0	0	0	4	0	1	0	2	0	0	0	4	0	1	0	2	0	0	0	4	5.4	5.4	5.4	248.07	2391	2391;2391	2.22	6		1		1	1	0
Q86YZ3;CON__Q86YZ3	Q86YZ3;CON__Q86YZ3	3;3	3;3	3;3	Hornerin	HRNR	sp|Q86YZ3|HORN_HUMAN Hornerin OS=Homo sapiens GN=HRNR PE=1 SV=2;	2	3	3	3	0	0	0	0	1	0	1	1	0	0	0	0	1	0	1	1	0	0	0	0	1	0	1	1	4.9	4.9	4.9	282.39	2850	2850;2850	1.33	2	1					0.00041841
CON__Q95121;P36955	CON__Q95121	12;3	12;3	12;3				2	12	12	12	0	0	0	1	0	0	6	9	0	0	0	1	0	0	6	9	0	0	0	1	0	0	6	9	44.5	44.5	44.5	46.228	416	416;418	4.87	2		2		10	9	0
CON__Q95M17	CON__Q95M17	2	2	2				1	2	2	2	0	0	0	0	0	0	2	0	0	0	0	0	0	0	2	0	0	0	0	0	0	0	2	0	7	7	7	52.129	472	472	6						2	0
CON__Q9N2I2	CON__Q9N2I2	14	14	14				1	14	14	14	0	2	0	9	0	0	13	9	0	2	0	9	0	0	13	9	0	2	0	9	0	0	13	9	47	47	47	45.296	404	404	4.69	6	4	4	5	16	29	0
CON__Q9TRI1;P19823	CON__Q9TRI1	28;7	28;7	28;7				2	28	28	28	0	8	0	24	0	0	27	20	0	8	0	24	0	0	27	20	0	8	0	24	0	0	27	20	36.9	36.9	36.9	106.19	946	946;946	3.95	22	41	53	73	92	46	0
CON__Q9TT36;P05543	CON__Q9TT36	3;1	3;1	3;1				2	3	3	3	0	0	0	1	0	0	0	3	0	0	0	1	0	0	0	3	0	0	0	1	0	0	0	3	12.2	12.2	12.2	46.017	411	411;415	5.25					3	1	0
CON__Q9TTE1	CON__Q9TTE1	12	12	6				1	12	12	6	0	2	0	9	0	0	9	11	0	2	0	9	0	0	9	11	0	0	0	3	0	0	4	5	33.3	33.3	20.2	46.203	411	411	3.97	7	11	7	7	26	11	0
CON__REFSEQ:XP_001252647	CON__REFSEQ:XP_001252647	11	10	3				1	11	10	3	0	2	0	6	0	0	7	10	0	1	0	5	0	0	6	9	0	0	0	2	0	0	2	2	27.1	25.2	9.8	46.897	417	417	4.72	1	2	1	9	12	11	0
CON__REFSEQ:XP_585019	CON__REFSEQ:XP_585019	5	5	5				1	5	5	5	0	0	0	3	0	0	0	2	0	0	0	3	0	0	0	2	0	0	0	3	0	0	0	2	9.6	9.6	9.6	69.561	604	604	4.6				2	3		0
E9PAV3;Q13765;Q9BZK3	E9PAV3;Q13765	5;5;1	5;5;1	5;5;1	Nascent polypeptide-associated complex subunit alpha, muscle-specific form;Nascent polypeptide-associated complex subunit alpha	NACA	sp|E9PAV3|NACAM_HUMAN Nascent polypeptide-associated complex subunit alpha, muscle-specific form OS=Homo sapiens GN=NACA PE=1 SV=1;sp|Q13765|NACA_HUMAN Nascent polypeptide-associated complex subunit alpha OS=Homo sapiens GN=NACA PE=1 SV=1	3	5	5	5	1	2	2	5	4	3	3	2	1	2	2	5	4	3	3	2	1	2	2	5	4	3	3	2	2.7	2.7	2.7	205.42	2078	2078;215;213	3.07	21	1	2	2	1	14	0
F5H8Q3	F5H8Q3	9	9	9			sp|F5H8Q3|UL148_HCMVM Membrane protein UL148 OS=Human cytomegalovirus (strain Merlin) GN=UL148 PE=4 SV=1	1	9	9	9	0	3	5	7	4	5	7	7	0	3	5	7	4	5	7	7	0	3	5	7	4	5	7	7	35.1	35.1	35.1	36.504	316	316	2.78	47	28	22	7	5	25	0
F5H8R6	F5H8R6	5	5	5			sp|F5H8R6|UL96_HCMVM Protein UL96 OS=Human cytomegalovirus (strain Merlin) GN=UL96 PE=3 SV=1	1	5	5	5	2	2	1	1	4	0	1	3	2	2	1	1	4	0	1	3	2	2	1	1	4	0	1	3	45.7	45.7	45.7	14.465	127	127	5.75	1					19	0
F5H8S6	F5H8S6	10	10	10			sp|F5H8S6|US24_HCMVM Tegument protein US24 OS=Human cytomegalovirus (strain Merlin) GN=US24 PE=3 SV=1	1	10	10	10	1	6	6	2	6	0	2	1	1	6	6	2	6	0	2	1	1	6	6	2	6	0	2	1	23.4	23.4	23.4	58.025	501	501	4.74	6				4	17	0
F5H991	F5H991	2	2	2			sp|F5H991|US26_HCMVM Protein US26 OS=Human cytomegalovirus (strain Merlin) GN=US26 PE=3 SV=1	1	2	2	2	1	2	1	1	2	0	0	1	1	2	1	1	2	0	0	1	1	2	1	1	2	0	0	1	4.1	4.1	4.1	69.953	603	603	4.78				3	5	1	0
F5H9F9	F5H9F9	31	31	31			sp|F5H9F9|UL88_HCMVM Protein UL88 OS=Human cytomegalovirus (strain Merlin) GN=UL88 PE=3 SV=1	1	31	31	31	17	27	7	19	23	8	21	18	17	27	7	19	23	8	21	18	17	27	7	19	23	8	21	18	59.7	59.7	59.7	47.689	429	429	4.56	59	43	41	24	82	252	0
F5H9I4	F5H9I4	2	2	2			sp|F5H9I4|US13_HCMVM Membrane protein US13 OS=Human cytomegalovirus (strain Merlin) GN=US13 PE=3 SV=1	1	2	2	2	0	0	1	1	2	2	1	1	0	0	1	1	2	2	1	1	0	0	1	1	2	2	1	1	8	8	8	29.46	261	261	2.17	9	3	3	1	1	1	0
F5H9N4	F5H9N4	23	23	23			sp|F5H9N4|VP22_HCMVM Tegument protein UL24 OS=Human cytomegalovirus (strain Merlin) GN=UL24 PE=3 SV=1	1	23	23	23	11	19	9	13	21	5	12	16	11	19	9	13	21	5	12	16	11	19	9	13	21	5	12	16	87.7	87.7	87.7	34.188	300	300	3.87	70	67	59	50	39	154	0
F5HA06	F5HA06	5	5	5			sp|F5HA06|UL147_HCMVM Putative viral CXC chemokine 2 OS=Human cytomegalovirus (strain Merlin) GN=UL147 PE=3 SV=1	1	5	5	5	0	2	2	1	5	0	2	1	0	2	2	1	5	0	2	1	0	2	2	1	5	0	2	1	45.3	45.3	45.3	18.718	159	159	5.5			2	1		13	0
F5HA10	F5HA10	13	13	13			sp|F5HA10|UL103_HCMVM Tegument protein UL103 OS=Human cytomegalovirus (strain Merlin) GN=UL103 PE=3 SV=1	1	13	13	13	5	13	4	6	10	0	5	6	5	13	4	6	10	0	5	6	5	13	4	6	10	0	5	6	69.9	69.9	69.9	28.636	249	249	4.68	19	9	7	5	2	82	0
F5HA93	F5HA93	26	26	26			sp|F5HA93|VP19_HCMVM Capsid triplex subunit UL46 OS=Human cytomegalovirus (strain Merlin) GN=UL46 PE=3 SV=1	1	26	26	26	17	22	12	21	20	17	17	17	17	22	12	21	20	17	17	17	17	22	12	21	20	17	17	17	75.5	75.5	75.5	33.027	290	290	3.19	234	303	224	96	65	258	0
F5HAC7	F5HAC7	27	27	27			sp|F5HAC7|UL16_HCMVM Capsid-binding protein UL94 OS=Human cytomegalovirus (strain Merlin) GN=UL94 PE=3 SV=1	1	27	27	27	14	20	12	16	25	14	15	15	14	20	12	16	25	14	15	15	14	20	12	16	25	14	15	15	78	78	78	38.294	345	345	3.74	311	317	281	167	158	609	0
F5HAE6	F5HAE6	1	1	1			sp|F5HAE6|UL15A_HCMVM Uncharacterized protein UL15A OS=Human cytomegalovirus (strain Merlin) GN=UL15A PE=3 SV=1	1	1	1	1	0	0	1	0	0	0	0	0	0	0	1	0	0	0	0	0	0	0	1	0	0	0	0	0	13.7	13.7	13.7	11.137	102	102	6						1	0
F5HAQ7	F5HAQ7	7	7	7			sp|F5HAQ7|UL135_HCMVM Protein UL135 OS=Human cytomegalovirus (strain Merlin) GN=UL135 PE=3 SV=1	1	7	7	7	0	4	1	5	4	0	2	0	0	4	1	5	4	0	2	0	0	4	1	5	4	0	2	0	30.5	30.5	30.5	33.28	308	308	3.11	11					8	0
F5HAY6	F5HAY6	17	17	17			sp|F5HAY6|VICA_HCMVM Viral inhibitor of caspase-8-induced apoptosis OS=Human cytomegalovirus (strain Merlin) GN=UL36 PE=1 SV=1	1	17	17	17	1	6	13	6	4	0	4	9	1	6	13	6	4	0	4	9	1	6	13	6	4	0	4	9	42.4	42.4	42.4	54.923	476	476	4.35	18	2	2		18	34	0
F5HAZ3	F5HAZ3	9	9	9			sp|F5HAZ3|US23_HCMVM Protein US23 OS=Human cytomegalovirus (strain Merlin) GN=US23 PE=3 SV=1	1	9	9	9	2	6	2	3	7	3	3	1	2	6	2	3	7	3	3	1	2	6	2	3	7	3	3	1	15.9	15.9	15.9	68.886	592	592	2.2	18	11	9	4	2	1	0
F5HB40	F5HB40	18	18	18			sp|F5HB40|UL84_HCMVM Protein UL84 OS=Human cytomegalovirus (strain Merlin) GN=UL84 PE=3 SV=1	1	18	18	18	9	10	13	13	13	7	12	15	9	10	13	13	13	7	12	15	9	10	13	13	13	7	12	15	29.6	29.6	29.6	65.478	587	587	3.49	74	27	32	31	48	60	0
F5HB41	F5HB41	1	1	1			sp|F5HB41|US30_HCMVM Uncharacterized protein US30 OS=Human cytomegalovirus (strain Merlin) GN=US30 PE=4 SV=1	1	1	1	1	0	0	0	1	0	0	0	0	0	0	0	1	0	0	0	0	0	0	0	1	0	0	0	0	4	4	4	39.096	349	349	1	1						0.007007
F5HB52	F5HB52	5	5	5			sp|F5HB52|US08_HCMVM Membrane glycoprotein US8 OS=Human cytomegalovirus (strain Merlin) GN=US8 PE=3 SV=1	1	5	5	5	0	1	5	2	2	1	2	2	0	1	5	2	2	1	2	2	0	1	5	2	2	1	2	2	25.6	25.6	25.6	26.658	227	227	3.67	7	2	1	1	1	9	0
F5HB53	F5HB53	49	49	49			sp|F5HB53|GB_HCMVM Envelope glycoprotein B OS=Human cytomegalovirus (strain Merlin) GN=UL55 PE=3 SV=1	1	49	49	49	35	44	31	40	43	32	39	41	35	44	31	40	43	32	39	41	35	44	31	40	43	32	39	41	51.8	51.8	51.8	101.88	907	907	3.31	469	549	528	390	364	407	0
F5HBC6	F5HBC6	38	38	38			sp|F5HBC6|PP71_HCMVM Protein pp71 OS=Human cytomegalovirus (strain Merlin) GN=UL82 PE=3 SV=1	1	38	38	38	25	34	19	28	31	22	28	26	25	34	19	28	31	22	28	26	25	34	19	28	31	22	28	26	63.5	63.5	63.5	62.007	559	559	4.11	254	243	235	291	616	558	0
F5HBR4	F5HBR4	35	35	35			sp|F5HBR4|PORTL_HCMVM Portal protein UL104 OS=Human cytomegalovirus (strain Merlin) GN=UL104 PE=3 SV=1	1	35	35	35	24	26	10	17	30	2	19	20	24	26	10	17	30	2	19	20	24	26	10	17	30	2	19	20	58.4	58.4	58.4	78.534	697	697	4.42	11	13	15	72	118	33	0
F5HBX1	F5HBX1	6	6	6			sp|F5HBX1|CXCL1_HCMVM Chemokine vCXCL1 OS=Human cytomegalovirus (strain Merlin) GN=UL146 PE=1 SV=1	1	6	6	6	3	6	3	3	5	0	5	5	3	6	3	3	5	0	5	5	3	6	3	3	5	0	5	5	49.2	49.2	49.2	13.872	120	120	5.61	5	1				69	0
F5HC14	F5HC14	14	14	14			sp|F5HC14|UL119_HCMVM Viral Fc-gamma receptor-like protein UL119 OS=Human cytomegalovirus (strain Merlin) GN=UL119 PE=3 SV=1	1	14	14	14	8	11	5	9	11	4	9	6	8	11	5	9	11	4	9	6	8	11	5	9	11	4	9	6	22.6	22.6	22.6	38.711	345	345	2.96	15	54	86	53	10	1	0
F5HC16	F5HC16	10	10	10			sp|F5HC16|UL34_HCMVM Transcriptional regulator UL34 OS=Human cytomegalovirus (strain Merlin) GN=UL34 PE=3 SV=1	1	10	10	10	1	6	7	6	6	2	4	6	1	6	7	6	6	2	4	6	1	6	7	6	6	2	4	6	29.7	29.7	29.7	45.403	407	407	3.31	31	3	3	5	5	24	0
F5HC33	F5HC33	8	8	8			sp|F5HC33|US09_HCMVM Membrane glycoprotein US9 OS=Human cytomegalovirus (strain Merlin) GN=US9 PE=3 SV=1	1	8	8	8	0	4	6	5	4	2	3	4	0	4	6	5	4	2	3	4	0	4	6	5	4	2	3	4	29.1	29.1	29.1	28.053	247	247	3.22	15	13	9	5	3	15	0
F5HC79	F5HC79	14	14	14			sp|F5HC79|TRM1_HCMVM Tripartite terminase subunit UL28 homolog OS=Human cytomegalovirus (strain Merlin) GN=UL56 PE=3 SV=1	1	14	14	14	0	4	6	5	9	0	1	1	0	4	6	5	9	0	1	1	0	4	6	5	9	0	1	1	24.6	24.6	24.6	95.81	850	850	4.44	7	1		1	9	14	0
F5HC97	F5HC97	25	25	25			sp|F5HC97|VPAP_HCMVM DNA polymerase processivity factor OS=Human cytomegalovirus (strain Merlin) GN=UL44 PE=3 SV=1	1	25	25	25	15	17	17	16	20	12	17	18	15	17	17	16	20	12	17	18	15	17	17	16	20	12	17	18	76.4	76.4	76.4	46.263	433	433	3.9	166	88	92	90	114	285	0
F5HCH8	F5HCH8	11	11	11			sp|F5HCH8|GL_HCMVM Envelope glycoprotein L OS=Human cytomegalovirus (strain Merlin) GN=UL115 PE=1 SV=1	1	11	11	11	7	9	4	7	8	0	7	5	7	9	4	7	8	0	7	5	7	9	4	7	8	0	7	5	51.1	51.1	51.1	30.814	278	278	4.43	17	18	24	2	10	84	0
F5HCK7	F5HCK7	4	4	4			sp|F5HCK7|UL140_HCMVM Protein UL140 OS=Human cytomegalovirus (strain Merlin) GN=UL140 PE=4 SV=1	1	4	4	4	0	4	1	1	4	0	1	2	0	4	1	1	4	0	1	2	0	4	1	1	4	0	1	2	26.7	26.7	26.7	21.466	191	191	5.8				1	2	17	0
F5HCM1	F5HCM1	6	5	5			sp|F5HCM1|VIE1_HCMVM 55 kDa immediate-early protein 1 OS=Human cytomegalovirus (strain Merlin) GN=UL123 PE=3 SV=1	1	6	5	5	0	0	4	4	1	0	1	1	0	0	4	4	0	0	1	1	0	0	4	4	0	0	1	1	18.1	13.6	13.6	55.102	491	491	3.25	6		1			5	0
F5HCP3	F5HCP3	8	8	8			sp|F5HCP3|UL130_HCMVM Envelope glycoprotein UL130 OS=Human cytomegalovirus (strain Merlin) GN=UL130 PE=3 SV=1	1	8	8	8	0	0	2	5	7	0	5	1	0	0	2	5	7	0	5	1	0	0	2	5	7	0	5	1	39.3	39.3	39.3	24.708	214	214	4.8	3	3	5	4	9	25	0
F5HCU8	F5HCU8	16	16	16			sp|F5HCU8|TRM3_HCMVM Tripartite terminase subunit UL15 homolog OS=Human cytomegalovirus (strain Merlin) GN=UL89 PE=3 SV=1	1	16	16	16	4	8	7	12	9	3	5	4	4	8	7	12	9	3	5	4	4	8	7	12	9	3	5	4	27.4	27.4	27.4	77.033	674	674	3.25	37	14	15	9	20	23	0
F5HD03	F5HD03	3	3	3			sp|F5HD03|US32_HCMVM Protein US32 OS=Human cytomegalovirus (strain Merlin) GN=US32 PE=3 SV=1	1	3	3	3	0	1	1	0	2	0	0	2	0	1	1	0	2	0	0	2	0	1	1	0	2	0	0	2	18.6	18.6	18.6	22.084	183	183	6						7	0
F5HD92	F5HD92	5	5	5			sp|F5HD92|US14_HCMVM Membrane protein US14 OS=Human cytomegalovirus (strain Merlin) GN=US14 PE=3 SV=1	1	5	5	5	2	3	3	3	3	2	2	2	2	3	3	3	3	2	2	2	2	3	3	3	3	2	2	2	17.4	17.4	17.4	34.296	310	310	2.71	14	17	12	7	3	5	0
F5HDC7	F5HDC7	25	25	25			sp|F5HDC7|US22_HCMVM Tegument protein US22 OS=Human cytomegalovirus (strain Merlin) GN=US22 PE=3 SV=1	1	25	25	25	12	16	17	22	18	12	15	20	12	16	17	22	18	12	15	20	12	16	17	22	18	12	15	20	48.6	48.6	48.6	65.047	576	576	3.39	115	29	38	58	75	66	0
F5HDK1	F5HDK1	13	13	13			sp|F5HDK1|US27_HCMVM Envelope glycoprotein US27 OS=Human cytomegalovirus (strain Merlin) GN=US27 PE=3 SV=1	1	13	13	13	6	9	4	9	9	9	6	8	6	9	4	9	9	9	6	8	6	9	4	9	9	9	6	8	44	44	44	42.227	364	364	2.84	61	89	77	51	39	10	0
F5HDM3	F5HDM3	5	5	5			sp|F5HDM3|UL23_HCMVM Tegument protein UL23 OS=Human cytomegalovirus (strain Merlin) GN=UL23 PE=3 SV=1	1	5	5	5	0	4	2	2	2	0	2	1	0	4	2	2	2	0	2	1	0	4	2	2	2	0	2	1	19.4	19.4	19.4	32.957	284	284	4.42	6					13	0
F5HDQ6	F5HDQ6	42	42	42			sp|F5HDQ6|DNBI_HCMVM Major DNA-binding protein OS=Human cytomegalovirus (strain Merlin) GN=UL57 PE=3 SV=1	1	42	42	42	11	21	22	31	35	10	21	20	11	21	22	31	35	10	21	20	11	21	22	31	35	10	21	20	46.4	46.4	46.4	133.85	1235	1235	3.27	93	41	62	104	46	46	0
F5HE12;F5HE12-2	F5HE12	37;11	37;11	37;11			sp|F5HE12|UL35_HCMVM Tegument protein UL35 OS=Human cytomegalovirus (strain Merlin) GN=UL35 PE=3 SV=1	2	37	37	37	21	30	15	27	31	6	23	25	21	30	15	27	31	6	23	25	21	30	15	27	31	6	23	25	69.1	69.1	69.1	72.629	641	641;194	4.22	65	45	74	140	264	126	0
F5HE44	F5HE44	9	9	9			sp|F5HE44|US12_HCMVM Uncharacterized protein US12 OS=Human cytomegalovirus (strain Merlin) GN=US12 PE=3 SV=1	1	9	9	9	2	3	3	6	7	4	4	2	2	3	3	6	7	4	4	2	2	3	3	6	7	4	4	2	30.6	30.6	30.6	32.471	281	281	2.16	32	23	12	3	2	5	0
F5HE69	F5HE69	3	3	3			sp|F5HE69|US18_HCMVM Transmembrane protein US18 OS=Human cytomegalovirus (strain Merlin) GN=US18 PE=3 SV=1	1	3	3	3	0	1	0	3	1	1	0	0	0	1	0	3	1	1	0	0	0	1	0	3	1	1	0	0	17.2	17.2	17.2	30.193	274	274	1.71	3	3	1				0
F5HEA3	F5HEA3	20	20	20			sp|F5HEA3|UL71_HCMVM Tegument protein UL71 OS=Human cytomegalovirus (strain Merlin) GN=UL71 PE=3 SV=1	1	20	20	20	11	17	8	17	17	6	13	12	11	17	8	17	17	6	13	12	11	17	8	17	17	6	13	12	66.2	66.2	66.2	39.859	361	361	4.47	41	18	26	27	54	136	0
F5HEN7	F5HEN7	7	7	7			sp|F5HEN7|UL48A_HCMVM Uncharacterized protein UL48A OS=Human cytomegalovirus (strain Merlin) GN=UL48A PE=3 SV=1	1	7	7	7	4	6	2	5	6	1	4	5	4	6	2	5	6	1	4	5	4	6	2	5	6	1	4	5	80	80	80	8.4948	75	75	4.83	7	5	7	10	12	51	0
F5HEN8	F5HEN8	5	5	5			sp|F5HEN8|HELI_HCMVM Probable ATP-dependent helicase UL105 OS=Human cytomegalovirus (strain Merlin) GN=UL105 PE=3 SV=1	1	5	5	5	0	0	1	3	2	0	0	1	0	0	1	3	2	0	0	1	0	0	1	3	2	0	0	1	8.6	8.6	8.6	106.51	956	956	3.8	3			1	5	1	0
F5HET1	F5HET1	3	3	3			sp|F5HET1|UL78_HCMVM Protein UL78 OS=Human cytomegalovirus (strain Merlin) GN=UL78 PE=1 SV=1	1	3	3	3	1	1	2	1	3	2	1	1	1	1	2	1	3	2	1	1	1	1	2	1	3	2	1	1	9.3	9.3	9.3	47.357	431	431	1.86	10	6	5	1			0
F5HET4	F5HET4	3	3	3			sp|F5HET4|U131A_HCMVM Protein UL131A OS=Human cytomegalovirus (strain Merlin) GN=UL131A PE=1 SV=1	1	3	3	3	0	2	2	1	3	0	2	1	0	2	2	1	3	0	2	1	0	2	2	1	3	0	2	1	24	24	24	14.989	129	129	6						18	0
F5HEU0	F5HEU0	3	3	3			sp|F5HEU0|US03_HCMVM Membrane glycoprotein US3 OS=Human cytomegalovirus (strain Merlin) GN=US3 PE=2 SV=1	1	3	3	3	0	1	1	1	0	0	0	1	0	1	1	1	0	0	0	1	0	1	1	1	0	0	0	1	19.4	19.4	19.4	21.556	186	186	6						4	0.00043066
F5HF35	F5HF35	1	1	1			sp|F5HF35|UL136_HCMVM Protein UL136 OS=Human cytomegalovirus (strain Merlin) GN=UL136 PE=1 SV=1	1	1	1	1	0	0	0	0	1	0	0	0	0	0	0	0	1	0	0	0	0	0	0	0	1	0	0	0	5.8	5.8	5.8	27.06	240	240	6						1	0.0060852
F5HF44	F5HF44	6	6	6			sp|F5HF44|UL145_HCMVM Protein UL145 OS=Human cytomegalovirus (strain Merlin) GN=UL145 PE=4 SV=1	1	6	6	6	1	1	3	4	1	0	1	3	1	1	3	4	1	0	1	3	1	1	3	4	1	0	1	3	52.3	52.3	52.3	14.624	130	130	4.31	6	1	2	1	2	14	0
F5HF49;ShortORF	F5HF49	28;5	28;5	28;5			sp|F5HF49|AN_HCMVM Alkaline nuclease OS=Human cytomegalovirus (strain Merlin) GN=UL98 PE=3 SV=1	2	28	28	28	7	20	17	17	17	1	5	13	7	20	17	17	17	1	5	13	7	20	17	17	17	1	5	13	59.6	59.6	59.6	65.312	584	584;120	4.89	23	2	3	4	16	93	0
F5HF62	F5HF62	2	2	2			sp|F5HF62|US28_HCMVM Envelope protein US28 OS=Human cytomegalovirus (strain Merlin) GN=US28 PE=3 SV=1	1	2	2	2	1	2	2	1	1	2	2	2	1	2	2	1	1	2	2	2	1	2	2	1	1	2	2	2	6.5	6.5	6.5	41.034	354	354	2.98	11	10	10	2	4	7	0
F5HF90	F5HF90	1	1	1			sp|F5HF90|UL22A_HCMVM Glycoprotein UL22A OS=Human cytomegalovirus (strain Merlin) GN=UL22A PE=3 SV=1	1	1	1	1	0	1	0	0	1	0	1	0	0	1	0	0	1	0	1	0	0	1	0	0	1	0	1	0	20	20	20	11.304	105	105	5.75					1	3	0
F5HFA5	F5HFA5	2	2	2			sp|F5HFA5|UL117_HCMVM Protein UL117 OS=Human cytomegalovirus (strain Merlin) GN=UL117 PE=3 SV=1	1	2	2	2	0	0	0	2	0	0	0	0	0	0	0	2	0	0	0	0	0	0	0	2	0	0	0	0	4.5	4.5	4.5	45.592	425	425	3.5	1					1	0.00077369
F5HFG3	F5HFG3	3	3	3			sp|F5HFG3|UL41A_HCMVM Protein UL41A OS=Human cytomegalovirus (strain Merlin) GN=UL41A PE=3 SV=1	1	3	3	3	2	3	2	2	2	0	2	2	2	3	2	2	2	0	2	2	2	3	2	2	2	0	2	2	28.2	28.2	28.2	8.9533	78	78	5.33	1	2	1	3	2	27	0
F5HFZ4	F5HFZ4	5	5	5			sp|F5HFZ4|UL53_HCMVM Virion egress protein UL53 OS=Human cytomegalovirus (strain Merlin) GN=UL53 PE=3 SV=1	1	5	5	5	1	1	2	0	0	0	0	3	1	1	2	0	0	0	0	3	1	1	2	0	0	0	0	3	18.9	18.9	18.9	42.301	376	376	2.86	4			1		2	0
F5HG51	F5HG51	14	14	14			sp|F5HG51|PRIM_HCMVM DNA primase UL70 OS=Human cytomegalovirus (strain Merlin) GN=UL70 PE=3 SV=1	1	14	14	14	1	4	8	9	2	2	1	7	1	4	8	9	2	2	1	7	1	4	8	9	2	2	1	7	22	22	22	107.84	946	946	2.55	30	2	1	5	5	8	0
F5HG68	F5HG68	1	1	1			sp|F5HG68|UL16P_HCMVM Protein UL16 OS=Human cytomegalovirus (strain Merlin) GN=UL16 PE=3 SV=1	1	1	1	1	1	1	1	1	1	0	1	1	1	1	1	1	1	0	1	1	1	1	1	1	1	0	1	1	6.5	6.5	6.5	26.187	230	230	3.84	2	1	6	7	8	1	0
F5HGC2	F5HGC2	1	1	1			sp|F5HGC2|UL30_HCMVM Uncharacterized protein UL30 OS=Human cytomegalovirus (strain Merlin) GN=UL30 PE=3 SV=1	1	1	1	1	0	1	0	0	0	0	0	0	0	1	0	0	0	0	0	0	0	1	0	0	0	0	0	0	14	14	14	13.986	121	121	6						1	0.0035224
F5HGG3-2;F5HGG3	F5HGG3-2;F5HGG3	15;15	15;15	15;15			sp|F5HGG3-2|UL26_HCMVM Isoform 21kDa of Tegument protein UL26 OS=Human cytomegalovirus (strain Merlin) GN=UL26;sp|F5HGG3|UL26_HCMVM Tegument protein UL26 OS=Human cytomegalovirus (strain Merlin) GN=UL26 PE=3 SV=2	2	15	15	15	10	13	9	10	11	1	9	11	10	13	9	10	11	1	9	11	10	13	9	10	11	1	9	11	81.4	81.4	81.4	21.127	188	188;188	5.05	22	9	13	13	10	165	0
F5HGH8	F5HGH8	2	2	2			sp|F5HGH8|US20_HCMVM Membrane protein US20 OS=Human cytomegalovirus (strain Merlin) GN=US20 PE=4 SV=1	1	2	2	2	1	1	1	1	2	1	1	1	1	1	1	1	2	1	1	1	1	1	1	1	2	1	1	1	14.2	14.2	14.2	28.531	254	254	2.91	8	7	7	4	2	4	0
F5HGJ4	F5HGJ4	59	59	59			sp|F5HGJ4|PP85_HCMVM Phosphoprotein 85 OS=Human cytomegalovirus (strain Merlin) GN=UL25 PE=3 SV=1	1	59	59	59	38	51	30	42	51	18	41	44	38	51	30	42	51	18	41	44	38	51	30	42	51	18	41	44	82.5	82.5	82.5	73.539	656	656	3.98	320	381	416	480	1234	425	0
F5HGP1	F5HGP1	16	16	16			sp|F5HGP1|GO_HCMVM Envelope glycoprotein O OS=Human cytomegalovirus (strain Merlin) GN=UL74 PE=3 SV=1	1	16	16	16	9	14	1	2	9	4	9	7	9	14	1	2	9	4	9	7	9	14	1	2	9	4	9	7	36.4	36.4	36.4	54.7	472	472	3.38	5	17	37	54	3	4	0
F5HGQ8	F5HGQ8	2	2	2			sp|F5HGQ8|UL138_HCMVM Protein UL138 OS=Human cytomegalovirus (strain Merlin) GN=UL138 PE=1 SV=1	1	2	2	2	0	0	1	1	0	0	0	2	0	0	1	1	0	0	0	2	0	0	1	1	0	0	0	2	16	16	16	19.309	169	169	5	1					4	0.00041684
F5HGT1	F5HGT1	129	129	129			sp|F5HGT1|MCP_HCMVM Major capsid protein OS=Human cytomegalovirus (strain Merlin) GN=UL86 PE=3 SV=1	1	129	129	129	80	116	67	95	114	70	90	93	80	116	67	95	114	70	90	93	80	116	67	95	114	70	90	93	96.1	96.1	96.1	153.87	1370	1370	3.48	959	1528	2793	3917	1426	691	0
F5HGU6	F5HGU6	16	16	16			sp|F5HGU6|UL132_HCMVM Envelope glycoprotein UL132 OS=Human cytomegalovirus (strain Merlin) GN=UL132 PE=3 SV=1	1	16	16	16	13	15	10	15	14	9	10	11	13	15	10	15	14	9	10	11	13	15	10	15	14	9	10	11	55.6	55.6	55.6	29.782	270	270	3.71	82	89	106	123	164	87	0
F5HHL7	F5HHL7	2	2	2			sp|F5HHL7|U148D_HCMVM Protein UL148D OS=Human cytomegalovirus (strain Merlin) GN=UL148D PE=4 SV=1	1	2	2	2	1	1	2	0	2	0	1	1	1	1	2	0	2	0	1	1	1	1	2	0	2	0	1	1	33.9	33.9	33.9	7.0342	62	62	5.45			2			9	0.0011416
F5HHQ0	F5HHQ0	1	1	1			sp|F5HHQ0|GN_HCMVM Envelope glycoprotein N OS=Human cytomegalovirus (strain Merlin) GN=UL73 PE=3 SV=1	1	1	1	1	1	1	1	1	1	1	1	1	1	1	1	1	1	1	1	1	1	1	1	1	1	1	1	1	9.6	9.6	9.6	14.469	135	135	3.69	15	20	20	17	26	21	0
F5HHT4	F5HHT4	2	2	2			sp|F5HHT4|UL17_HCMVM Protein UL17 OS=Human cytomegalovirus (strain Merlin) GN=UL17 PE=3 SV=1	1	2	2	2	1	0	1	1	0	0	0	0	1	0	1	1	0	0	0	0	1	0	1	1	0	0	0	0	24	24	24	12.672	104	104	4.33	1					2	0.00078833
F5HI32	F5HI32	4	4	4			sp|F5HI32|IR10_HCMVM Protein IRL10 OS=Human cytomegalovirus (strain Merlin) GN=RL10 PE=3 SV=1	1	4	4	4	3	3	3	3	2	2	2	3	3	3	3	3	2	2	2	3	3	3	3	3	2	2	2	3	28.2	28.2	28.2	18.974	170	170	4.39	9	9	12	21	23	39	0
F5HI85	F5HI85	8	8	8			sp|F5HI85|UNG_HCMVM Uracil-DNA glycosylase OS=Human cytomegalovirus (strain Merlin) GN=UL114 PE=3 SV=1	1	8	8	8	1	4	5	3	3	0	3	3	1	4	5	3	3	0	3	3	1	4	5	3	3	0	3	3	42.4	42.4	42.4	28.353	250	250	4.33	9					18	0
F5HI87	F5HI87	15	15	15			sp|F5HI87|TG11_HCMVM Tegument protein UL99 OS=Human cytomegalovirus (strain Merlin) GN=UL99 PE=3 SV=1	1	15	15	15	12	12	4	7	11	3	6	10	12	12	4	7	11	3	6	10	12	12	4	7	11	3	6	10	58.9	58.9	58.9	20.923	190	190	4.44	32	28	31	23	27	140	0
F5HIG1	F5HIG1	9	9	9			sp|F5HIG1|HEPA_HCMVM DNA helicase/primase complex-associated protein OS=Human cytomegalovirus (strain Merlin) GN=UL102 PE=3 SV=1	1	9	9	9	0	1	4	4	4	0	1	0	0	1	4	4	4	0	1	0	0	1	4	4	4	0	1	0	15.1	15.1	15.1	94.079	873	873	4.57	2			1	8	3	0
F5HIN9	F5HIN9	28	28	28			sp|F5HIN9|VP23_HCMVM Capsid triplex subunit 2 OS=Human cytomegalovirus (strain Merlin) GN=UL85 PE=3 SV=1	1	28	28	28	19	24	15	19	21	9	20	25	19	24	15	19	21	9	20	25	19	24	15	19	21	9	20	25	92.5	92.5	92.5	34.594	306	306	5.03	102	98	89	73	91	993	0
F7V996	F7V996	1	1	1			sp|F7V996|RL9A_HCMVM Protein RL9A OS=Human cytomegalovirus (strain Merlin) GN=RL9A PE=4 SV=1	1	1	1	1	0	0	0	1	0	0	0	0	0	0	0	1	0	0	0	0	0	0	0	1	0	0	0	0	27.7	27.7	27.7	5.2695	47	47	6						1	0.0018228
F7V998	F7V998	3	3	3			sp|F7V998|U150A_HCMVM Uncharacterized protein UL150A OS=Human cytomegalovirus (strain Merlin) GN=UL150A PE=4 SV=1	1	3	3	3	1	2	2	0	2	0	1	2	1	2	2	0	2	0	1	2	1	2	2	0	2	0	1	2	15.1	15.1	15.1	29.41	271	271	4.22	4	1	1	2	1	9	0
O00116	O00116	14	14	14	Alkyldihydroxyacetonephosphate synthase, peroxisomal	AGPS	sp|O00116|ADAS_HUMAN Alkyldihydroxyacetonephosphate synthase, peroxisomal OS=Homo sapiens GN=AGPS PE=1 SV=1	1	14	14	14	0	7	8	6	8	1	9	7	0	7	8	6	8	1	9	7	0	7	8	6	8	1	9	7	33.1	33.1	33.1	72.911	658	658	3.74	17	1	3	8	26	7	0
O00139	O00139	4	4	3	Kinesin-like protein KIF2A	KIF2A	sp|O00139|KIF2A_HUMAN Kinesin-like protein KIF2A OS=Homo sapiens GN=KIF2A PE=1 SV=3	1	4	4	3	0	1	0	2	2	0	0	0	0	1	0	2	2	0	0	0	0	0	0	2	2	0	0	0	7.2	7.2	5.9	79.954	706	706	3.4	2				3		0
O00148	O00148	9	9	1	ATP-dependent RNA helicase DDX39A	DDX39A	sp|O00148|DX39A_HUMAN ATP-dependent RNA helicase DDX39A OS=Homo sapiens GN=DDX39A PE=1 SV=2	1	9	9	1	1	5	6	7	7	4	5	4	1	5	6	7	7	4	5	4	0	0	1	1	1	0	1	1	20.8	20.8	2.8	49.129	427	427	2.9	31	5	3		2	19	0
O00151	O00151	4	4	4	PDZ and LIM domain protein 1	PDLIM1	sp|O00151|PDLI1_HUMAN PDZ and LIM domain protein 1 OS=Homo sapiens GN=PDLIM1 PE=1 SV=4	1	4	4	4	1	2	0	2	4	1	0	0	1	2	0	2	4	1	0	0	1	2	0	2	4	1	0	0	17.6	17.6	17.6	36.071	329	329	2.29	9	1	1			3	0
O00154	O00154	8	8	8	Cytosolic acyl coenzyme A thioester hydrolase	ACOT7	sp|O00154|BACH_HUMAN Cytosolic acyl coenzyme A thioester hydrolase OS=Homo sapiens GN=ACOT7 PE=1 SV=3	1	8	8	8	3	4	5	5	3	5	5	3	3	4	5	5	3	5	5	3	3	4	5	5	3	5	5	3	24.7	24.7	24.7	41.796	380	380	3.02	23	8	3	2	1	17	0
O00159	O00159	60	60	59	Unconventional myosin-Ic	MYO1C	sp|O00159|MYO1C_HUMAN Unconventional myosin-Ic OS=Homo sapiens GN=MYO1C PE=1 SV=4	1	60	60	59	17	39	33	41	38	23	31	37	17	39	33	41	38	23	31	37	17	39	33	41	38	22	31	37	59.1	59.1	59.1	121.68	1063	1063	2.93	225	55	81	126	85	56	0
O00161	O00161	4	4	4	Synaptosomal-associated protein 23	SNAP23	sp|O00161|SNP23_HUMAN Synaptosomal-associated protein 23 OS=Homo sapiens GN=SNAP23 PE=1 SV=1	1	4	4	4	0	1	3	2	1	0	0	1	0	1	3	2	1	0	0	1	0	1	3	2	1	0	0	1	25.1	25.1	25.1	23.354	211	211	5.38	1					7	0
O00170	O00170	4	4	4	AH receptor-interacting protein	AIP	sp|O00170|AIP_HUMAN AH receptor-interacting protein OS=Homo sapiens GN=AIP PE=1 SV=2	1	4	4	4	1	0	0	2	3	0	0	0	1	0	0	2	3	0	0	0	1	0	0	2	3	0	0	0	14.5	14.5	14.5	37.636	330	330	1.83	5					1	0
O00178	O00178	8	8	8	GTP-binding protein 1	GTPBP1	sp|O00178|GTPB1_HUMAN GTP-binding protein 1 OS=Homo sapiens GN=GTPBP1 PE=1 SV=3	1	8	8	8	0	2	0	5	6	0	1	0	0	2	0	5	6	0	1	0	0	2	0	5	6	0	1	0	21.7	21.7	21.7	72.453	669	669	4.56	1		1	1	13		0
O00186	O00186	3	3	3	Syntaxin-binding protein 3	STXBP3	sp|O00186|STXB3_HUMAN Syntaxin-binding protein 3 OS=Homo sapiens GN=STXBP3 PE=1 SV=2	1	3	3	3	0	1	1	1	0	0	1	0	0	1	1	1	0	0	1	0	0	1	1	1	0	0	1	0	5.9	5.9	5.9	67.764	592	592	4.25	1				2	1	0
O00203	O00203	13	13	12	AP-3 complex subunit beta-1	AP3B1	sp|O00203|AP3B1_HUMAN AP-3 complex subunit beta-1 OS=Homo sapiens GN=AP3B1 PE=1 SV=3	1	13	13	12	0	2	3	7	3	0	1	0	0	2	3	7	3	0	1	0	0	2	3	6	3	0	1	0	11.9	11.9	11.2	121.32	1094	1094	3.23	9		1	5	3	4	0
O00217	O00217	1	1	1	NADH dehydrogenase [ubiquinone] iron-sulfur protein 8, mitochondrial	NDUFS8	sp|O00217|NDUS8_HUMAN NADH dehydrogenase [ubiquinone] iron-sulfur protein 8, mitochondrial OS=Homo sapiens GN=NDUFS8 PE=1 SV=1	1	1	1	1	0	0	1	0	0	0	0	0	0	0	1	0	0	0	0	0	0	0	1	0	0	0	0	0	8.6	8.6	8.6	23.705	210	210	6						1	0.004215
O00231	O00231	17	17	17	26S proteasome non-ATPase regulatory subunit 11	PSMD11	sp|O00231|PSD11_HUMAN 26S proteasome non-ATPase regulatory subunit 11 OS=Homo sapiens GN=PSMD11 PE=1 SV=3	1	17	17	17	6	12	9	10	9	0	7	9	6	12	9	10	9	0	7	9	6	12	9	10	9	0	7	9	44.8	44.8	44.8	47.463	422	422	4.68	16	3	6	4	17	56	0
O00232	O00232	18	18	18	26S proteasome non-ATPase regulatory subunit 12	PSMD12	sp|O00232|PSD12_HUMAN 26S proteasome non-ATPase regulatory subunit 12 OS=Homo sapiens GN=PSMD12 PE=1 SV=3	1	18	18	18	2	8	9	7	9	0	6	5	2	8	9	7	9	0	6	5	2	8	9	7	9	0	6	5	45.8	45.8	45.8	52.904	456	456	4.83	11	1	1		8	39	0
O00233	O00233	4	4	4	26S proteasome non-ATPase regulatory subunit 9	PSMD9	sp|O00233|PSMD9_HUMAN 26S proteasome non-ATPase regulatory subunit 9 OS=Homo sapiens GN=PSMD9 PE=1 SV=3	1	4	4	4	1	1	0	1	0	0	1	0	1	1	0	1	0	0	1	0	1	1	0	1	0	0	1	0	19.3	19.3	19.3	24.682	223	223	6						4	0.00080841
O00264	O00264	11	11	10	Membrane-associated progesterone receptor component 1	PGRMC1	sp|O00264|PGRC1_HUMAN Membrane-associated progesterone receptor component 1 OS=Homo sapiens GN=PGRMC1 PE=1 SV=3	1	11	11	10	3	5	8	6	3	1	3	8	3	5	8	6	3	1	3	8	3	5	8	6	3	1	3	7	47.2	47.2	42.6	21.671	195	195	5.27	3	2	1	3	15	40	0
O00267	O00267	4	4	4	Transcription elongation factor SPT5	SUPT5H	sp|O00267|SPT5H_HUMAN Transcription elongation factor SPT5 OS=Homo sapiens GN=SUPT5H PE=1 SV=1	1	4	4	4	0	0	0	1	1	2	0	0	0	0	0	1	1	2	0	0	0	0	0	1	1	2	0	0	4.9	4.9	4.9	121	1087	1087	1	4						0
O00291	O00291	2	2	2	Huntingtin-interacting protein 1	HIP1	sp|O00291|HIP1_HUMAN Huntingtin-interacting protein 1 OS=Homo sapiens GN=HIP1 PE=1 SV=5	1	2	2	2	0	0	1	0	1	1	0	0	0	0	1	0	1	1	0	0	0	0	1	0	1	1	0	0	2.6	2.6	2.6	116.22	1037	1037	1	3						0.0018262
O00299	O00299	17	17	17	Chloride intracellular channel protein 1	CLIC1	sp|O00299|CLIC1_HUMAN Chloride intracellular channel protein 1 OS=Homo sapiens GN=CLIC1 PE=1 SV=4	1	17	17	17	7	14	13	12	9	3	11	12	7	14	13	12	9	3	11	12	7	14	13	12	9	3	11	12	68.9	68.9	68.9	26.922	241	241	4.05	47	21	16	18	23	94	0
O00303	O00303	6	6	6	Eukaryotic translation initiation factor 3 subunit F	EIF3F	sp|O00303|EIF3F_HUMAN Eukaryotic translation initiation factor 3 subunit F OS=Homo sapiens GN=EIF3F PE=1 SV=1	1	6	6	6	3	4	2	5	1	1	3	2	3	4	2	5	1	1	3	2	3	4	2	5	1	1	3	2	22.1	22.1	22.1	37.563	357	357	4.32	9		1	4	8	16	0
O00391	O00391	5	5	5	Sulfhydryl oxidase 1	QSOX1	sp|O00391|QSOX1_HUMAN Sulfhydryl oxidase 1 OS=Homo sapiens GN=QSOX1 PE=1 SV=3	1	5	5	5	0	1	0	2	1	0	3	0	0	1	0	2	1	0	3	0	0	1	0	2	1	0	3	0	8.3	8.3	8.3	82.577	747	747	5				1	6	1	0
O00400	O00400	6	6	6	Acetyl-coenzyme A transporter 1	SLC33A1	sp|O00400|ACATN_HUMAN Acetyl-coenzyme A transporter 1 OS=Homo sapiens GN=SLC33A1 PE=1 SV=1	1	6	6	6	0	0	3	3	1	1	2	3	0	0	3	3	1	1	2	3	0	0	3	3	1	1	2	3	16.8	16.8	16.8	60.908	549	549	3.28	5	4	2	1		6	0
O00410;O60518	O00410	22;2	22;2	22;2	Importin-5	IPO5	sp|O00410|IPO5_HUMAN Importin-5 OS=Homo sapiens GN=IPO5 PE=1 SV=4	2	22	22	22	2	10	9	11	15	0	9	3	2	10	9	11	15	0	9	3	2	10	9	11	15	0	9	3	27.3	27.3	27.3	123.63	1097	1097;1105	3.71	11	3	7	41	20	1	0
O00425	O00425	11	10	10	Insulin-like growth factor 2 mRNA-binding protein 3	IGF2BP3	sp|O00425|IF2B3_HUMAN Insulin-like growth factor 2 mRNA-binding protein 3 OS=Homo sapiens GN=IGF2BP3 PE=1 SV=2	1	11	10	10	3	5	3	8	5	4	4	4	2	4	3	7	4	4	3	3	2	4	3	7	4	4	3	3	24	21.8	21.8	63.704	579	579	2.89	25	1	1	1	9	9	0
O00429	O00429	9	9	9	Dynamin-1-like protein	DNM1L	sp|O00429|DNM1L_HUMAN Dynamin-1-like protein OS=Homo sapiens GN=DNM1L PE=1 SV=2	1	9	9	9	0	4	3	5	1	1	2	4	0	4	3	5	1	1	2	4	0	4	3	5	1	1	2	4	13.7	13.7	13.7	81.876	736	736	2.79	17	1	2	2	7	4	0
O00442	O00442	4	4	4	RNA 3-terminal phosphate cyclase	RTCA	sp|O00442|RTCA_HUMAN RNA 3-terminal phosphate cyclase OS=Homo sapiens GN=RTCA PE=1 SV=1	1	4	4	4	0	3	1	2	2	0	0	0	0	3	1	2	2	0	0	0	0	3	1	2	2	0	0	0	11.7	11.7	11.7	39.336	366	366	4.89	2					7	0
O00443	O00443	55	55	55	Phosphatidylinositol 4-phosphate 3-kinase C2 domain-containing subunit alpha	PIK3C2A	sp|O00443|P3C2A_HUMAN Phosphatidylinositol 4-phosphate 3-kinase C2 domain-containing subunit alpha OS=Homo sapiens GN=PIK3C2A PE=1 SV=2	1	55	55	55	18	41	2	21	43	14	19	13	18	41	2	21	43	14	19	13	18	41	2	21	43	14	19	13	36.7	36.7	36.7	190.68	1686	1686	2.7	47	75	144	53	8	1	0
O00458	O00458	1	1	1	Interferon-related developmental regulator 1	IFRD1	sp|O00458|IFRD1_HUMAN Interferon-related developmental regulator 1 OS=Homo sapiens GN=IFRD1 PE=1 SV=4	1	1	1	1	0	0	0	1	1	0	1	1	0	0	0	1	1	0	1	1	0	0	0	1	1	0	1	1	5.3	5.3	5.3	50.268	451	451	4.75	1					3	0
O00461	O00461	5	5	5	Golgi integral membrane protein 4	GOLIM4	sp|O00461|GOLI4_HUMAN Golgi integral membrane protein 4 OS=Homo sapiens GN=GOLIM4 PE=1 SV=1	1	5	5	5	0	2	4	1	2	0	1	1	0	2	4	1	2	0	1	1	0	2	4	1	2	0	1	1	10.1	10.1	10.1	81.879	696	696	3.42		1	5	6			0
O00468	O00468	38	38	38	Agrin;Agrin N-terminal 110 kDa subunit;Agrin C-terminal 110 kDa subunit;Agrin C-terminal 90 kDa fragment;Agrin C-terminal 22 kDa fragment	AGRN	sp|O00468|AGRIN_HUMAN Agrin OS=Homo sapiens GN=AGRN PE=1 SV=5	1	38	38	38	1	3	18	22	18	2	8	9	1	3	18	22	18	2	8	9	1	3	18	22	18	2	8	9	29.6	29.6	29.6	217.23	2067	2067	1.01	89	1					0
O00469	O00469	13	13	13	Procollagen-lysine,2-oxoglutarate 5-dioxygenase 2	PLOD2	sp|O00469|PLOD2_HUMAN Procollagen-lysine,2-oxoglutarate 5-dioxygenase 2 OS=Homo sapiens GN=PLOD2 PE=1 SV=2	1	13	13	13	1	5	12	5	3	2	3	9	1	5	12	5	3	2	3	9	1	5	12	5	3	2	3	9	23.2	23.2	23.2	84.685	737	737	2.83	19	10	16	14	11		0
O00471	O00471	3	3	3	Exocyst complex component 5	EXOC5	sp|O00471|EXOC5_HUMAN Exocyst complex component 5 OS=Homo sapiens GN=EXOC5 PE=1 SV=1	1	3	3	3	0	0	1	2	0	0	0	0	0	0	1	2	0	0	0	0	0	0	1	2	0	0	0	0	4.7	4.7	4.7	81.852	708	708	4.67				1	2		0
O00483	O00483	2	2	2	Cytochrome c oxidase subunit NDUFA4	NDUFA4	sp|O00483|NDUA4_HUMAN Cytochrome c oxidase subunit NDUFA4 OS=Homo sapiens GN=NDUFA4 PE=1 SV=1	1	2	2	2	0	2	1	0	0	0	0	0	0	2	1	0	0	0	0	0	0	2	1	0	0	0	0	0	27.2	27.2	27.2	9.3697	81	81	6						3	0.00080386
O00487	O00487	8	8	8	26S proteasome non-ATPase regulatory subunit 14	PSMD14	sp|O00487|PSDE_HUMAN 26S proteasome non-ATPase regulatory subunit 14 OS=Homo sapiens GN=PSMD14 PE=1 SV=1	1	8	8	8	1	4	3	5	3	0	3	3	1	4	3	5	3	0	3	3	1	4	3	5	3	0	3	3	44.8	44.8	44.8	34.577	310	310	5.81	1					25	0
O00505	O00505	4	3	3	Importin subunit alpha-4	KPNA3	sp|O00505|IMA4_HUMAN Importin subunit alpha-4 OS=Homo sapiens GN=KPNA3 PE=1 SV=2	1	4	3	3	2	3	1	1	2	0	1	1	1	2	0	1	2	0	0	0	1	2	0	1	2	0	0	0	12.7	10	10	57.81	521	521	5.5				1	1	4	0
O00560	O00560	2	2	2	Syntenin-1	SDCBP	sp|O00560|SDCB1_HUMAN Syntenin-1 OS=Homo sapiens GN=SDCBP PE=1 SV=1	1	2	2	2	0	0	0	0	0	0	0	2	0	0	0	0	0	0	0	2	0	0	0	0	0	0	0	2	11.7	11.7	11.7	32.444	298	298	6						2	0
O00567	O00567	7	7	7	Nucleolar protein 56	NOP56	sp|O00567|NOP56_HUMAN Nucleolar protein 56 OS=Homo sapiens GN=NOP56 PE=1 SV=4	1	7	7	7	3	1	5	1	3	0	2	1	3	1	5	1	3	0	2	1	3	1	5	1	3	0	2	1	14	14	14	66.049	594	594	4.13	6	1	1	2	2	11	0
O00571;Q9NQI0	O00571	39;2	39;2	11;0	ATP-dependent RNA helicase DDX3X	DDX3X	sp|O00571|DDX3X_HUMAN ATP-dependent RNA helicase DDX3X OS=Homo sapiens GN=DDX3X PE=1 SV=3	2	39	39	11	21	24	10	23	31	11	20	18	21	24	10	23	31	11	20	18	5	5	2	7	8	3	5	5	67.1	67.1	24.9	73.243	662	662;724	3.74	79	20	32	79	138	36	0
O00622	O00622	5	5	5	Protein CYR61	CYR61	sp|O00622|CYR61_HUMAN Protein CYR61 OS=Homo sapiens GN=CYR61 PE=1 SV=1	1	5	5	5	0	0	4	1	2	0	0	1	0	0	4	1	2	0	0	1	0	0	4	1	2	0	0	1	15.7	15.7	15.7	42.026	381	381	5.38	1					7	0
O00629	O00629	6	6	5	Importin subunit alpha-3	KPNA4	sp|O00629|IMA3_HUMAN Importin subunit alpha-3 OS=Homo sapiens GN=KPNA4 PE=1 SV=1	1	6	6	5	1	4	1	1	2	0	2	2	1	4	1	1	2	0	2	2	0	3	0	1	2	0	1	1	19	19	16.3	57.886	521	521	5.47				1	6	8	0
O00743	O00743	7	7	7	Serine/threonine-protein phosphatase 6 catalytic subunit;Serine/threonine-protein phosphatase 6 catalytic subunit, N-terminally processed	PPP6C	sp|O00743|PPP6_HUMAN Serine/threonine-protein phosphatase 6 catalytic subunit OS=Homo sapiens GN=PPP6C PE=1 SV=1	1	7	7	7	3	4	3	2	3	0	1	2	3	4	3	2	3	0	1	2	3	4	3	2	3	0	1	2	32.1	32.1	32.1	35.144	305	305	5.47	2					17	0
O00746	O00746	2	2	2	Nucleoside diphosphate kinase, mitochondrial	NME4	sp|O00746|NDKM_HUMAN Nucleoside diphosphate kinase, mitochondrial OS=Homo sapiens GN=NME4 PE=1 SV=1	1	2	2	2	0	0	0	0	0	0	0	2	0	0	0	0	0	0	0	2	0	0	0	0	0	0	0	2	13.9	13.9	13.9	20.658	187	187	6						2	0.0011316
O00754	O00754	2	2	2	Lysosomal alpha-mannosidase;Lysosomal alpha-mannosidase A peptide;Lysosomal alpha-mannosidase B peptide;Lysosomal alpha-mannosidase C peptide;Lysosomal alpha-mannosidase D peptide;Lysosomal alpha-mannosidase E peptide	MAN2B1	sp|O00754|MA2B1_HUMAN Lysosomal alpha-mannosidase OS=Homo sapiens GN=MAN2B1 PE=1 SV=3	1	2	2	2	0	0	2	0	0	0	0	0	0	0	2	0	0	0	0	0	0	0	2	0	0	0	0	0	2.3	2.3	2.3	113.74	1011	1011	5				1		1	0.0048209
O00764	O00764	4	4	4	Pyridoxal kinase	PDXK	sp|O00764|PDXK_HUMAN Pyridoxal kinase OS=Homo sapiens GN=PDXK PE=1 SV=1	1	4	4	4	0	1	1	0	1	0	1	1	0	1	1	0	1	0	1	1	0	1	1	0	1	0	1	1	22.8	22.8	22.8	35.102	312	312	6						5	0
O14495	O14495	2	2	2	Lipid phosphate phosphohydrolase 3	PPAP2B	sp|O14495|LPP3_HUMAN Lipid phosphate phosphohydrolase 3 OS=Homo sapiens GN=PPAP2B PE=1 SV=1	1	2	2	2	1	1	0	0	1	0	0	0	1	1	0	0	1	0	0	0	1	1	0	0	1	0	0	0	7.7	7.7	7.7	35.116	311	311	3	1	1				1	0
O14548	O14548	1	1	1	Cytochrome c oxidase subunit 7A-related protein, mitochondrial	COX7A2L	sp|O14548|COX7R_HUMAN Cytochrome c oxidase subunit 7A-related protein, mitochondrial OS=Homo sapiens GN=COX7A2L PE=1 SV=2	1	1	1	1	0	1	0	0	0	0	0	1	0	1	0	0	0	0	0	1	0	1	0	0	0	0	0	1	11.4	11.4	11.4	12.615	114	114	6						2	0.001807
O14558	O14558	2	2	2	Heat shock protein beta-6	HSPB6	sp|O14558|HSPB6_HUMAN Heat shock protein beta-6 OS=Homo sapiens GN=HSPB6 PE=1 SV=2	1	2	2	2	0	1	1	2	0	0	0	1	0	1	1	2	0	0	0	1	0	1	1	2	0	0	0	1	15	15	15	17.135	160	160	3.12	4		1			3	0
O14579	O14579	4	4	4	Coatomer subunit epsilon	COPE	sp|O14579|COPE_HUMAN Coatomer subunit epsilon OS=Homo sapiens GN=COPE PE=1 SV=3	1	4	4	4	0	3	2	3	1	0	2	1	0	3	2	3	1	0	2	1	0	3	2	3	1	0	2	1	23.7	23.7	23.7	34.482	308	308	6						14	0
P47813;O14602	P47813;O14602	4;4	4;4	4;4	Eukaryotic translation initiation factor 1A, X-chromosomal;Eukaryotic translation initiation factor 1A, Y-chromosomal	EIF1AX;EIF1AY	sp|P47813|IF1AX_HUMAN Eukaryotic translation initiation factor 1A, X-chromosomal OS=Homo sapiens GN=EIF1AX PE=1 SV=2;sp|O14602|IF1AY_HUMAN Eukaryotic translation initiation factor 1A, Y-chromosomal OS=Homo sapiens GN=EIF1AY PE=1 SV=4	2	4	4	4	2	1	1	1	1	0	0	2	2	1	1	1	1	0	0	2	2	1	1	1	1	0	0	2	40.3	40.3	40.3	16.46	144	144;144	6						8	0
O14617	O14617	10	10	10	AP-3 complex subunit delta-1	AP3D1	sp|O14617|AP3D1_HUMAN AP-3 complex subunit delta-1 OS=Homo sapiens GN=AP3D1 PE=1 SV=1	1	10	10	10	1	3	3	6	3	2	3	2	1	3	3	6	3	2	3	2	1	3	3	6	3	2	3	2	12.6	12.6	12.6	130.16	1153	1153	1.61	24	4	2	1	1	1	0
O14656	O14656	7	7	7	Torsin-1A	TOR1A	sp|O14656|TOR1A_HUMAN Torsin-1A OS=Homo sapiens GN=TOR1A PE=1 SV=1	1	7	7	7	0	1	6	0	1	0	2	3	0	1	6	0	1	0	2	3	0	1	6	0	1	0	2	3	25.9	25.9	25.9	37.808	332	332	4.89	3		2			14	0
O14662	O14662	4	4	4	Syntaxin-16	STX16	sp|O14662|STX16_HUMAN Syntaxin-16 OS=Homo sapiens GN=STX16 PE=1 SV=3	1	4	4	4	0	2	0	0	2	0	0	1	0	2	0	0	2	0	0	1	0	2	0	0	2	0	0	1	15.1	15.1	15.1	37.031	325	325	6						6	0
O14672	O14672	6	6	6	Disintegrin and metalloproteinase domain-containing protein 10	ADAM10	sp|O14672|ADA10_HUMAN Disintegrin and metalloproteinase domain-containing protein 10 OS=Homo sapiens GN=ADAM10 PE=1 SV=1	1	6	6	6	0	3	3	1	3	0	1	0	0	3	3	1	3	0	1	0	0	3	3	1	3	0	1	0	12.6	12.6	12.6	84.141	748	748	4.82				3	7	1	0
O14683	O14683	1	1	1	Tumor protein p53-inducible protein 11	TP53I11	sp|O14683|P5I11_HUMAN Tumor protein p53-inducible protein 11 OS=Homo sapiens GN=TP53I11 PE=1 SV=2	1	1	1	1	0	0	0	0	0	0	1	1	0	0	0	0	0	0	1	1	0	0	0	0	0	0	1	1	5.3	5.3	5.3	21.054	189	189	3.5	1					1	0.0045582
O14734	O14734	2	2	2	Acyl-coenzyme A thioesterase 8	ACOT8	sp|O14734|ACOT8_HUMAN Acyl-coenzyme A thioesterase 8 OS=Homo sapiens GN=ACOT8 PE=1 SV=1	1	2	2	2	0	0	2	1	0	0	0	0	0	0	2	1	0	0	0	0	0	0	2	1	0	0	0	0	12.2	12.2	12.2	35.914	319	319	4.75	1					3	0
O14735	O14735	4	4	4	CDP-diacylglycerol--inositol 3-phosphatidyltransferase	CDIPT	sp|O14735|CDIPT_HUMAN CDP-diacylglycerol--inositol 3-phosphatidyltransferase OS=Homo sapiens GN=CDIPT PE=1 SV=1	1	4	4	4	0	0	3	1	0	0	0	3	0	0	3	1	0	0	0	3	0	0	3	1	0	0	0	3	21.1	21.1	21.1	23.539	213	213	5.5		1				7	0
O14737	O14737	3	3	3	Programmed cell death protein 5	PDCD5	sp|O14737|PDCD5_HUMAN Programmed cell death protein 5 OS=Homo sapiens GN=PDCD5 PE=1 SV=3	1	3	3	3	0	3	0	0	2	0	0	0	0	3	0	0	2	0	0	0	0	3	0	0	2	0	0	0	27.2	27.2	27.2	14.285	125	125	2	4					1	0
O14744	O14744	8	8	8	Protein arginine N-methyltransferase 5;Protein arginine N-methyltransferase 5, N-terminally processed	PRMT5	sp|O14744|ANM5_HUMAN Protein arginine N-methyltransferase 5 OS=Homo sapiens GN=PRMT5 PE=1 SV=4	1	8	8	8	3	3	7	8	3	1	3	5	3	3	7	8	3	1	3	5	3	3	7	8	3	1	3	5	14	14	14	72.683	637	637	3.98	4	4	3	15	16	3	0
O14745	O14745	1	1	1	Na(+)/H(+) exchange regulatory cofactor NHE-RF1	SLC9A3R1	sp|O14745|NHRF1_HUMAN Na(+)/H(+) exchange regulatory cofactor NHE-RF1 OS=Homo sapiens GN=SLC9A3R1 PE=1 SV=4	1	1	1	1	0	1	1	0	0	0	0	0	0	1	1	0	0	0	0	0	0	1	1	0	0	0	0	0	3.9	3.9	3.9	38.868	358	358	4.33	1					2	0.0031746
O14763	O14763	2	2	2	Tumor necrosis factor receptor superfamily member 10B	TNFRSF10B	sp|O14763|TR10B_HUMAN Tumor necrosis factor receptor superfamily member 10B OS=Homo sapiens GN=TNFRSF10B PE=1 SV=2	1	2	2	2	0	0	1	1	2	0	0	1	0	0	1	1	2	0	0	1	0	0	1	1	2	0	0	1	6.8	6.8	6.8	47.878	440	440	6						5	0
O14786	O14786	14	14	14	Neuropilin-1	NRP1	sp|O14786|NRP1_HUMAN Neuropilin-1 OS=Homo sapiens GN=NRP1 PE=1 SV=3	1	14	14	14	3	9	3	7	6	1	2	3	3	9	3	7	6	1	2	3	3	9	3	7	6	1	2	3	22.2	22.2	22.2	103.13	923	923	3.33		6	18	18	1		0
O14787	O14787	10	6	6	Transportin-2	TNPO2	sp|O14787|TNPO2_HUMAN Transportin-2 OS=Homo sapiens GN=TNPO2 PE=1 SV=3	1	10	6	6	1	1	2	4	9	0	2	1	1	0	1	1	6	0	0	0	1	0	1	1	6	0	0	0	16.6	11.9	11.9	101.39	897	897	4.58	1		1		9	1	0
O14818;Q8TAA3	O14818	11;5	11;5	11;5	Proteasome subunit alpha type-7	PSMA7	sp|O14818|PSA7_HUMAN Proteasome subunit alpha type-7 OS=Homo sapiens GN=PSMA7 PE=1 SV=1	2	11	11	11	3	6	4	4	1	0	2	6	3	6	4	4	1	0	2	6	3	6	4	4	1	0	2	6	55.6	55.6	55.6	27.887	248	248;256	6						30	0
O14828	O14828	5	5	5	Secretory carrier-associated membrane protein 3	SCAMP3	sp|O14828|SCAM3_HUMAN Secretory carrier-associated membrane protein 3 OS=Homo sapiens GN=SCAMP3 PE=1 SV=3	1	5	5	5	1	5	4	2	2	2	3	4	1	5	4	2	2	2	3	4	1	5	4	2	2	2	3	4	19.3	19.3	19.3	38.287	347	347	3.21	8	14	10	4		12	0
O14879	O14879	6	6	6	Interferon-induced protein with tetratricopeptide repeats 3	IFIT3	sp|O14879|IFIT3_HUMAN Interferon-induced protein with tetratricopeptide repeats 3 OS=Homo sapiens GN=IFIT3 PE=1 SV=1	1	6	6	6	1	4	1	3	5	0	1	1	1	4	1	3	5	0	1	1	1	4	1	3	5	0	1	1	17.3	17.3	17.3	55.984	490	490	3.62	9		1	1		10	0
O14880	O14880	5	5	5	Microsomal glutathione S-transferase 3	MGST3	sp|O14880|MGST3_HUMAN Microsomal glutathione S-transferase 3 OS=Homo sapiens GN=MGST3 PE=1 SV=1	1	5	5	5	1	2	4	3	2	2	2	2	1	2	4	3	2	2	2	2	1	2	4	3	2	2	2	2	34.2	34.2	34.2	16.516	152	152	3.32	12	10	6	3	2	14	0
O14893	O14893	1	1	1	Gem-associated protein 2	GEMIN2	sp|O14893|GEMI2_HUMAN Gem-associated protein 2 OS=Homo sapiens GN=GEMIN2 PE=1 SV=1	1	1	1	1	0	1	0	0	0	0	0	0	0	1	0	0	0	0	0	0	0	1	0	0	0	0	0	0	4.3	4.3	4.3	31.585	280	280	6						1	0
O14907	O14907	2	2	2	Tax1-binding protein 3	TAX1BP3	sp|O14907|TX1B3_HUMAN Tax1-binding protein 3 OS=Homo sapiens GN=TAX1BP3 PE=1 SV=2	1	2	2	2	0	1	2	1	0	0	0	1	0	1	2	1	0	0	0	1	0	1	2	1	0	0	0	1	25	25	25	13.735	124	124	6						5	0
O14908	O14908	4	4	4	PDZ domain-containing protein GIPC1	GIPC1	sp|O14908|GIPC1_HUMAN PDZ domain-containing protein GIPC1 OS=Homo sapiens GN=GIPC1 PE=1 SV=2	1	4	4	4	0	1	2	2	1	0	0	0	0	1	2	2	1	0	0	0	0	1	2	2	1	0	0	0	15.6	15.6	15.6	36.049	333	333	4.57	2					5	0
O14929	O14929	3	3	3	Histone acetyltransferase type B catalytic subunit	HAT1	sp|O14929|HAT1_HUMAN Histone acetyltransferase type B catalytic subunit OS=Homo sapiens GN=HAT1 PE=1 SV=1	1	3	3	3	0	1	0	1	1	0	2	0	0	1	0	1	1	0	2	0	0	1	0	1	1	0	2	0	10.5	10.5	10.5	49.512	419	419	6						5	0
O14949	O14949	1	1	1	Cytochrome b-c1 complex subunit 8	UQCRQ	sp|O14949|QCR8_HUMAN Cytochrome b-c1 complex subunit 8 OS=Homo sapiens GN=UQCRQ PE=1 SV=4	1	1	1	1	0	0	1	0	0	0	0	0	0	0	1	0	0	0	0	0	0	0	1	0	0	0	0	0	15.9	15.9	15.9	9.9062	82	82	6						1	0
O14950;P19105	O14950;P19105	9;9	9;9	4;4	Myosin regulatory light chain 12B;Myosin regulatory light chain 12A	MYL12B;MYL12A	sp|O14950|ML12B_HUMAN Myosin regulatory light chain 12B OS=Homo sapiens GN=MYL12B PE=1 SV=2;sp|P19105|ML12A_HUMAN Myosin regulatory light chain 12A OS=Homo sapiens GN=MYL12A PE=1 SV=2	2	9	9	4	3	5	6	6	5	1	4	6	3	5	6	6	5	1	4	6	2	1	4	3	2	1	2	4	62.2	62.2	29.1	19.779	172	172;171	5.38	6		1	1		48	0
O14964	O14964	2	2	2	Hepatocyte growth factor-regulated tyrosine kinase substrate	HGS	sp|O14964|HGS_HUMAN Hepatocyte growth factor-regulated tyrosine kinase substrate OS=Homo sapiens GN=HGS PE=1 SV=1	1	2	2	2	0	2	1	2	2	0	2	1	0	2	1	2	2	0	2	1	0	2	1	2	2	0	2	1	3	3	3	86.191	777	777	2.42	7		1	2	1	1	0
O14965;Q96GD4;Q9UQB9	O14965	5;1;1	5;1;1	5;1;1	Aurora kinase A	AURKA	sp|O14965|AURKA_HUMAN Aurora kinase A OS=Homo sapiens GN=AURKA PE=1 SV=2	3	5	5	5	0	4	0	1	2	0	1	0	0	4	0	1	2	0	1	0	0	4	0	1	2	0	1	0	19.4	19.4	19.4	45.809	403	403;344;309	6						8	0
O14966	O14966	3	2	2	Ras-related protein Rab-7L1	RAB29	sp|O14966|RAB7L_HUMAN Ras-related protein Rab-7L1 OS=Homo sapiens GN=RAB29 PE=1 SV=1	1	3	2	2	0	2	1	2	1	0	1	1	0	1	0	1	0	0	0	0	0	1	0	1	0	0	0	0	16.3	10.8	10.8	23.155	203	203	6						2	0.00077101
O14972	O14972	4	4	4	Down syndrome critical region protein 3	DSCR3	sp|O14972|DSCR3_HUMAN Down syndrome critical region protein 3 OS=Homo sapiens GN=DSCR3 PE=2 SV=1	1	4	4	4	0	0	1	3	1	1	1	1	0	0	1	3	1	1	1	1	0	0	1	3	1	1	1	1	17.8	17.8	17.8	33.01	297	297	2.33	8	1				3	0
O14974	O14974	3	3	3	Protein phosphatase 1 regulatory subunit 12A	PPP1R12A	sp|O14974|MYPT1_HUMAN Protein phosphatase 1 regulatory subunit 12A OS=Homo sapiens GN=PPP1R12A PE=1 SV=1	1	3	3	3	1	2	0	1	0	0	0	0	1	2	0	1	0	0	0	0	1	2	0	1	0	0	0	0	3.1	3.1	3.1	115.28	1030	1030	4.25			1	2		1	0.0008058
O14976	O14976	10	10	10	Cyclin-G-associated kinase	GAK	sp|O14976|GAK_HUMAN Cyclin-G-associated kinase OS=Homo sapiens GN=GAK PE=1 SV=2	1	10	10	10	1	5	0	1	8	0	1	0	1	5	0	1	8	0	1	0	1	5	0	1	8	0	1	0	9.8	9.8	9.8	143.19	1311	1311	2.15	10	7	7	2	1		0
O14979	O14979	4	3	3	Heterogeneous nuclear ribonucleoprotein D-like	HNRNPDL	sp|O14979|HNRDL_HUMAN Heterogeneous nuclear ribonucleoprotein D-like OS=Homo sapiens GN=HNRNPDL PE=1 SV=3	1	4	3	3	1	2	0	1	2	1	2	0	1	1	0	0	1	1	1	0	1	1	0	0	1	1	1	0	11.7	9.8	9.8	46.437	420	420	1.17	5	1					0
O14980	O14980	22	22	22	Exportin-1	XPO1	sp|O14980|XPO1_HUMAN Exportin-1 OS=Homo sapiens GN=XPO1 PE=1 SV=1	1	22	22	22	1	11	4	8	12	0	10	4	1	11	4	8	12	0	10	4	1	11	4	8	12	0	10	4	24.5	24.5	24.5	123.38	1071	1071	3.75	10	1	1	32	16	1	0
O15013	O15013	3	3	3	Rho guanine nucleotide exchange factor 10	ARHGEF10	sp|O15013|ARHGA_HUMAN Rho guanine nucleotide exchange factor 10 OS=Homo sapiens GN=ARHGEF10 PE=1 SV=4	1	3	3	3	0	3	0	1	2	1	0	0	0	3	0	1	2	1	0	0	0	3	0	1	2	1	0	0	3.1	3.1	3.1	151.61	1369	1369	1.5	4	4					0
O15027	O15027	5	5	5	Protein transport protein Sec16A	SEC16A	sp|O15027|SC16A_HUMAN Protein transport protein Sec16A OS=Homo sapiens GN=SEC16A PE=1 SV=3	1	5	5	5	1	1	0	1	4	2	1	1	1	1	0	1	4	2	1	1	1	1	0	1	4	2	1	1	2.2	2.2	2.2	233.51	2179	2179	2.6	7	1	1	3	3		0
O15031	O15031	11	11	11	Plexin-B2	PLXNB2	sp|O15031|PLXB2_HUMAN Plexin-B2 OS=Homo sapiens GN=PLXNB2 PE=1 SV=3	1	11	11	11	0	2	5	3	1	1	2	2	0	2	5	3	1	1	2	2	0	2	5	3	1	1	2	2	7.5	7.5	7.5	205.12	1838	1838	2.82	1	6	6	3	1		0
O15066;O14782	O15066;O14782	2;1	2;1	2;1	Kinesin-like protein KIF3B;Kinesin-like protein KIF3B, N-terminally processed;Kinesin-like protein KIF3C	KIF3B;KIF3C	sp|O15066|KIF3B_HUMAN Kinesin-like protein KIF3B OS=Homo sapiens GN=KIF3B PE=1 SV=1;sp|O14782|KIF3C_HUMAN Kinesin-like protein KIF3C OS=Homo sapiens GN=KIF3C PE=1 SV=3	2	2	2	2	0	0	0	1	1	0	0	0	0	0	0	1	1	0	0	0	0	0	0	1	1	0	0	0	2.7	2.7	2.7	85.124	747	747;793	5					3		0.00041789
O15067	O15067	2	2	2	Phosphoribosylformylglycinamidine synthase	PFAS	sp|O15067|PUR4_HUMAN Phosphoribosylformylglycinamidine synthase OS=Homo sapiens GN=PFAS PE=1 SV=4	1	2	2	2	0	1	0	1	0	0	0	0	0	1	0	1	0	0	0	0	0	1	0	1	0	0	0	0	1.6	1.6	1.6	144.73	1338	1338	4				2			0.00076746
O15118	O15118	8	8	8	Niemann-Pick C1 protein	NPC1	sp|O15118|NPC1_HUMAN Niemann-Pick C1 protein OS=Homo sapiens GN=NPC1 PE=1 SV=2	1	8	8	8	0	2	6	1	1	4	1	2	0	2	6	1	1	4	1	2	0	2	6	1	1	4	1	2	7.9	7.9	7.9	142.17	1278	1278	2.16	6	9	10				0
O15121	O15121	2	2	2	Sphingolipid delta(4)-desaturase DES1	DEGS1	sp|O15121|DEGS1_HUMAN Sphingolipid delta(4)-desaturase DES1 OS=Homo sapiens GN=DEGS1 PE=1 SV=1	1	2	2	2	0	0	2	0	0	0	0	0	0	0	2	0	0	0	0	0	0	0	2	0	0	0	0	0	10.5	10.5	10.5	37.866	323	323	6						3	0
O15126	O15126	2	2	2	Secretory carrier-associated membrane protein 1	SCAMP1	sp|O15126|SCAM1_HUMAN Secretory carrier-associated membrane protein 1 OS=Homo sapiens GN=SCAMP1 PE=1 SV=2	1	2	2	2	2	2	1	1	1	0	0	1	2	2	1	1	1	0	0	1	2	2	1	1	1	0	0	1	10.7	10.7	10.7	37.92	338	338	3.46	3	3	2			5	0
O15127	O15127	3	3	3	Secretory carrier-associated membrane protein 2	SCAMP2	sp|O15127|SCAM2_HUMAN Secretory carrier-associated membrane protein 2 OS=Homo sapiens GN=SCAMP2 PE=1 SV=2	1	3	3	3	1	3	2	2	1	2	1	1	1	3	2	2	1	2	1	1	1	3	2	2	1	2	1	1	13.7	13.7	13.7	36.648	329	329	3.12	7	8	2	1		8	0
O15143	O15143	11	11	10	Actin-related protein 2/3 complex subunit 1B	ARPC1B	sp|O15143|ARC1B_HUMAN Actin-related protein 2/3 complex subunit 1B OS=Homo sapiens GN=ARPC1B PE=1 SV=3	1	11	11	10	2	7	7	8	7	2	6	6	2	7	7	8	7	2	6	6	2	7	7	8	7	2	6	5	43.3	43.3	37.1	40.949	372	372	3.83	26	7	2	2	1	40	0
O15144	O15144	13	13	13	Actin-related protein 2/3 complex subunit 2	ARPC2	sp|O15144|ARPC2_HUMAN Actin-related protein 2/3 complex subunit 2 OS=Homo sapiens GN=ARPC2 PE=1 SV=1	1	13	13	13	1	6	7	6	7	0	4	6	1	6	7	6	7	0	4	6	1	6	7	6	7	0	4	6	47.7	47.7	47.7	34.333	300	300	5.81	2					52	0
O15145	O15145	5	5	5	Actin-related protein 2/3 complex subunit 3	ARPC3	sp|O15145|ARPC3_HUMAN Actin-related protein 2/3 complex subunit 3 OS=Homo sapiens GN=ARPC3 PE=1 SV=3	1	5	5	5	2	3	2	2	3	0	2	5	2	3	2	2	3	0	2	5	2	3	2	2	3	0	2	5	26.4	26.4	26.4	20.546	178	178	5.79	1					23	0
O15160	O15160	2	2	2	DNA-directed RNA polymerases I and III subunit RPAC1	POLR1C	sp|O15160|RPAC1_HUMAN DNA-directed RNA polymerases I and III subunit RPAC1 OS=Homo sapiens GN=POLR1C PE=1 SV=1	1	2	2	2	0	1	1	0	0	0	0	0	0	1	1	0	0	0	0	0	0	1	1	0	0	0	0	0	9.8	9.8	9.8	39.249	346	346	6						2	0
O15162	O15162	3	3	3	Phospholipid scramblase 1	PLSCR1	sp|O15162|PLS1_HUMAN Phospholipid scramblase 1 OS=Homo sapiens GN=PLSCR1 PE=1 SV=1	1	3	3	3	2	3	2	2	0	0	1	2	2	3	2	2	0	0	1	2	2	3	2	2	0	0	1	2	13.5	13.5	13.5	35.049	318	318	4.87	3			1		11	0
O15173	O15173	7	6	6	Membrane-associated progesterone receptor component 2	PGRMC2	sp|O15173|PGRC2_HUMAN Membrane-associated progesterone receptor component 2 OS=Homo sapiens GN=PGRMC2 PE=1 SV=1	1	7	6	6	1	3	5	4	2	0	2	5	1	3	5	4	2	0	2	4	1	3	5	4	2	0	2	4	37.2	33.2	33.2	23.818	223	223	5.33	2		1	1	7	22	0
O15212	O15212	1	1	1	Prefoldin subunit 6	PFDN6	sp|O15212|PFD6_HUMAN Prefoldin subunit 6 OS=Homo sapiens GN=PFDN6 PE=1 SV=1	1	1	1	1	0	1	0	0	0	0	0	0	0	1	0	0	0	0	0	0	0	1	0	0	0	0	0	0	9.3	9.3	9.3	14.582	129	129	6						1	0.0047912
O15228	O15228	2	2	2	Dihydroxyacetone phosphate acyltransferase	GNPAT	sp|O15228|GNPAT_HUMAN Dihydroxyacetone phosphate acyltransferase OS=Homo sapiens GN=GNPAT PE=1 SV=1	1	2	2	2	1	0	1	0	0	0	2	0	1	0	1	0	0	0	2	0	1	0	1	0	0	0	2	0	2.6	2.6	2.6	77.187	680	680	4.2			1	2	2		0
O15230	O15230	4	4	4	Laminin subunit alpha-5	LAMA5	sp|O15230|LAMA5_HUMAN Laminin subunit alpha-5 OS=Homo sapiens GN=LAMA5 PE=1 SV=8	1	4	4	4	0	1	2	2	1	0	0	0	0	1	2	2	1	0	0	0	0	1	2	2	1	0	0	0	1.4	1.4	1.4	399.73	3695	3695	1.89	5	2	1		1		0
O15231	O15231	1	1	1	Zinc finger protein 185	ZNF185	sp|O15231|ZN185_HUMAN Zinc finger protein 185 OS=Homo sapiens GN=ZNF185 PE=1 SV=3	1	1	1	1	0	0	0	1	0	0	0	0	0	0	0	1	0	0	0	0	0	0	0	1	0	0	0	0	1.3	1.3	1.3	73.525	689	689	2.5	1	1	1	1			0.0011265
O15243	O15243	1	1	1	Leptin receptor gene-related protein	LEPROT	sp|O15243|OBRG_HUMAN Leptin receptor gene-related protein OS=Homo sapiens GN=LEPROT PE=1 SV=1	1	1	1	1	0	1	1	1	1	1	1	1	0	1	1	1	1	1	1	1	0	1	1	1	1	1	1	1	9.9	9.9	9.9	14.254	131	131	2.06	8	5	3	1		1	0.0011442
O15258	O15258	5	5	5	Protein RER1	RER1	sp|O15258|RER1_HUMAN Protein RER1 OS=Homo sapiens GN=RER1 PE=1 SV=1	1	5	5	5	0	1	2	2	2	2	1	3	0	1	2	2	2	2	1	3	0	1	2	2	2	2	1	3	28.6	28.6	28.6	22.958	196	196	3	6	4	5	1		5	0
O15260	O15260	7	7	7	Surfeit locus protein 4	SURF4	sp|O15260|SURF4_HUMAN Surfeit locus protein 4 OS=Homo sapiens GN=SURF4 PE=1 SV=3	1	7	7	7	0	2	4	4	3	6	4	4	0	2	4	4	3	6	4	4	0	2	4	4	3	6	4	4	30.5	30.5	30.5	30.394	269	269	2.51	42	20	23	8	2	13	0
O15269	O15269	3	3	3	Serine palmitoyltransferase 1	SPTLC1	sp|O15269|SPTC1_HUMAN Serine palmitoyltransferase 1 OS=Homo sapiens GN=SPTLC1 PE=1 SV=1	1	3	3	3	0	0	1	0	0	0	0	3	0	0	1	0	0	0	0	3	0	0	1	0	0	0	0	3	11	11	11	52.743	473	473	5					4		0
O15270	O15270	4	4	4	Serine palmitoyltransferase 2	SPTLC2	sp|O15270|SPTC2_HUMAN Serine palmitoyltransferase 2 OS=Homo sapiens GN=SPTLC2 PE=1 SV=1	1	4	4	4	0	1	4	0	1	0	2	2	0	1	4	0	1	0	2	2	0	1	4	0	1	0	2	2	7.1	7.1	7.1	62.924	562	562	5			1	1	7	3	0
O15294	O15294	20	20	20	UDP-N-acetylglucosamine--peptide N-acetylglucosaminyltransferase 110 kDa subunit	OGT	sp|O15294|OGT1_HUMAN UDP-N-acetylglucosamine--peptide N-acetylglucosaminyltransferase 110 kDa subunit OS=Homo sapiens GN=OGT PE=1 SV=3	1	20	20	20	5	13	1	5	13	1	6	3	5	13	1	5	13	1	6	3	5	13	1	5	13	1	6	3	24.8	24.8	24.8	116.92	1046	1046	3.69	9		9	29	13	2	0
O15305;Q92871	O15305	3;1	3;1	2;1	Phosphomannomutase 2	PMM2	sp|O15305|PMM2_HUMAN Phosphomannomutase 2 OS=Homo sapiens GN=PMM2 PE=1 SV=1	2	3	3	2	0	2	0	1	0	0	0	0	0	2	0	1	0	0	0	0	0	2	0	1	0	0	0	0	15.9	15.9	7.7	28.082	246	246;262	6						3	0.0011468
O15321	O15321	4	4	4	Transmembrane 9 superfamily member 1	TM9SF1	sp|O15321|TM9S1_HUMAN Transmembrane 9 superfamily member 1 OS=Homo sapiens GN=TM9SF1 PE=2 SV=2	1	4	4	4	0	1	2	2	3	2	0	0	0	1	2	2	3	2	0	0	0	1	2	2	3	2	0	0	6.9	6.9	6.9	68.86	606	606	2.47	7	5	1		2	2	0
O15371	O15371	12	12	12	Eukaryotic translation initiation factor 3 subunit D	EIF3D	sp|O15371|EIF3D_HUMAN Eukaryotic translation initiation factor 3 subunit D OS=Homo sapiens GN=EIF3D PE=1 SV=1	1	12	12	12	4	4	6	5	8	1	3	2	4	4	6	5	8	1	3	2	4	4	6	5	8	1	3	2	35	35	35	63.972	548	548	4.09	14	1	1	1	7	21	0
O15372	O15372	3	3	3	Eukaryotic translation initiation factor 3 subunit H	EIF3H	sp|O15372|EIF3H_HUMAN Eukaryotic translation initiation factor 3 subunit H OS=Homo sapiens GN=EIF3H PE=1 SV=1	1	3	3	3	0	0	2	1	2	0	0	1	0	0	2	1	2	0	0	1	0	0	2	1	2	0	0	1	11.4	11.4	11.4	39.93	352	352	5.29	1					6	0.00042735
O15397	O15397	3	2	2	Importin-8	IPO8	sp|O15397|IPO8_HUMAN Importin-8 OS=Homo sapiens GN=IPO8 PE=1 SV=2	1	3	2	2	1	2	1	1	0	0	0	0	1	2	1	0	0	0	0	0	1	2	1	0	0	0	0	0	3.4	2.4	2.4	119.94	1037	1037	2.5	2			2			0
O15400	O15400	9	9	9	Syntaxin-7	STX7	sp|O15400|STX7_HUMAN Syntaxin-7 OS=Homo sapiens GN=STX7 PE=1 SV=4	1	9	9	9	3	6	4	4	5	1	3	2	3	6	4	4	5	1	3	2	3	6	4	4	5	1	3	2	47.5	47.5	47.5	29.815	261	261	4.41	12	2	4	2	2	32	0
O94842;O94900;O15405	O94842;O94900;O15405	1;1;1	1;1;1	1;1;1	TOX high mobility group box family member 4;Thymocyte selection-associated high mobility group box protein TOX;TOX high mobility group box family member 3	TOX4;TOX;TOX3	sp|O94842|TOX4_HUMAN TOX high mobility group box family member 4 OS=Homo sapiens GN=TOX4 PE=1 SV=1;sp|O94900|TOX_HUMAN Thymocyte selection-associated high mobility group box protein TOX OS=Homo sapiens GN=TOX PE=2 SV=3;sp|O15405|TOX3_HUMAN TOX high mobilit	3	1	1	1	0	0	0	0	1	0	0	0	0	0	0	0	1	0	0	0	0	0	0	0	1	0	0	0	2.1	2.1	2.1	66.194	621	621;526;576	1	1						0.0095082
O15427	O15427	7	7	7	Monocarboxylate transporter 4	SLC16A3	sp|O15427|MOT4_HUMAN Monocarboxylate transporter 4 OS=Homo sapiens GN=SLC16A3 PE=1 SV=1	1	7	7	7	3	4	6	6	4	5	5	5	3	4	6	6	4	5	5	5	3	4	6	6	4	5	5	5	13.5	13.5	13.5	49.469	465	465	3.15	33	25	27	16	15	22	0
O15439	O15439	5	5	5	Multidrug resistance-associated protein 4	ABCC4	sp|O15439|MRP4_HUMAN Multidrug resistance-associated protein 4 OS=Homo sapiens GN=ABCC4 PE=1 SV=3	1	5	5	5	0	0	2	5	0	0	1	0	0	0	2	5	0	0	1	0	0	0	2	5	0	0	1	0	4.5	4.5	4.5	149.52	1325	1325	1.4	6	4					0
O15440;Q92887	O15440;Q92887	2;1	2;1	2;1	Multidrug resistance-associated protein 5;Canalicular multispecific organic anion transporter 1	ABCC5;ABCC2	sp|O15440|MRP5_HUMAN Multidrug resistance-associated protein 5 OS=Homo sapiens GN=ABCC5 PE=1 SV=2;sp|Q92887|MRP2_HUMAN Canalicular multispecific organic anion transporter 1 OS=Homo sapiens GN=ABCC2 PE=1 SV=3	2	2	2	2	0	1	0	1	0	1	0	0	0	1	0	1	0	1	0	0	0	1	0	1	0	1	0	0	1.7	1.7	1.7	160.66	1437	1437;1545	2	1	2	1				0
O15460	O15460	10	10	10	Prolyl 4-hydroxylase subunit alpha-2	P4HA2	sp|O15460|P4HA2_HUMAN Prolyl 4-hydroxylase subunit alpha-2 OS=Homo sapiens GN=P4HA2 PE=1 SV=1	1	10	10	10	0	6	6	1	6	0	3	3	0	6	6	1	6	0	3	3	0	6	6	1	6	0	3	3	24.7	24.7	24.7	60.901	535	535	4.35	7	2	3		9	16	0
O15498	O15498	5	5	5	Synaptobrevin homolog YKT6	YKT6	sp|O15498|YKT6_HUMAN Synaptobrevin homolog YKT6 OS=Homo sapiens GN=YKT6 PE=1 SV=1	1	5	5	5	2	3	2	2	2	2	2	1	2	3	2	2	2	2	2	1	2	3	2	2	2	2	2	1	28.3	28.3	28.3	22.417	198	198	5.28	2		1			15	0
O15511	O15511	5	5	5	Actin-related protein 2/3 complex subunit 5	ARPC5	sp|O15511|ARPC5_HUMAN Actin-related protein 2/3 complex subunit 5 OS=Homo sapiens GN=ARPC5 PE=1 SV=3	1	5	5	5	0	1	1	3	2	0	1	3	0	1	1	3	2	0	1	3	0	1	1	3	2	0	1	3	52.3	52.3	52.3	16.32	151	151	6						12	0
O15523	O15523	34	6	6	ATP-dependent RNA helicase DDX3Y	DDX3Y	sp|O15523|DDX3Y_HUMAN ATP-dependent RNA helicase DDX3Y OS=Homo sapiens GN=DDX3Y PE=1 SV=2	1	34	6	6	17	22	10	19	29	8	16	14	1	3	2	3	6	0	1	1	1	3	2	3	6	0	1	1	55.5	13.2	13.2	73.153	660	660	4.23	4			3	13	2	0
O15533	O15533	2	2	2	Tapasin	TAPBP	sp|O15533|TPSN_HUMAN Tapasin OS=Homo sapiens GN=TAPBP PE=1 SV=1	1	2	2	2	0	2	2	0	1	0	1	1	0	2	2	0	1	0	1	1	0	2	2	0	1	0	1	1	4.9	4.9	4.9	47.625	448	448	4.73	1		2	1	1	6	0.00079523
O43143	O43143	10	10	10	Pre-mRNA-splicing factor ATP-dependent RNA helicase DHX15	DHX15	sp|O43143|DHX15_HUMAN Putative pre-mRNA-splicing factor ATP-dependent RNA helicase DHX15 OS=Homo sapiens GN=DHX15 PE=1 SV=2	1	10	10	10	0	1	3	7	2	1	1	1	0	1	3	7	2	1	1	1	0	1	3	7	2	1	1	1	13.7	13.7	13.7	90.932	795	795	2.92	11	2	2		8	2	0
O43169	O43169	4	4	4	Cytochrome b5 type B	CYB5B	sp|O43169|CYB5B_HUMAN Cytochrome b5 type B OS=Homo sapiens GN=CYB5B PE=1 SV=2	1	4	4	4	1	4	3	2	2	0	0	3	1	4	3	2	2	0	0	3	1	4	3	2	2	0	0	3	50.7	50.7	50.7	16.332	146	146	6						17	0
O43175	O43175	18	18	18	D-3-phosphoglycerate dehydrogenase	PHGDH	sp|O43175|SERA_HUMAN D-3-phosphoglycerate dehydrogenase OS=Homo sapiens GN=PHGDH PE=1 SV=4	1	18	18	18	8	12	10	11	11	2	14	11	8	12	10	11	11	2	14	11	8	12	10	11	11	2	14	11	38.5	38.5	38.5	56.65	533	533	4.07	38	10	6	15	18	66	0
O43237	O43237	6	5	5	Cytoplasmic dynein 1 light intermediate chain 2	DYNC1LI2	sp|O43237|DC1L2_HUMAN Cytoplasmic dynein 1 light intermediate chain 2 OS=Homo sapiens GN=DYNC1LI2 PE=1 SV=1	1	6	5	5	0	3	0	3	2	0	2	0	0	3	0	3	1	0	1	0	0	3	0	3	1	0	1	0	12.6	10	10	54.099	492	492	4.45	2	1		1	1	6	0
O43242	O43242	21	21	21	26S proteasome non-ATPase regulatory subunit 3	PSMD3	sp|O43242|PSMD3_HUMAN 26S proteasome non-ATPase regulatory subunit 3 OS=Homo sapiens GN=PSMD3 PE=1 SV=2	1	21	21	21	8	14	15	12	11	2	12	12	8	14	15	12	11	2	12	12	8	14	15	12	11	2	12	12	40.1	40.1	40.1	60.977	534	534	4.26	24	10	15	20	39	55	0
O43264	O43264	6	6	6	Centromere/kinetochore protein zw10 homolog	ZW10	sp|O43264|ZW10_HUMAN Centromere/kinetochore protein zw10 homolog OS=Homo sapiens GN=ZW10 PE=1 SV=3	1	6	6	6	0	0	1	1	5	0	0	0	0	0	1	1	5	0	0	0	0	0	1	1	5	0	0	0	9.4	9.4	9.4	88.828	779	779	4.43	1				6		0
O43278	O43278	7	7	7	Kunitz-type protease inhibitor 1	SPINT1	sp|O43278|SPIT1_HUMAN Kunitz-type protease inhibitor 1 OS=Homo sapiens GN=SPINT1 PE=1 SV=2	1	7	7	7	4	4	0	0	3	0	0	2	4	4	0	0	3	0	0	2	4	4	0	0	3	0	0	2	15.7	15.7	15.7	58.397	529	529	4.86				4	8	2	0
O43286	O43286	1	1	1	Beta-1,4-galactosyltransferase 5	B4GALT5	sp|O43286|B4GT5_HUMAN Beta-1,4-galactosyltransferase 5 OS=Homo sapiens GN=B4GALT5 PE=2 SV=1	1	1	1	1	0	0	1	1	0	0	1	1	0	0	1	1	0	0	1	1	0	0	1	1	0	0	1	1	2.1	2.1	2.1	45.118	388	388	5.5					2	2	0.0045265
O43291	O43291	2	2	2	Kunitz-type protease inhibitor 2	SPINT2	sp|O43291|SPIT2_HUMAN Kunitz-type protease inhibitor 2 OS=Homo sapiens GN=SPINT2 PE=1 SV=2	1	2	2	2	1	2	0	0	1	0	0	0	1	2	0	0	1	0	0	0	1	2	0	0	1	0	0	0	9.5	9.5	9.5	28.228	252	252	6						4	0
O43292	O43292	2	2	2	Glycosylphosphatidylinositol anchor attachment 1 protein	GPAA1	sp|O43292|GPAA1_HUMAN Glycosylphosphatidylinositol anchor attachment 1 protein OS=Homo sapiens GN=GPAA1 PE=1 SV=3	1	2	2	2	0	1	2	0	1	1	0	0	0	1	2	0	1	1	0	0	0	1	2	0	1	1	0	0	3.7	3.7	3.7	67.622	621	621	2.67	2	2			2		0.00077791
O43293	O43293	1	1	1	Death-associated protein kinase 3	DAPK3	sp|O43293|DAPK3_HUMAN Death-associated protein kinase 3 OS=Homo sapiens GN=DAPK3 PE=1 SV=1	1	1	1	1	1	0	0	1	0	0	0	0	1	0	0	1	0	0	0	0	1	0	0	1	0	0	0	0	2.9	2.9	2.9	52.535	454	454	5.5					1	1	0.0045328
O43294	O43294	2	2	2	Transforming growth factor beta-1-induced transcript 1 protein	TGFB1I1	sp|O43294|TGFI1_HUMAN Transforming growth factor beta-1-induced transcript 1 protein OS=Homo sapiens GN=TGFB1I1 PE=1 SV=2	1	2	2	2	0	2	0	0	0	0	0	0	0	2	0	0	0	0	0	0	0	2	0	0	0	0	0	0	5	5	5	49.814	461	461	3.5	1					1	0.00042141
O43295	O43295	2	2	2	SLIT-ROBO Rho GTPase-activating protein 3	SRGAP3	sp|O43295|SRGP3_HUMAN SLIT-ROBO Rho GTPase-activating protein 3 OS=Homo sapiens GN=SRGAP3 PE=1 SV=3	1	2	2	2	0	0	0	0	0	1	0	1	0	0	0	0	0	1	0	1	0	0	0	0	0	1	0	1	2.1	2.1	2.1	124.5	1099	1099	2	1		1				0.0092227
O43310	O43310	1	1	1	CBP80/20-dependent translation initiation factor	CTIF	sp|O43310|CTIF_HUMAN CBP80/20-dependent translation initiation factor OS=Homo sapiens GN=CTIF PE=1 SV=1	1	1	1	1	0	1	0	0	0	0	0	0	0	1	0	0	0	0	0	0	0	1	0	0	0	0	0	0	1.7	1.7	1.7	67.586	598	598	6						1	0
O43324	O43324	6	6	6	Eukaryotic translation elongation factor 1 epsilon-1	EEF1E1	sp|O43324|MCA3_HUMAN Eukaryotic translation elongation factor 1 epsilon-1 OS=Homo sapiens GN=EEF1E1 PE=1 SV=1	1	6	6	6	2	2	4	2	1	0	2	5	2	2	4	2	1	0	2	5	2	2	4	2	1	0	2	5	30.5	30.5	30.5	19.81	174	174	6						19	0
O43390	O43390	7	3	3	Heterogeneous nuclear ribonucleoprotein R	HNRNPR	sp|O43390|HNRPR_HUMAN Heterogeneous nuclear ribonucleoprotein R OS=Homo sapiens GN=HNRNPR PE=1 SV=1	1	7	3	3	4	3	4	4	5	0	3	2	1	1	1	2	1	0	0	1	1	1	1	2	1	0	0	1	12	5.8	5.8	70.942	633	633	3.38	4				1	3	0
O43396	O43396	9	9	9	Thioredoxin-like protein 1	TXNL1	sp|O43396|TXNL1_HUMAN Thioredoxin-like protein 1 OS=Homo sapiens GN=TXNL1 PE=1 SV=3	1	9	9	9	1	6	2	3	5	0	2	4	1	6	2	3	5	0	2	4	1	6	2	3	5	0	2	4	43.9	43.9	43.9	32.251	289	289	5.79	1					23	0
O43399	O43399	3	3	3	Tumor protein D54	TPD52L2	sp|O43399|TPD54_HUMAN Tumor protein D54 OS=Homo sapiens GN=TPD52L2 PE=1 SV=2	1	3	3	3	1	2	0	1	1	0	1	0	1	2	0	1	1	0	1	0	1	2	0	1	1	0	1	0	22.3	22.3	22.3	22.237	206	206	3.86	3					4	0
O43402	O43402	3	3	3	ER membrane protein complex subunit 8	EMC8	sp|O43402|EMC8_HUMAN ER membrane protein complex subunit 8 OS=Homo sapiens GN=EMC8 PE=1 SV=1	1	3	3	3	0	0	2	0	0	0	0	1	0	0	2	0	0	0	0	1	0	0	2	0	0	0	0	1	16.7	16.7	16.7	23.773	210	210	6						3	0.00042194
O43426	O43426	4	4	4	Synaptojanin-1	SYNJ1	sp|O43426|SYNJ1_HUMAN Synaptojanin-1 OS=Homo sapiens GN=SYNJ1 PE=1 SV=2	1	4	4	4	0	1	1	1	1	1	0	0	0	1	1	1	1	1	0	0	0	1	1	1	1	1	0	0	2.7	2.7	2.7	173.1	1573	1573	2.2	3	1				1	0.00078339
O43432	O43432	5	1	1	Eukaryotic translation initiation factor 4 gamma 3	EIF4G3	sp|O43432|IF4G3_HUMAN Eukaryotic translation initiation factor 4 gamma 3 OS=Homo sapiens GN=EIF4G3 PE=1 SV=2	1	5	1	1	0	0	2	4	2	2	2	0	0	0	1	1	0	1	1	0	0	0	1	1	0	1	1	0	3.3	0.7	0.7	176.65	1585	1585	1.4	4		1				1
O43447	O43447	1	1	1	Peptidyl-prolyl cis-trans isomerase H	PPIH	sp|O43447|PPIH_HUMAN Peptidyl-prolyl cis-trans isomerase H OS=Homo sapiens GN=PPIH PE=1 SV=1	1	1	1	1	0	1	0	0	0	0	0	0	0	1	0	0	0	0	0	0	0	1	0	0	0	0	0	0	5.1	5.1	5.1	19.208	177	177	6						1	0
O43488;Q8NHP1;O95154	O43488;Q8NHP1	4;2;1	4;2;1	4;2;1	Aflatoxin B1 aldehyde reductase member 2;Aflatoxin B1 aldehyde reductase member 4	AKR7A2;AKR7L	sp|O43488|ARK72_HUMAN Aflatoxin B1 aldehyde reductase member 2 OS=Homo sapiens GN=AKR7A2 PE=1 SV=3;sp|Q8NHP1|ARK74_HUMAN Aflatoxin B1 aldehyde reductase member 4 OS=Homo sapiens GN=AKR7L PE=2 SV=6	3	4	4	4	0	4	3	3	1	0	1	0	0	4	3	3	1	0	1	0	0	4	3	3	1	0	1	0	15.6	15.6	15.6	39.589	359	359;331;331	5	3					12	0
O43491;Q9Y2J2	O43491	13;1	13;1	13;1	Band 4.1-like protein 2	EPB41L2	sp|O43491|E41L2_HUMAN Band 4.1-like protein 2 OS=Homo sapiens GN=EPB41L2 PE=1 SV=1	2	13	13	13	0	7	1	10	3	3	2	1	0	7	1	10	3	3	2	1	0	7	1	10	3	3	2	1	15.2	15.2	15.2	112.59	1005	1005;1087	3.09	12	1	5	9	2	5	0
O43493	O43493	5	5	5	Trans-Golgi network integral membrane protein 2	TGOLN2	sp|O43493|TGON2_HUMAN Trans-Golgi network integral membrane protein 2 OS=Homo sapiens GN=TGOLN2 PE=1 SV=2	1	5	5	5	0	3	0	1	5	1	0	1	0	3	0	1	5	1	0	1	0	3	0	1	5	1	0	1	13.8	13.8	13.8	51.112	480	480	3.89		2	5	5	5	1	0
O43505	O43505	2	2	2	Beta-1,4-glucuronyltransferase 1	B4GAT1	sp|O43505|B3GN1_HUMAN N-acetyllactosaminide beta-1,3-N-acetylglucosaminyltransferase OS=Homo sapiens GN=B3GNT1 PE=1 SV=1	1	2	2	2	0	0	1	0	0	0	1	0	0	0	1	0	0	0	1	0	0	0	1	0	0	0	1	0	6	6	6	47.119	415	415	5.5					1	1	0.0011074
O43583	O43583	4	4	4	Density-regulated protein	DENR	sp|O43583|DENR_HUMAN Density-regulated protein OS=Homo sapiens GN=DENR PE=1 SV=2	1	4	4	4	0	3	0	1	1	0	1	1	0	3	0	1	1	0	1	1	0	3	0	1	1	0	1	1	14.1	14.1	14.1	22.092	198	198	5.29	1					6	0
O43592	O43592	7	7	7	Exportin-T	XPOT	sp|O43592|XPOT_HUMAN Exportin-T OS=Homo sapiens GN=XPOT PE=1 SV=2	1	7	7	7	0	0	1	2	4	0	1	0	0	0	1	2	4	0	1	0	0	0	1	2	4	0	1	0	10	10	10	109.96	962	962	4.4	1			2	7		0
O43598	O43598	1	1	1	2-deoxynucleoside 5-phosphate N-hydrolase 1	DNPH1	sp|O43598|DNPH1_HUMAN 2-deoxynucleoside 5-phosphate N-hydrolase 1 OS=Homo sapiens GN=DNPH1 PE=1 SV=1	1	1	1	1	0	0	1	1	0	0	0	0	0	0	1	1	0	0	0	0	0	0	1	1	0	0	0	0	9.8	9.8	9.8	19.108	174	174	5				1		1	0.0048276
O43615	O43615	7	7	7	Mitochondrial import inner membrane translocase subunit TIM44	TIMM44	sp|O43615|TIM44_HUMAN Mitochondrial import inner membrane translocase subunit TIM44 OS=Homo sapiens GN=TIMM44 PE=1 SV=2	1	7	7	7	0	2	3	4	1	0	2	1	0	2	3	4	1	0	2	1	0	2	3	4	1	0	2	1	18.6	18.6	18.6	51.355	452	452	4.67	4					11	0
O43617	O43617	3	3	3	Trafficking protein particle complex subunit 3	TRAPPC3	sp|O43617|TPPC3_HUMAN Trafficking protein particle complex subunit 3 OS=Homo sapiens GN=TRAPPC3 PE=1 SV=1	1	3	3	3	0	1	2	1	0	0	0	2	0	1	2	1	0	0	0	2	0	1	2	1	0	0	0	2	18.9	18.9	18.9	20.274	180	180	6						7	0.00043403
O43657	O43657	2	2	2	Tetraspanin-6	TSPAN6	sp|O43657|TSN6_HUMAN Tetraspanin-6 OS=Homo sapiens GN=TSPAN6 PE=1 SV=1	1	2	2	2	0	1	0	0	2	0	0	1	0	1	0	0	2	0	0	1	0	1	0	0	2	0	0	1	9.4	9.4	9.4	27.563	245	245	2.5	2	2	1			1	0
O43674	O43674	1	1	1	NADH dehydrogenase [ubiquinone] 1 beta subcomplex subunit 5, mitochondrial	NDUFB5	sp|O43674|NDUB5_HUMAN NADH dehydrogenase [ubiquinone] 1 beta subcomplex subunit 5, mitochondrial OS=Homo sapiens GN=NDUFB5 PE=1 SV=1	1	1	1	1	0	1	1	0	0	0	0	0	0	1	1	0	0	0	0	0	0	1	1	0	0	0	0	0	7.9	7.9	7.9	21.75	189	189	6						2	0.0021598
O43676	O43676	1	1	1	NADH dehydrogenase [ubiquinone] 1 beta subcomplex subunit 3	NDUFB3	sp|O43676|NDUB3_HUMAN NADH dehydrogenase [ubiquinone] 1 beta subcomplex subunit 3 OS=Homo sapiens GN=NDUFB3 PE=1 SV=3	1	1	1	1	0	0	1	0	0	0	0	0	0	0	1	0	0	0	0	0	0	0	1	0	0	0	0	0	11.2	11.2	11.2	11.402	98	98	6						1	0.0021629
O43678	O43678	1	1	1	NADH dehydrogenase [ubiquinone] 1 alpha subcomplex subunit 2	NDUFA2	sp|O43678|NDUA2_HUMAN NADH dehydrogenase [ubiquinone] 1 alpha subcomplex subunit 2 OS=Homo sapiens GN=NDUFA2 PE=1 SV=3	1	1	1	1	0	1	0	0	0	0	0	0	0	1	0	0	0	0	0	0	0	1	0	0	0	0	0	0	21.2	21.2	21.2	10.921	99	99	6						1	0
O43681	O43681	5	5	5	ATPase ASNA1	ASNA1	sp|O43681|ASNA_HUMAN ATPase ASNA1 OS=Homo sapiens GN=ASNA1 PE=1 SV=2	1	5	5	5	0	3	2	2	0	0	2	2	0	3	2	2	0	0	2	2	0	3	2	2	0	0	2	2	21	21	21	38.792	348	348	5.17	2					10	0
O43684	O43684	6	6	6	Mitotic checkpoint protein BUB3	BUB3	sp|O43684|BUB3_HUMAN Mitotic checkpoint protein BUB3 OS=Homo sapiens GN=BUB3 PE=1 SV=1	1	6	6	6	1	4	3	2	3	0	2	2	1	4	3	2	3	0	2	2	1	4	3	2	3	0	2	2	20.7	20.7	20.7	37.154	328	328	4.65	6				1	16	0
O43707	O43707	52	35	34	Alpha-actinin-4	ACTN4	sp|O43707|ACTN4_HUMAN Alpha-actinin-4 OS=Homo sapiens GN=ACTN4 PE=1 SV=2	1	52	35	34	16	40	37	37	44	5	31	37	9	24	23	23	29	0	17	22	9	23	23	22	28	0	17	21	59.8	40.6	39.4	104.85	911	911	3.73	11	24	74	85	73	4	0
O43709	O43709	1	1	1	Probable 18S rRNA (guanine-N(7))-methyltransferase	WBSCR22	sp|O43709|WBS22_HUMAN Probable 18S rRNA (guanine-N(7))-methyltransferase OS=Homo sapiens GN=WBSCR22 PE=1 SV=2	1	1	1	1	0	1	0	0	0	0	0	0	0	1	0	0	0	0	0	0	0	1	0	0	0	0	0	0	3.9	3.9	3.9	31.88	281	281	6						1	0
O43731	O43731	2	2	2	ER lumen protein-retaining receptor 3	KDELR3	sp|O43731|ERD23_HUMAN ER lumen protein-retaining receptor 3 OS=Homo sapiens GN=KDELR3 PE=2 SV=1	1	2	2	2	0	0	1	0	0	1	0	1	0	0	1	0	0	1	0	1	0	0	1	0	0	1	0	1	8.9	8.9	8.9	25.027	214	214	4.33	1					2	0.0057608
O43747	O43747	15	15	15	AP-1 complex subunit gamma-1	AP1G1	sp|O43747|AP1G1_HUMAN AP-1 complex subunit gamma-1 OS=Homo sapiens GN=AP1G1 PE=1 SV=5	1	15	15	15	4	6	5	10	11	1	4	4	4	6	5	10	11	1	4	4	4	6	5	10	11	1	4	4	23.2	23.2	23.2	91.35	822	822	3.75	10	2	16	19	27	2	0
O43752	O43752	6	6	6	Syntaxin-6	STX6	sp|O43752|STX6_HUMAN Syntaxin-6 OS=Homo sapiens GN=STX6 PE=1 SV=1	1	6	6	6	0	6	1	2	3	0	0	2	0	6	1	2	3	0	0	2	0	6	1	2	3	0	0	2	36.1	36.1	36.1	29.176	255	255	6						14	0
O43759	O43759	2	2	2	Synaptogyrin-1	SYNGR1	sp|O43759|SNG1_HUMAN Synaptogyrin-1 OS=Homo sapiens GN=SYNGR1 PE=1 SV=2	1	2	2	2	2	0	1	1	0	0	0	2	2	0	1	1	0	0	0	2	2	0	1	1	0	0	0	2	10.3	10.3	10.3	25.455	233	233	6						6	0
O43760	O43760	2	2	2	Synaptogyrin-2	SYNGR2	sp|O43760|SNG2_HUMAN Synaptogyrin-2 OS=Homo sapiens GN=SYNGR2 PE=1 SV=1	1	2	2	2	1	0	1	1	1	0	1	0	1	0	1	1	1	0	1	0	1	0	1	1	1	0	1	0	8.9	8.9	8.9	24.81	224	224	6						5	0
O43765	O43765	4	4	4	Small glutamine-rich tetratricopeptide repeat-containing protein alpha	SGTA	sp|O43765|SGTA_HUMAN Small glutamine-rich tetratricopeptide repeat-containing protein alpha OS=Homo sapiens GN=SGTA PE=1 SV=1	1	4	4	4	1	2	1	3	1	0	2	1	1	2	1	3	1	0	2	1	1	2	1	3	1	0	2	1	16	16	16	34.063	313	313	5.46	1			1		11	0
O43772	O43772	3	3	3	Mitochondrial carnitine/acylcarnitine carrier protein	SLC25A20	sp|O43772|MCAT_HUMAN Mitochondrial carnitine/acylcarnitine carrier protein OS=Homo sapiens GN=SLC25A20 PE=1 SV=1	1	3	3	3	0	1	1	0	0	0	0	2	0	1	1	0	0	0	0	2	0	1	1	0	0	0	0	2	11.3	11.3	11.3	32.943	301	301	6						4	0
O43776	O43776	12	12	12	Asparagine--tRNA ligase, cytoplasmic	NARS	sp|O43776|SYNC_HUMAN Asparagine--tRNA ligase, cytoplasmic OS=Homo sapiens GN=NARS PE=1 SV=1	1	12	12	12	3	6	4	7	8	0	6	2	3	6	4	7	8	0	6	2	3	6	4	7	8	0	6	2	31.2	31.2	31.2	62.942	548	548	4.69	10				13	25	0
O43795	O43795	26	26	23	Unconventional myosin-Ib	MYO1B	sp|O43795|MYO1B_HUMAN Unconventional myosin-Ib OS=Homo sapiens GN=MYO1B PE=1 SV=3	1	26	26	23	4	16	10	18	18	3	15	12	4	16	10	18	18	3	15	12	4	13	8	15	15	2	13	11	29.7	29.7	26.3	131.98	1136	1136	2.62	67	12	21	37	17	5	0
O43809	O43809	2	2	2	Cleavage and polyadenylation specificity factor subunit 5	NUDT21	sp|O43809|CPSF5_HUMAN Cleavage and polyadenylation specificity factor subunit 5 OS=Homo sapiens GN=NUDT21 PE=1 SV=1	1	2	2	2	0	0	0	2	0	0	0	0	0	0	0	2	0	0	0	0	0	0	0	2	0	0	0	0	11.9	11.9	11.9	26.227	227	227	6						2	0.0011295
O43813	O43813	4	4	4	LanC-like protein 1	LANCL1	sp|O43813|LANC1_HUMAN LanC-like protein 1 OS=Homo sapiens GN=LANCL1 PE=1 SV=1	1	4	4	4	1	2	1	0	3	0	0	0	1	2	1	0	3	0	0	0	1	2	1	0	3	0	0	0	14.8	14.8	14.8	45.283	399	399	6						7	0
O43818	O43818	2	2	2	U3 small nucleolar RNA-interacting protein 2	RRP9	sp|O43818|U3IP2_HUMAN U3 small nucleolar RNA-interacting protein 2 OS=Homo sapiens GN=RRP9 PE=1 SV=1	1	2	2	2	0	0	0	2	0	0	0	0	0	0	0	2	0	0	0	0	0	0	0	2	0	0	0	0	4.4	4.4	4.4	51.84	475	475	6						2	0.0011321
O43826	O43826	1	1	1	Glucose-6-phosphate translocase	SLC37A4	sp|O43826|G6PT1_HUMAN Glucose-6-phosphate translocase OS=Homo sapiens GN=SLC37A4 PE=1 SV=1	1	1	1	1	0	0	0	0	1	0	0	0	0	0	0	0	1	0	0	0	0	0	0	0	1	0	0	0	2.3	2.3	2.3	46.36	429	429	3			1				0.0011119
O43837	O43837	4	4	4	Isocitrate dehydrogenase [NAD] subunit beta, mitochondrial	IDH3B	sp|O43837|IDH3B_HUMAN Isocitrate dehydrogenase [NAD] subunit beta, mitochondrial OS=Homo sapiens GN=IDH3B PE=1 SV=2	1	4	4	4	0	2	2	1	0	0	1	2	0	2	2	1	0	0	1	2	0	2	2	1	0	0	1	2	14.3	14.3	14.3	42.183	385	385	4.25	4				1	7	0
O43847	O43847	4	4	4	Nardilysin	NRD1	sp|O43847|NRDC_HUMAN Nardilysin OS=Homo sapiens GN=NRD1 PE=1 SV=2	1	4	4	4	0	2	1	1	2	0	0	0	0	2	1	1	2	0	0	0	0	2	1	1	2	0	0	0	3.7	3.7	3.7	131.57	1150	1150	3.14	1	1	1	4			0
O43852	O43852	13	13	13	Calumenin	CALU	sp|O43852|CALU_HUMAN Calumenin OS=Homo sapiens GN=CALU PE=1 SV=2	1	13	13	13	2	11	6	6	3	0	7	4	2	11	6	6	3	0	7	4	2	11	6	6	3	0	7	4	47.6	47.6	47.6	37.106	315	315	5.67			1	1	12	38	0
O43854	O43854	1	1	1	EGF-like repeat and discoidin I-like domain-containing protein 3	EDIL3	sp|O43854|EDIL3_HUMAN EGF-like repeat and discoidin I-like domain-containing protein 3 OS=Homo sapiens GN=EDIL3 PE=1 SV=1	1	1	1	1	0	0	0	0	0	0	1	0	0	0	0	0	0	0	1	0	0	0	0	0	0	0	1	0	2.1	2.1	2.1	53.764	480	480	4		1	1	1	1	1	0.0048259
O43865	O43865	4	4	2	Putative adenosylhomocysteinase 2	AHCYL1	sp|O43865|SAHH2_HUMAN Putative adenosylhomocysteinase 2 OS=Homo sapiens GN=AHCYL1 PE=1 SV=2	1	4	4	2	0	1	2	2	0	0	1	0	0	1	2	2	0	0	1	0	0	0	2	0	0	0	1	0	7.9	7.9	3.8	58.951	530	530	3.78	3	1			1	4	0
O43920	O43920	1	1	1	NADH dehydrogenase [ubiquinone] iron-sulfur protein 5	NDUFS5	sp|O43920|NDUS5_HUMAN NADH dehydrogenase [ubiquinone] iron-sulfur protein 5 OS=Homo sapiens GN=NDUFS5 PE=1 SV=3	1	1	1	1	0	1	1	0	0	0	1	1	0	1	1	0	0	0	1	1	0	1	1	0	0	0	1	1	11.3	11.3	11.3	12.517	106	106	6						4	0.00079177
O43924	O43924	2	2	2	Retinal rod rhodopsin-sensitive cGMP 3,5-cyclic phosphodiesterase subunit delta	PDE6D	sp|O43924|PDE6D_HUMAN Retinal rod rhodopsin-sensitive cGMP 3,5-cyclic phosphodiesterase subunit delta OS=Homo sapiens GN=PDE6D PE=1 SV=1	1	2	2	2	0	2	0	0	1	0	0	0	0	2	0	0	1	0	0	0	0	2	0	0	1	0	0	0	20.7	20.7	20.7	17.42	150	150	6						3	0
O60234;P60983	O60234;P60983	1;1	1;1	1;1	Glia maturation factor gamma;Glia maturation factor beta	GMFG;GMFB	sp|O60234|GMFG_HUMAN Glia maturation factor gamma OS=Homo sapiens GN=GMFG PE=1 SV=1;sp|P60983|GMFB_HUMAN Glia maturation factor beta OS=Homo sapiens GN=GMFB PE=1 SV=2	2	1	1	1	0	1	0	0	0	0	1	0	0	1	0	0	0	0	1	0	0	1	0	0	0	0	1	0	6.3	6.3	6.3	16.801	142	142;142	6						2	0
O60235;Q8WZ64	O60235;Q8WZ64	2;1	2;1	2;1	Transmembrane protease serine 11D;Transmembrane protease serine 11D non-catalytic chain;Transmembrane protease serine 11D catalytic chain;Arf-GAP with Rho-GAP domain, ANK repeat and PH domain-containing protein 2	TMPRSS11D;ARAP2	sp|O60235|TM11D_HUMAN Transmembrane protease serine 11D OS=Homo sapiens GN=TMPRSS11D PE=1 SV=1;sp|Q8WZ64|ARAP2_HUMAN Arf-GAP with Rho-GAP domain, ANK repeat and PH domain-containing protein 2 OS=Homo sapiens GN=ARAP2 PE=1 SV=3	2	2	2	2	1	0	0	2	0	0	1	0	1	0	0	2	0	0	1	0	1	0	0	2	0	0	1	0	2.4	2.4	2.4	46.263	418	418;1704	4.4	1			1	1	2	0.0048393
O60256	O60256	3	3	3	Phosphoribosyl pyrophosphate synthase-associated protein 2	PRPSAP2	sp|O60256|KPRB_HUMAN Phosphoribosyl pyrophosphate synthase-associated protein 2 OS=Homo sapiens GN=PRPSAP2 PE=1 SV=1	1	3	3	3	1	1	1	0	0	0	1	0	1	1	1	0	0	0	1	0	1	1	1	0	0	0	1	0	5.4	5.4	5.4	40.925	369	369	4.75	1					3	0
O60264	O60264	2	2	2	SWI/SNF-related matrix-associated actin-dependent regulator of chromatin subfamily A member 5	SMARCA5	sp|O60264|SMCA5_HUMAN SWI/SNF-related matrix-associated actin-dependent regulator of chromatin subfamily A member 5 OS=Homo sapiens GN=SMARCA5 PE=1 SV=1	1	2	2	2	0	1	1	0	0	0	0	0	0	1	1	0	0	0	0	0	0	1	1	0	0	0	0	0	2.1	2.1	2.1	121.9	1052	1052	5				1		1	0.0011062
O60271;Q9UPT6	O60271	10;1	10;1	10;1	C-Jun-amino-terminal kinase-interacting protein 4	SPAG9	sp|O60271|JIP4_HUMAN C-Jun-amino-terminal kinase-interacting protein 4 OS=Homo sapiens GN=SPAG9 PE=1 SV=4	2	10	10	10	2	7	1	3	5	4	2	0	2	7	1	3	5	4	2	0	2	7	1	3	5	4	2	0	9.3	9.3	9.3	146.2	1321	1321;1336	2.22	14	10	8	1		3	0
O60313	O60313	4	4	4	Dynamin-like 120 kDa protein, mitochondrial;Dynamin-like 120 kDa protein, form S1	OPA1	sp|O60313|OPA1_HUMAN Dynamin-like 120 kDa protein, mitochondrial OS=Homo sapiens GN=OPA1 PE=1 SV=3	1	4	4	4	0	1	1	1	2	0	0	0	0	1	1	1	2	0	0	0	0	1	1	1	2	0	0	0	4.1	4.1	4.1	111.63	960	960	4			2	1	2		0
O60443	O60443	5	5	5	Non-syndromic hearing impairment protein 5	DFNA5	sp|O60443|DFNA5_HUMAN Non-syndromic hearing impairment protein 5 OS=Homo sapiens GN=DFNA5 PE=1 SV=2	1	5	5	5	1	2	5	2	0	0	2	3	1	2	5	2	0	0	2	3	1	2	5	2	0	0	2	3	11.9	11.9	11.9	54.554	496	496	5.74	1					18	0
O60462	O60462	3	3	3	Neuropilin-2	NRP2	sp|O60462|NRP2_HUMAN Neuropilin-2 OS=Homo sapiens GN=NRP2 PE=1 SV=2	1	3	3	3	0	2	1	1	1	0	0	0	0	2	1	1	1	0	0	0	0	2	1	1	1	0	0	0	3.9	3.9	3.9	104.86	931	931	3.8			1	4			0
O60469	O60469	2	2	2	Down syndrome cell adhesion molecule	DSCAM	sp|O60469|DSCAM_HUMAN Down syndrome cell adhesion molecule OS=Homo sapiens GN=DSCAM PE=1 SV=2	1	2	2	2	0	0	1	0	2	1	0	0	0	0	1	0	2	1	0	0	0	0	1	0	2	1	0	0	1.2	1.2	1.2	222.26	2012	2012	2.71	1	1	4	1			0.0011111
O60488	O60488	13	10	10	Long-chain-fatty-acid--CoA ligase 4	ACSL4	sp|O60488|ACSL4_HUMAN Long-chain-fatty-acid--CoA ligase 4 OS=Homo sapiens GN=ACSL4 PE=1 SV=2	1	13	10	10	0	3	7	6	5	5	5	2	0	2	6	5	4	3	4	1	0	2	6	5	4	3	4	1	22.1	17.2	17.2	79.187	711	711	2.32	25	1	1		8	3	0
O60493	O60493	7	7	6	Sorting nexin-3	SNX3	sp|O60493|SNX3_HUMAN Sorting nexin-3 OS=Homo sapiens GN=SNX3 PE=1 SV=3	1	7	7	6	1	2	3	2	2	0	2	4	1	2	3	2	2	0	2	4	1	2	3	1	2	0	2	4	37	37	32.7	18.762	162	162	6						18	0
O60499	O60499	3	3	3	Syntaxin-10	STX10	sp|O60499|STX10_HUMAN Syntaxin-10 OS=Homo sapiens GN=STX10 PE=1 SV=1	1	3	3	3	1	3	0	0	1	0	0	0	1	3	0	0	1	0	0	0	1	3	0	0	1	0	0	0	14.9	14.9	14.9	28.114	249	249	6						5	0
O60504	O60504	2	2	2	Vinexin	SORBS3	sp|O60504|VINEX_HUMAN Vinexin OS=Homo sapiens GN=SORBS3 PE=1 SV=2	1	2	2	2	1	2	0	0	0	0	0	0	1	2	0	0	0	0	0	0	1	2	0	0	0	0	0	0	5.5	5.5	5.5	75.34	671	671	6						3	0.00080808
O60506	O60506	11	11	7	Heterogeneous nuclear ribonucleoprotein Q	SYNCRIP	sp|O60506|HNRPQ_HUMAN Heterogeneous nuclear ribonucleoprotein Q OS=Homo sapiens GN=SYNCRIP PE=1 SV=2	1	11	11	7	3	6	5	3	8	0	5	2	3	6	5	3	8	0	5	2	0	4	2	1	4	0	2	1	23.4	23.4	17.2	69.602	623	623	3.95	15	2	2	10	12	18	0
O60547	O60547	3	3	3	GDP-mannose 4,6 dehydratase	GMDS	sp|O60547|GMDS_HUMAN GDP-mannose 4,6 dehydratase OS=Homo sapiens GN=GMDS PE=1 SV=1	1	3	3	3	1	0	1	1	1	0	0	1	1	0	1	1	1	0	0	1	1	0	1	1	1	0	0	1	10.2	10.2	10.2	41.949	372	372	4	2					3	0
O60565;Q9H772	O60565;Q9H772	2;1	2;1	2;1	Gremlin-1;Gremlin-2	GREM1;GREM2	sp|O60565|GREM1_HUMAN Gremlin-1 OS=Homo sapiens GN=GREM1 PE=1 SV=1;sp|Q9H772|GREM2_HUMAN Gremlin-2 OS=Homo sapiens GN=GREM2 PE=1 SV=1	2	2	2	2	0	0	1	0	2	0	0	1	0	0	1	0	2	0	0	1	0	0	1	0	2	0	0	1	15.2	15.2	15.2	20.697	184	184;168	4.33	2					4	0
O60568	O60568	20	20	20	Procollagen-lysine,2-oxoglutarate 5-dioxygenase 3	PLOD3	sp|O60568|PLOD3_HUMAN Procollagen-lysine,2-oxoglutarate 5-dioxygenase 3 OS=Homo sapiens GN=PLOD3 PE=1 SV=1	1	20	20	20	2	6	14	6	9	0	4	11	2	6	14	6	9	0	4	11	2	6	14	6	9	0	4	11	32.2	32.2	32.2	84.784	738	738	3.74	10	6	5	28	27		0
O60573	O60573	2	2	2	Eukaryotic translation initiation factor 4E type 2	EIF4E2	sp|O60573|IF4E2_HUMAN Eukaryotic translation initiation factor 4E type 2 OS=Homo sapiens GN=EIF4E2 PE=1 SV=1	1	2	2	2	0	1	0	2	1	0	0	0	0	1	0	2	1	0	0	0	0	1	0	2	1	0	0	0	11	11	11	28.362	245	245	6						4	0
O60610	O60610	16	16	16	Protein diaphanous homolog 1	DIAPH1	sp|O60610|DIAP1_HUMAN Protein diaphanous homolog 1 OS=Homo sapiens GN=DIAPH1 PE=1 SV=2	1	16	16	16	2	1	1	8	9	1	2	0	2	1	1	8	9	1	2	0	2	1	1	8	9	1	2	0	15.8	15.8	15.8	141.35	1272	1272	3.5	5		6	18	1	2	0
O60613	O60613	2	2	2	15 kDa selenoprotein	SEP15	sp|O60613|SEP15_HUMAN 15 kDa selenoprotein OS=Homo sapiens GN=SEP15 PE=1 SV=3	1	2	2	2	0	0	1	0	0	0	1	2	0	0	1	0	0	0	1	2	0	0	1	0	0	0	1	2	8	8	8	17.79	162	162	6						6	0
O60645	O60645	4	4	4	Exocyst complex component 3	EXOC3	sp|O60645|EXOC3_HUMAN Exocyst complex component 3 OS=Homo sapiens GN=EXOC3 PE=1 SV=2	1	4	4	4	0	0	1	3	1	0	1	0	0	0	1	3	1	0	1	0	0	0	1	3	1	0	1	0	5.6	5.6	5.6	86.844	756	756	4.33	1				5		0
O60664	O60664	9	9	9	Perilipin-3	PLIN3	sp|O60664|PLIN3_HUMAN Perilipin-3 OS=Homo sapiens GN=PLIN3 PE=1 SV=3	1	9	9	9	1	6	4	6	2	1	4	2	1	6	4	6	2	1	4	2	1	6	4	6	2	1	4	2	30.2	30.2	30.2	47.074	434	434	3.53	21				1	21	0
O60684;O15131	O60684	7;3	7;3	4;1	Importin subunit alpha-7	KPNA6	sp|O60684|IMA7_HUMAN Importin subunit alpha-7 OS=Homo sapiens GN=KPNA6 PE=1 SV=1	2	7	7	4	1	4	2	3	3	0	1	0	1	4	2	3	3	0	1	0	0	3	0	1	2	0	0	0	17	17	9.7	60.029	536	536;536	3.64	6				3	5	0
O60701	O60701	16	16	16	UDP-glucose 6-dehydrogenase	UGDH	sp|O60701|UGDH_HUMAN UDP-glucose 6-dehydrogenase OS=Homo sapiens GN=UGDH PE=1 SV=1	1	16	16	16	4	11	8	12	5	0	7	9	4	11	8	12	5	0	7	9	4	11	8	12	5	0	7	9	43.5	43.5	43.5	55.023	494	494	4.18	22	3	4	2	8	41	0
O60716	O60716	17	17	17	Catenin delta-1	CTNND1	sp|O60716|CTND1_HUMAN Catenin delta-1 OS=Homo sapiens GN=CTNND1 PE=1 SV=1	1	17	17	17	5	11	4	12	7	4	5	3	5	11	4	12	7	4	5	3	5	11	4	12	7	4	5	3	23.2	23.2	23.2	108.17	968	968	3.26	25	2	8	16	14	9	0
O60739	O60739	3	3	1	Eukaryotic translation initiation factor 1b	EIF1B	sp|O60739|EIF1B_HUMAN Eukaryotic translation initiation factor 1b OS=Homo sapiens GN=EIF1B PE=1 SV=2	1	3	3	1	0	2	0	2	1	0	0	0	0	2	0	2	1	0	0	0	0	1	0	0	1	0	0	0	29.2	29.2	15	12.823	113	113	6						5	0
O60749	O60749	8	8	6	Sorting nexin-2	SNX2	sp|O60749|SNX2_HUMAN Sorting nexin-2 OS=Homo sapiens GN=SNX2 PE=1 SV=2	1	8	8	6	1	4	4	4	4	1	3	2	1	4	4	4	4	1	3	2	1	3	2	4	3	1	2	1	18.9	18.9	14.8	58.47	519	519	4.91	3		1	3	11	14	0
O60762	O60762	7	7	7	Dolichol-phosphate mannosyltransferase subunit 1	DPM1	sp|O60762|DPM1_HUMAN Dolichol-phosphate mannosyltransferase subunit 1 OS=Homo sapiens GN=DPM1 PE=1 SV=1	1	7	7	7	3	4	4	1	3	0	1	3	3	4	4	1	3	0	1	3	3	4	4	1	3	0	1	3	34.6	34.6	34.6	29.634	260	260	6						19	0
O60763	O60763	25	25	25	General vesicular transport factor p115	USO1	sp|O60763|USO1_HUMAN General vesicular transport factor p115 OS=Homo sapiens GN=USO1 PE=1 SV=2	1	25	25	25	3	12	6	12	15	2	8	5	3	12	6	12	15	2	8	5	3	12	6	12	15	2	8	5	33.2	33.2	33.2	107.89	962	962	3.7	26	3	16	29	33	15	0
Q99880;Q93079;Q99877;P62807;P58876;O60814;Q5QNW6;Q99879;P57053;Q96A08	Q99880;Q93079;Q99877;P62807;P58876;O60814;Q5QNW6;Q99879;P57053;Q96A08	6;6;6;6;6;6;6;6;6;3	2;2;2;2;2;2;2;2;2;0	2;2;2;2;2;2;2;2;2;0	Histone H2B type 1-L;Histone H2B type 1-H;Histone H2B type 1-N;Histone H2B type 1-C/E/F/G/I;Histone H2B type 1-D;Histone H2B type 1-K;Histone H2B type 2-F;Histone H2B type 1-M;Histone H2B type F-S;Histone H2B type 1-A	HIST1H2BL;HIST1H2BH;HIST1H2BN;HIST1H2BC;HIST1H2BD;HIST1H2BK;HIST2H2BF;HIST1H2BM;H2BFS;HIST1H2BA	sp|Q99880|H2B1L_HUMAN Histone H2B type 1-L OS=Homo sapiens GN=HIST1H2BL PE=1 SV=3;sp|Q93079|H2B1H_HUMAN Histone H2B type 1-H OS=Homo sapiens GN=HIST1H2BH PE=1 SV=3;sp|Q99877|H2B1N_HUMAN Histone H2B type 1-N OS=Homo sapiens GN=HIST1H2BN PE=1 SV=3;sp|P62807|	10	6	2	2	5	4	4	3	5	0	4	4	2	2	2	1	2	0	2	2	2	2	2	1	2	0	2	2	41.3	7.9	7.9	13.952	126	126;126;126;126;126;126;126;126;126;127	5.37	2			1		16	0
O60826	O60826	4	4	4	Coiled-coil domain-containing protein 22	CCDC22	sp|O60826|CCD22_HUMAN Coiled-coil domain-containing protein 22 OS=Homo sapiens GN=CCDC22 PE=1 SV=1	1	4	4	4	0	0	0	3	1	0	1	0	0	0	0	3	1	0	1	0	0	0	0	3	1	0	1	0	9.7	9.7	9.7	70.755	627	627	5.33					4	2	0
O60831	O60831	3	3	3	PRA1 family protein 2	PRAF2	sp|O60831|PRAF2_HUMAN PRA1 family protein 2 OS=Homo sapiens GN=PRAF2 PE=1 SV=1	1	3	3	3	2	1	3	2	1	1	0	2	2	1	3	2	1	1	0	2	2	1	3	2	1	1	0	2	22.5	22.5	22.5	19.258	178	178	3.3	7	4	2	2	1	7	0
O60841	O60841	8	8	8	Eukaryotic translation initiation factor 5B	EIF5B	sp|O60841|IF2P_HUMAN Eukaryotic translation initiation factor 5B OS=Homo sapiens GN=EIF5B PE=1 SV=4	1	8	8	8	0	3	1	5	3	0	1	0	0	3	1	5	3	0	1	0	0	3	1	5	3	0	1	0	9.3	9.3	9.3	138.83	1220	1220	3.53	5	1	1	1	8	1	0
O60869	O60869	2	2	2	Endothelial differentiation-related factor 1	EDF1	sp|O60869|EDF1_HUMAN Endothelial differentiation-related factor 1 OS=Homo sapiens GN=EDF1 PE=1 SV=1	1	2	2	2	0	2	0	0	2	0	0	0	0	2	0	0	2	0	0	0	0	2	0	0	2	0	0	0	16.9	16.9	16.9	16.368	148	148	3.5	2					2	0.00041425
O60884	O60884	13	13	13	DnaJ homolog subfamily A member 2	DNAJA2	sp|O60884|DNJA2_HUMAN DnaJ homolog subfamily A member 2 OS=Homo sapiens GN=DNAJA2 PE=1 SV=1	1	13	13	13	2	8	4	4	9	2	2	4	2	8	4	4	9	2	2	4	2	8	4	4	9	2	2	4	36.2	36.2	36.2	45.745	412	412	4.77	4	3	3	1	11	22	0
O60888	O60888	1	1	1	Protein CutA	CUTA	sp|O60888|CUTA_HUMAN Protein CutA OS=Homo sapiens GN=CUTA PE=1 SV=2	1	1	1	1	0	1	1	0	0	0	0	0	0	1	1	0	0	0	0	0	0	1	1	0	0	0	0	0	7.8	7.8	7.8	19.116	179	179	6						2	0.0018282
O75044;Q7Z6B7;P0DJJ0;P0DMP2	O75044;Q7Z6B7;P0DJJ0;P0DMP2	2;1;1;1	2;1;1;1	2;1;1;1	SLIT-ROBO Rho GTPase-activating protein 2;SLIT-ROBO Rho GTPase-activating protein 1;SLIT-ROBO Rho GTPase-activating protein 2C;SLIT-ROBO Rho GTPase-activating protein 2B	SRGAP2;SRGAP1;SRGAP2C;SRGAP2B	sp|O75044|SRGP2_HUMAN SLIT-ROBO Rho GTPase-activating protein 2 OS=Homo sapiens GN=SRGAP2 PE=1 SV=2;sp|Q7Z6B7|SRGP1_HUMAN SLIT-ROBO Rho GTPase-activating protein 1 OS=Homo sapiens GN=SRGAP1 PE=1 SV=1;sp|P0DJJ0|SRG2C_HUMAN SLIT-ROBO Rho GTPase-activating pr	4	2	2	2	1	1	2	2	0	1	1	0	1	1	2	2	0	1	1	0	1	1	2	2	0	1	1	0	2.1	2.1	2.1	120.88	1071	1071;1085;459;458	2.91	6			2		3	0.00080289
O75071	O75071	3	3	3	EF-hand calcium-binding domain-containing protein 14	EFCAB14	sp|O75071|EFC14_HUMAN EF-hand calcium-binding domain-containing protein 14 OS=Homo sapiens GN=EFCAB14 PE=2 SV=1	1	3	3	3	1	0	0	2	1	0	0	0	1	0	0	2	1	0	0	0	1	0	0	2	1	0	0	0	7.3	7.3	7.3	55.031	495	495	5				1	3	1	0
O75083	O75083	23	23	23	WD repeat-containing protein 1	WDR1	sp|O75083|WDR1_HUMAN WD repeat-containing protein 1 OS=Homo sapiens GN=WDR1 PE=1 SV=4	1	23	23	23	8	16	15	15	12	4	9	13	8	16	15	15	12	4	9	13	8	16	15	15	12	4	9	13	59.4	59.4	59.4	66.193	606	606	3.44	60	26	20	17	36	50	0
O75113	O75113	3	3	3	NEDD4-binding protein 1	N4BP1	sp|O75113|N4BP1_HUMAN NEDD4-binding protein 1 OS=Homo sapiens GN=N4BP1 PE=1 SV=4	1	3	3	3	0	1	0	0	2	0	0	0	0	1	0	0	2	0	0	0	0	1	0	0	2	0	0	0	5.5	5.5	5.5	100.38	896	896	4.67				1	2		0
O75116	O75116	21	21	18	Rho-associated protein kinase 2	ROCK2	sp|O75116|ROCK2_HUMAN Rho-associated protein kinase 2 OS=Homo sapiens GN=ROCK2 PE=1 SV=4	1	21	21	18	2	4	2	9	5	6	5	2	2	4	2	9	5	6	5	2	1	4	2	8	4	6	4	2	17.5	17.5	15.3	160.9	1388	1388	2.98	7		22	11	1		0
O75131;Q86YQ8;Q96A23;Q8IYJ1;Q96FN4;Q9HCH3;O95741	O75131	13;1;1;1;1;1;1	13;1;1;1;1;1;1	12;0;0;0;0;0;0	Copine-3	CPNE3	sp|O75131|CPNE3_HUMAN Copine-3 OS=Homo sapiens GN=CPNE3 PE=1 SV=1	7	13	13	12	4	3	7	6	6	0	4	5	4	3	7	6	6	0	4	5	3	3	6	5	5	0	3	4	29.6	29.6	27.9	60.13	537	537;564;557;553;548;593;557	4.34	10	3	3	2	18	20	0
O75143	O75143	1	1	1	Autophagy-related protein 13	ATG13	sp|O75143|ATG13_HUMAN Autophagy-related protein 13 OS=Homo sapiens GN=ATG13 PE=1 SV=1	1	1	1	1	0	1	0	0	1	0	0	0	0	1	0	0	1	0	0	0	0	1	0	0	1	0	0	0	4.4	4.4	4.4	56.571	517	517	6						2	0
O75146	O75146	2	2	2	Huntingtin-interacting protein 1-related protein	HIP1R	sp|O75146|HIP1R_HUMAN Huntingtin-interacting protein 1-related protein OS=Homo sapiens GN=HIP1R PE=1 SV=2	1	2	2	2	0	0	0	2	0	0	0	0	0	0	0	2	0	0	0	0	0	0	0	2	0	0	0	0	2	2	2	119.39	1068	1068	2.5	1			1			0.00078802
O75153	O75153	3	3	3	Clustered mitochondria protein homolog	CLUH	sp|O75153|CLU_HUMAN Clustered mitochondria protein homolog OS=Homo sapiens GN=CLUH PE=1 SV=2	1	3	3	3	0	0	0	2	0	0	1	0	0	0	0	2	0	0	1	0	0	0	0	2	0	0	1	0	2.6	2.6	2.6	146.67	1309	1309	3.67			1	2			0
O75165	O75165	33	33	33	DnaJ homolog subfamily C member 13	DNAJC13	sp|O75165|DJC13_HUMAN DnaJ homolog subfamily C member 13 OS=Homo sapiens GN=DNAJC13 PE=1 SV=5	1	33	33	33	0	7	14	24	12	11	6	7	0	7	14	24	12	11	6	7	0	7	14	24	12	11	6	7	16.8	16.8	16.8	254.41	2243	2243	2.9	13	17	63	17	4	2	0
O75190;Q8WWF6;Q8NHS0	O75190	3;1;1	3;1;1	2;1;0	DnaJ homolog subfamily B member 6	DNAJB6	sp|O75190|DNJB6_HUMAN DnaJ homolog subfamily B member 6 OS=Homo sapiens GN=DNAJB6 PE=1 SV=2	3	3	3	2	1	1	1	2	1	0	0	1	1	1	1	2	1	0	0	1	1	1	1	1	1	0	0	1	10.4	10.4	7.4	36.087	326	326;145;232	6						8	0
O75204	O75204	2	2	2	Transmembrane protein 127	TMEM127	sp|O75204|TM127_HUMAN Transmembrane protein 127 OS=Homo sapiens GN=TMEM127 PE=1 SV=1	1	2	2	2	0	1	0	1	1	0	0	0	0	1	0	1	1	0	0	0	0	1	0	1	1	0	0	0	13	13	13	25.841	238	238	2	1	2	1				0.00082169
O75208	O75208	1	1	1	Ubiquinone biosynthesis protein COQ9, mitochondrial	COQ9	sp|O75208|COQ9_HUMAN Ubiquinone biosynthesis protein COQ9, mitochondrial OS=Homo sapiens GN=COQ9 PE=1 SV=1	1	1	1	1	0	0	0	0	0	0	0	1	0	0	0	0	0	0	0	1	0	0	0	0	0	0	0	1	6.6	6.6	6.6	35.509	318	318	6						1	0.0011115
O75312	O75312	1	1	1	Zinc finger protein ZPR1	ZPR1	sp|O75312|ZPR1_HUMAN Zinc finger protein ZPR1 OS=Homo sapiens GN=ZPR1 PE=1 SV=1	1	1	1	1	0	0	0	0	1	0	0	0	0	0	0	0	1	0	0	0	0	0	0	0	1	0	0	0	2.8	2.8	2.8	50.925	459	459	6						1	0.0076387
O75340	O75340	5	5	5	Programmed cell death protein 6	PDCD6	sp|O75340|PDCD6_HUMAN Programmed cell death protein 6 OS=Homo sapiens GN=PDCD6 PE=1 SV=1	1	5	5	5	2	5	3	2	1	0	2	4	2	5	3	2	1	0	2	4	2	5	3	2	1	0	2	4	36.6	36.6	36.6	21.868	191	191	6						24	0
O75347	O75347	3	3	3	Tubulin-specific chaperone A	TBCA	sp|O75347|TBCA_HUMAN Tubulin-specific chaperone A OS=Homo sapiens GN=TBCA PE=1 SV=3	1	3	3	3	0	3	0	1	1	0	0	0	0	3	0	1	1	0	0	0	0	3	0	1	1	0	0	0	26.9	26.9	26.9	12.855	108	108	6						5	0
O75348;O95670	O75348	3;1	3;1	3;1	V-type proton ATPase subunit G 1	ATP6V1G1	sp|O75348|VATG1_HUMAN V-type proton ATPase subunit G 1 OS=Homo sapiens GN=ATP6V1G1 PE=1 SV=3	2	3	3	3	0	3	0	0	1	0	1	0	0	3	0	0	1	0	1	0	0	3	0	0	1	0	1	0	30.5	30.5	30.5	13.757	118	118;118	6						5	0
O75351;Q6PIW4	O75351	9;1	9;1	8;0	Vacuolar protein sorting-associated protein 4B	VPS4B	sp|O75351|VPS4B_HUMAN Vacuolar protein sorting-associated protein 4B OS=Homo sapiens GN=VPS4B PE=1 SV=2	2	9	9	8	1	4	0	3	6	0	3	1	1	4	0	3	6	0	3	1	0	3	0	2	5	0	2	0	29.7	29.7	27	49.301	444	444;674	4.9	6				2	21	0
O75352	O75352	2	2	2	Mannose-P-dolichol utilization defect 1 protein	MPDU1	sp|O75352|MPU1_HUMAN Mannose-P-dolichol utilization defect 1 protein OS=Homo sapiens GN=MPDU1 PE=1 SV=2	1	2	2	2	1	0	1	2	1	1	0	1	1	0	1	2	1	1	0	1	1	0	1	2	1	1	0	1	8.1	8.1	8.1	26.638	247	247	3.25	2	3				3	0.00041982
O75367;Q9P0M6	O75367	5;1	5;1	5;1	Core histone macro-H2A.1	H2AFY	sp|O75367|H2AY_HUMAN Core histone macro-H2A.1 OS=Homo sapiens GN=H2AFY PE=1 SV=4	2	5	5	5	3	2	0	3	3	0	0	0	3	2	0	3	3	0	0	0	3	2	0	3	3	0	0	0	19.9	19.9	19.9	39.617	372	372;372	5.64			1		1	9	0
O75368	O75368	1	1	1	SH3 domain-binding glutamic acid-rich-like protein	SH3BGRL	sp|O75368|SH3L1_HUMAN SH3 domain-binding glutamic acid-rich-like protein OS=Homo sapiens GN=SH3BGRL PE=1 SV=1	1	1	1	1	1	1	1	0	0	0	0	0	1	1	1	0	0	0	0	0	1	1	1	0	0	0	0	0	11.4	11.4	11.4	12.774	114	114	6						3	0
O75369	O75369	73	61	61	Filamin-B	FLNB	sp|O75369|FLNB_HUMAN Filamin-B OS=Homo sapiens GN=FLNB PE=1 SV=2	1	73	61	61	15	37	13	45	32	36	27	9	12	30	9	36	24	26	21	6	12	30	9	36	24	26	21	6	38.7	34.5	34.5	278.16	2602	2602	2.58	31	99	100	23	7	4	0
O75380	O75380	1	1	1	NADH dehydrogenase [ubiquinone] iron-sulfur protein 6, mitochondrial	NDUFS6	sp|O75380|NDUS6_HUMAN NADH dehydrogenase [ubiquinone] iron-sulfur protein 6, mitochondrial OS=Homo sapiens GN=NDUFS6 PE=1 SV=1	1	1	1	1	0	1	0	0	0	0	0	0	0	1	0	0	0	0	0	0	0	1	0	0	0	0	0	0	9.7	9.7	9.7	13.711	124	124	6						1	0.0066823
O75390	O75390	9	9	9	Citrate synthase, mitochondrial	CS	sp|O75390|CISY_HUMAN Citrate synthase, mitochondrial OS=Homo sapiens GN=CS PE=1 SV=2	1	9	9	9	2	4	5	4	6	0	3	5	2	4	5	4	6	0	3	5	2	4	5	4	6	0	3	5	20.4	20.4	20.4	51.712	466	466	4.38	9	3	5	3	11	24	0
O75396	O75396	7	7	7	Vesicle-trafficking protein SEC22b	SEC22B	sp|O75396|SC22B_HUMAN Vesicle-trafficking protein SEC22b OS=Homo sapiens GN=SEC22B PE=1 SV=4	1	7	7	7	2	6	6	4	4	2	4	5	2	6	6	4	4	2	4	5	2	6	6	4	4	2	4	5	34.4	34.4	34.4	24.593	215	215	4.63	10	3	2	2	2	35	0
O75431	O75431	4	4	4	Metaxin-2	MTX2	sp|O75431|MTX2_HUMAN Metaxin-2 OS=Homo sapiens GN=MTX2 PE=1 SV=1	1	4	4	4	0	1	1	1	0	0	0	1	0	1	1	1	0	0	0	1	0	1	1	1	0	0	0	1	25.5	25.5	25.5	29.763	263	263	6						4	0
O75436	O75436	6	6	5	Vacuolar protein sorting-associated protein 26A	VPS26A	sp|O75436|VP26A_HUMAN Vacuolar protein sorting-associated protein 26A OS=Homo sapiens GN=VPS26A PE=1 SV=2	1	6	6	5	1	1	2	5	2	0	2	2	1	1	2	5	2	0	2	2	1	1	2	4	2	0	2	2	26.6	26.6	24.5	38.169	327	327	4.67	4	1	1		1	14	0
O75438	O75438	1	1	1	NADH dehydrogenase [ubiquinone] 1 beta subcomplex subunit 1	NDUFB1	sp|O75438|NDUB1_HUMAN NADH dehydrogenase [ubiquinone] 1 beta subcomplex subunit 1 OS=Homo sapiens GN=NDUFB1 PE=1 SV=1	1	1	1	1	0	0	1	0	0	0	0	1	0	0	1	0	0	0	0	1	0	0	1	0	0	0	0	1	19	19	19	6.9611	58	58	5.67					1	2	0.0045312
O75439	O75439	4	4	4	Mitochondrial-processing peptidase subunit beta	PMPCB	sp|O75439|MPPB_HUMAN Mitochondrial-processing peptidase subunit beta OS=Homo sapiens GN=PMPCB PE=1 SV=2	1	4	4	4	1	3	2	2	1	0	1	2	1	3	2	2	1	0	1	2	1	3	2	2	1	0	1	2	10	10	10	54.366	489	489	3.67	3	3	4	1	1	6	0
O75448	O75448	1	1	1	Mediator of RNA polymerase II transcription subunit 24	MED24	sp|O75448|MED24_HUMAN Mediator of RNA polymerase II transcription subunit 24 OS=Homo sapiens GN=MED24 PE=1 SV=1	1	1	1	1	0	0	0	0	1	0	0	0	0	0	0	0	1	0	0	0	0	0	0	0	1	0	0	0	1.3	1.3	1.3	110.3	989	989	5					2		0.0021591
O75475	O75475	2	2	2	PC4 and SFRS1-interacting protein	PSIP1	sp|O75475|PSIP1_HUMAN PC4 and SFRS1-interacting protein OS=Homo sapiens GN=PSIP1 PE=1 SV=1	1	2	2	2	1	1	1	1	1	0	1	0	1	1	1	1	1	0	1	0	1	1	1	1	1	0	1	0	4.5	4.5	4.5	60.103	530	530	3.11	3	1		3	1	1	0.004816
O75477	O75477	7	5	5	Erlin-1	ERLIN1	sp|O75477|ERLN1_HUMAN Erlin-1 OS=Homo sapiens GN=ERLIN1 PE=1 SV=1	1	7	5	5	2	4	5	4	3	1	3	7	1	2	3	2	2	0	1	5	1	2	3	2	2	0	1	5	22.8	15.9	15.9	38.925	346	346	4.59		2	4	8	2	11	0
O75489	O75489	6	6	6	NADH dehydrogenase [ubiquinone] iron-sulfur protein 3, mitochondrial	NDUFS3	sp|O75489|NDUS3_HUMAN NADH dehydrogenase [ubiquinone] iron-sulfur protein 3, mitochondrial OS=Homo sapiens GN=NDUFS3 PE=1 SV=1	1	6	6	6	2	2	5	1	1	0	0	5	2	2	5	1	1	0	0	5	2	2	5	1	1	0	0	5	31.8	31.8	31.8	30.241	264	264	6						16	0
O75521	O75521	5	5	5	Enoyl-CoA delta isomerase 2, mitochondrial	ECI2	sp|O75521|ECI2_HUMAN Enoyl-CoA delta isomerase 2, mitochondrial OS=Homo sapiens GN=ECI2 PE=1 SV=4	1	5	5	5	0	0	2	3	3	0	3	1	0	0	2	3	3	0	3	1	0	0	2	3	3	0	3	1	21.3	21.3	21.3	43.585	394	394	4.75	3					9	0
O75533	O75533	4	4	4	Splicing factor 3B subunit 1	SF3B1	sp|O75533|SF3B1_HUMAN Splicing factor 3B subunit 1 OS=Homo sapiens GN=SF3B1 PE=1 SV=3	1	4	4	4	0	0	1	1	3	0	0	0	0	0	1	1	3	0	0	0	0	0	1	1	3	0	0	0	3.7	3.7	3.7	145.83	1304	1304	4	1		1		4		0
O75534	O75534	10	10	10	Cold shock domain-containing protein E1	CSDE1	sp|O75534|CSDE1_HUMAN Cold shock domain-containing protein E1 OS=Homo sapiens GN=CSDE1 PE=1 SV=2	1	10	10	10	3	1	1	6	6	4	1	3	3	1	1	6	6	4	1	3	3	1	1	6	6	4	1	3	16.7	16.7	16.7	88.884	798	798	2.38	20	2			8	2	0
O75569	O75569	1	1	1	Interferon-inducible double-stranded RNA-dependent protein kinase activator A	PRKRA	sp|O75569|PRKRA_HUMAN Interferon-inducible double-stranded RNA-dependent protein kinase activator A OS=Homo sapiens GN=PRKRA PE=1 SV=1	1	1	1	1	0	1	1	0	0	0	0	0	0	1	1	0	0	0	0	0	0	1	1	0	0	0	0	0	4.8	4.8	4.8	34.404	313	313	3.5	1					1	0.00080613
O75592	O75592	3	3	3	E3 ubiquitin-protein ligase MYCBP2	MYCBP2	sp|O75592|MYCB2_HUMAN E3 ubiquitin-protein ligase MYCBP2 OS=Homo sapiens GN=MYCBP2 PE=1 SV=3	1	3	3	3	0	0	0	1	2	0	1	0	0	0	0	1	2	0	1	0	0	0	0	1	2	0	1	0	0.8	0.8	0.8	510.08	4640	4640	2.4	1	2	1	1			0.00079745
O75607	O75607	1	1	1	Nucleoplasmin-3	NPM3	sp|O75607|NPM3_HUMAN Nucleoplasmin-3 OS=Homo sapiens GN=NPM3 PE=1 SV=3	1	1	1	1	0	1	0	0	0	0	0	0	0	1	0	0	0	0	0	0	0	1	0	0	0	0	0	0	9	9	9	19.343	178	178	6						1	0
O75608	O75608	3	3	3	Acyl-protein thioesterase 1	LYPLA1	sp|O75608|LYPA1_HUMAN Acyl-protein thioesterase 1 OS=Homo sapiens GN=LYPLA1 PE=1 SV=1	1	3	3	3	0	2	2	0	2	0	0	1	0	2	2	0	2	0	0	1	0	2	2	0	2	0	0	1	15.2	15.2	15.2	24.669	230	230	4.57	2					5	0
O75643	O75643	18	18	18	U5 small nuclear ribonucleoprotein 200 kDa helicase	SNRNP200	sp|O75643|U520_HUMAN U5 small nuclear ribonucleoprotein 200 kDa helicase OS=Homo sapiens GN=SNRNP200 PE=1 SV=2	1	18	18	18	2	5	2	8	8	0	1	0	2	5	2	8	8	0	1	0	2	5	2	8	8	0	1	0	9.6	9.6	9.6	244.5	2136	2136	2.66	5	2	21		1		0
O75663	O75663	3	3	3	TIP41-like protein	TIPRL	sp|O75663|TIPRL_HUMAN TIP41-like protein OS=Homo sapiens GN=TIPRL PE=1 SV=2	1	3	3	3	0	0	1	2	3	0	0	1	0	0	1	2	3	0	0	1	0	0	1	2	3	0	0	1	9.2	9.2	9.2	31.444	272	272	3.86	3					4	0
O75694	O75694	2	2	2	Nuclear pore complex protein Nup155	NUP155	sp|O75694|NU155_HUMAN Nuclear pore complex protein Nup155 OS=Homo sapiens GN=NUP155 PE=1 SV=1	1	2	2	2	0	1	1	0	0	0	0	0	0	1	1	0	0	0	0	0	0	1	1	0	0	0	0	0	2.2	2.2	2.2	155.2	1391	1391	2.5	1			1			0
O75718	O75718	9	9	9	Cartilage-associated protein	CRTAP	sp|O75718|CRTAP_HUMAN Cartilage-associated protein OS=Homo sapiens GN=CRTAP PE=1 SV=1	1	9	9	9	2	7	8	1	3	0	1	5	2	7	8	1	3	0	1	5	2	7	8	1	3	0	1	5	27.9	27.9	27.9	46.561	401	401	5.36	1	2	1	1	9	28	0
O75746	O75746	8	5	5	Calcium-binding mitochondrial carrier protein Aralar1	SLC25A12	sp|O75746|CMC1_HUMAN Calcium-binding mitochondrial carrier protein Aralar1 OS=Homo sapiens GN=SLC25A12 PE=1 SV=2	1	8	5	5	1	1	8	3	0	0	1	3	1	0	5	1	0	0	0	1	1	0	5	1	0	0	0	1	14.9	10.6	10.6	74.761	678	678	4.25				7		1	0
O75787	O75787	4	4	4	Renin receptor	ATP6AP2	sp|O75787|RENR_HUMAN Renin receptor OS=Homo sapiens GN=ATP6AP2 PE=1 SV=2	1	4	4	4	0	0	2	1	0	0	1	3	0	0	2	1	0	0	1	3	0	0	2	1	0	0	1	3	13.1	13.1	13.1	39.008	350	350	6						7	0
O75828	O75828	4	2	2	Carbonyl reductase [NADPH] 3	CBR3	sp|O75828|CBR3_HUMAN Carbonyl reductase [NADPH] 3 OS=Homo sapiens GN=CBR3 PE=1 SV=3	1	4	2	2	2	2	3	2	1	0	2	1	1	1	1	0	0	0	1	0	1	1	1	0	0	0	1	0	17.7	7.2	7.2	30.85	277	277	4	2					3	0
O75832	O75832	2	2	2	26S proteasome non-ATPase regulatory subunit 10	PSMD10	sp|O75832|PSD10_HUMAN 26S proteasome non-ATPase regulatory subunit 10 OS=Homo sapiens GN=PSMD10 PE=1 SV=1	1	2	2	2	0	2	1	2	0	0	0	2	0	2	1	2	0	0	0	2	0	2	1	2	0	0	0	2	21.2	21.2	21.2	24.428	226	226	6						7	0
O75844	O75844	6	6	6	CAAX prenyl protease 1 homolog	ZMPSTE24	sp|O75844|FACE1_HUMAN CAAX prenyl protease 1 homolog OS=Homo sapiens GN=ZMPSTE24 PE=1 SV=2	1	6	6	6	0	1	5	1	1	0	1	2	0	1	5	1	1	0	1	2	0	1	5	1	1	0	1	2	14.7	14.7	14.7	54.812	475	475	4.33	2	3	1			9	0
O75874	O75874	13	12	12	Isocitrate dehydrogenase [NADP] cytoplasmic	IDH1	sp|O75874|IDHC_HUMAN Isocitrate dehydrogenase [NADP] cytoplasmic OS=Homo sapiens GN=IDH1 PE=1 SV=2	1	13	12	12	1	7	3	4	4	0	10	3	1	7	2	4	3	0	9	3	1	7	2	4	3	0	9	3	38.4	36.2	36.2	46.659	414	414	5.19	3	2	1	1	2	28	0
O75891	O75891	5	3	3	Cytosolic 10-formyltetrahydrofolate dehydrogenase	ALDH1L1	sp|O75891|AL1L1_HUMAN Cytosolic 10-formyltetrahydrofolate dehydrogenase OS=Homo sapiens GN=ALDH1L1 PE=1 SV=2	1	5	3	3	0	3	0	0	2	0	0	0	0	1	0	0	2	0	0	0	0	1	0	0	2	0	0	0	5.8	3.2	3.2	98.828	902	902	4.67				1	2		0
O75907	O75907	2	2	2	Diacylglycerol O-acyltransferase 1	DGAT1	sp|O75907|DGAT1_HUMAN Diacylglycerol O-acyltransferase 1 OS=Homo sapiens GN=DGAT1 PE=1 SV=2	1	2	2	2	0	0	2	0	0	0	0	1	0	0	2	0	0	0	0	1	0	0	2	0	0	0	0	1	7.2	7.2	7.2	55.278	488	488	6						3	0
O75915	O75915	4	4	4	PRA1 family protein 3	ARL6IP5	sp|O75915|PRAF3_HUMAN PRA1 family protein 3 OS=Homo sapiens GN=ARL6IP5 PE=1 SV=1	1	4	4	4	1	4	4	3	2	3	4	3	1	4	4	3	2	3	4	3	1	4	4	3	2	3	4	3	24.5	24.5	24.5	21.614	188	188	2.88	22	17	13	9	5	11	0
O75935	O75935	6	6	6	Dynactin subunit 3	DCTN3	sp|O75935|DCTN3_HUMAN Dynactin subunit 3 OS=Homo sapiens GN=DCTN3 PE=1 SV=1	1	6	6	6	2	4	2	1	3	0	1	4	2	4	2	1	3	0	1	4	2	4	2	1	3	0	1	4	24.7	24.7	24.7	21.119	186	186	6						18	0
O75947	O75947	11	11	11	ATP synthase subunit d, mitochondrial	ATP5H	sp|O75947|ATP5H_HUMAN ATP synthase subunit d, mitochondrial OS=Homo sapiens GN=ATP5H PE=1 SV=3	1	11	11	11	0	4	9	4	4	0	4	8	0	4	9	4	4	0	4	8	0	4	9	4	4	0	4	8	73.9	73.9	73.9	18.491	161	161	6						43	0
O75955	O75955	17	17	17	Flotillin-1	FLOT1	sp|O75955|FLOT1_HUMAN Flotillin-1 OS=Homo sapiens GN=FLOT1 PE=1 SV=3	1	17	17	17	1	5	14	3	0	0	3	10	1	5	14	3	0	0	3	10	1	5	14	3	0	0	3	10	44.7	44.7	44.7	47.355	427	427	5.02	1	1	1	2	30	12	0
O75962	O75962	5	5	5	Triple functional domain protein	TRIO	sp|O75962|TRIO_HUMAN Triple functional domain protein OS=Homo sapiens GN=TRIO PE=1 SV=2	1	5	5	5	0	2	1	0	2	0	0	0	0	2	1	0	2	0	0	0	0	2	1	0	2	0	0	0	2.1	2.1	2.1	346.9	3097	3097	2.33	1	2	3				0
O75964	O75964	7	7	7	ATP synthase subunit g, mitochondrial	ATP5L	sp|O75964|ATP5L_HUMAN ATP synthase subunit g, mitochondrial OS=Homo sapiens GN=ATP5L PE=1 SV=3	1	7	7	7	0	2	5	2	3	0	1	6	0	2	5	2	3	0	1	6	0	2	5	2	3	0	1	6	59.2	59.2	59.2	11.428	103	103	6						27	0
O75976	O75976	25	25	25	Carboxypeptidase D	CPD	sp|O75976|CBPD_HUMAN Carboxypeptidase D OS=Homo sapiens GN=CPD PE=1 SV=2	1	25	25	25	7	12	2	10	18	5	3	2	7	12	2	10	18	5	3	2	7	12	2	10	18	5	3	2	23.7	23.7	23.7	152.93	1380	1380	2.71	6	14	50	1	2		0
O76003	O76003	5	5	5	Glutaredoxin-3	GLRX3	sp|O76003|GLRX3_HUMAN Glutaredoxin-3 OS=Homo sapiens GN=GLRX3 PE=1 SV=2	1	5	5	5	0	2	1	2	1	0	0	0	0	2	1	2	1	0	0	0	0	2	1	2	1	0	0	0	17.6	17.6	17.6	37.432	335	335	6						6	0
O76021	O76021	2	2	2	Ribosomal L1 domain-containing protein 1	RSL1D1	sp|O76021|RL1D1_HUMAN Ribosomal L1 domain-containing protein 1 OS=Homo sapiens GN=RSL1D1 PE=1 SV=3	1	2	2	2	0	0	1	1	1	0	0	1	0	0	1	1	1	0	0	1	0	0	1	1	1	0	0	1	4.3	4.3	4.3	54.972	490	490	5.8					1	4	0.00041169
O76024	O76024	7	7	7	Wolframin	WFS1	sp|O76024|WFS1_HUMAN Wolframin OS=Homo sapiens GN=WFS1 PE=1 SV=2	1	7	7	7	0	2	2	4	2	2	0	3	0	2	2	4	2	2	0	3	0	2	2	4	2	2	0	3	8.8	8.8	8.8	100.29	890	890	2.2	9	7	6	1	2		0
O76039	O76039	1	1	1	Cyclin-dependent kinase-like 5	CDKL5	sp|O76039|CDKL5_HUMAN Cyclin-dependent kinase-like 5 OS=Homo sapiens GN=CDKL5 PE=1 SV=1	1	1	1	1	0	1	0	0	0	0	0	0	0	1	0	0	0	0	0	0	0	1	0	0	0	0	0	0	1	1	1	115.54	1030	1030	4				1			0.0007984
O76054	O76054	2	2	2	SEC14-like protein 2	SEC14L2	sp|O76054|S14L2_HUMAN SEC14-like protein 2 OS=Homo sapiens GN=SEC14L2 PE=1 SV=1	1	2	2	2	0	1	0	1	0	0	0	0	0	1	0	1	0	0	0	0	0	1	0	1	0	0	0	0	5.7	5.7	5.7	46.145	403	403	6						2	0
O76071	O76071	3	3	3	Probable cytosolic iron-sulfur protein assembly protein CIAO1	CIAO1	sp|O76071|CIAO1_HUMAN Probable cytosolic iron-sulfur protein assembly protein CIAO1 OS=Homo sapiens GN=CIAO1 PE=1 SV=1	1	3	3	3	0	0	2	0	1	0	0	0	0	0	2	0	1	0	0	0	0	0	2	0	1	0	0	0	10.3	10.3	10.3	37.84	339	339	6						3	0.0057823
O76074	O76074	4	4	4	cGMP-specific 3,5-cyclic phosphodiesterase	PDE5A	sp|O76074|PDE5A_HUMAN cGMP-specific 3,5-cyclic phosphodiesterase OS=Homo sapiens GN=PDE5A PE=1 SV=2	1	4	4	4	0	0	1	3	0	2	1	1	0	0	1	3	0	2	1	1	0	0	1	3	0	2	1	1	5.7	5.7	5.7	99.984	875	875	3.25	3		1	1	2	1	0
O76094	O76094	12	12	12	Signal recognition particle subunit SRP72	SRP72	sp|O76094|SRP72_HUMAN Signal recognition particle subunit SRP72 OS=Homo sapiens GN=SRP72 PE=1 SV=3	1	12	12	12	1	5	0	6	9	0	4	1	1	5	0	6	9	0	4	1	1	5	0	6	9	0	4	1	22.5	22.5	22.5	74.605	671	671	4.42	2	2	7	5	11	11	0
O94766	O94766	1	1	1	Galactosylgalactosylxylosylprotein 3-beta-glucuronosyltransferase 3	B3GAT3	sp|O94766|B3GA3_HUMAN Galactosylgalactosylxylosylprotein 3-beta-glucuronosyltransferase 3 OS=Homo sapiens GN=B3GAT3 PE=1 SV=2	1	1	1	1	0	1	1	1	0	0	0	0	0	1	1	1	0	0	0	0	0	1	1	1	0	0	0	0	3	3	3	37.121	335	335	5.25			1			3	0.0025027
O94776	O94776	3	3	3	Metastasis-associated protein MTA2	MTA2	sp|O94776|MTA2_HUMAN Metastasis-associated protein MTA2 OS=Homo sapiens GN=MTA2 PE=1 SV=1	1	3	3	3	0	0	0	2	1	1	0	0	0	0	0	2	1	1	0	0	0	0	0	2	1	1	0	0	5.7	5.7	5.7	75.022	668	668	3.5	2					2	0
O94804	O94804	4	3	3	Serine/threonine-protein kinase 10	STK10	sp|O94804|STK10_HUMAN Serine/threonine-protein kinase 10 OS=Homo sapiens GN=STK10 PE=1 SV=1	1	4	3	3	0	2	2	1	0	1	0	0	0	1	2	1	0	1	0	0	0	1	2	1	0	1	0	0	4.6	3.7	3.7	112.13	968	968	2.67	4					2	0
O94822	O94822	5	5	5	E3 ubiquitin-protein ligase listerin	LTN1	sp|O94822|LTN1_HUMAN E3 ubiquitin-protein ligase listerin OS=Homo sapiens GN=LTN1 PE=1 SV=6	1	5	5	5	0	1	0	0	4	0	0	0	0	1	0	0	4	0	0	0	0	1	0	0	4	0	0	0	4	4	4	200.55	1766	1766	3			5				0
O94826	O94826	5	5	5	Mitochondrial import receptor subunit TOM70	TOMM70A	sp|O94826|TOM70_HUMAN Mitochondrial import receptor subunit TOM70 OS=Homo sapiens GN=TOMM70A PE=1 SV=1	1	5	5	5	0	3	2	0	1	0	0	1	0	3	2	0	1	0	0	1	0	3	2	0	1	0	0	1	10.7	10.7	10.7	67.454	608	608	4.86				3	2	2	0
O94832	O94832	6	6	6	Unconventional myosin-Id	MYO1D	sp|O94832|MYO1D_HUMAN Unconventional myosin-Id OS=Homo sapiens GN=MYO1D PE=1 SV=2	1	6	6	6	2	5	0	1	2	0	0	0	2	5	0	1	2	0	0	0	2	5	0	1	2	0	0	0	5.3	5.3	5.3	116.2	1006	1006	2.5	6	1	1	1	3		0
O94855	O94855	2	2	2	Protein transport protein Sec24D	SEC24D	sp|O94855|SC24D_HUMAN Protein transport protein Sec24D OS=Homo sapiens GN=SEC24D PE=1 SV=2	1	2	2	2	0	2	0	1	1	0	0	0	0	2	0	1	1	0	0	0	0	2	0	1	1	0	0	0	3	3	3	113.01	1032	1032	3.8	1			2	2		0.00042772
O94874	O94874	3	3	3	E3 UFM1-protein ligase 1	UFL1	sp|O94874|UFL1_HUMAN E3 UFM1-protein ligase 1 OS=Homo sapiens GN=UFL1 PE=1 SV=2	1	3	3	3	0	1	2	0	0	0	0	0	0	1	2	0	0	0	0	0	0	1	2	0	0	0	0	0	4.7	4.7	4.7	89.594	794	794	2.67	2					1	0.00041859
O94903	O94903	4	4	4	Proline synthase co-transcribed bacterial homolog protein	PROSC	sp|O94903|PROSC_HUMAN Proline synthase co-transcribed bacterial homolog protein OS=Homo sapiens GN=PROSC PE=1 SV=1	1	4	4	4	0	4	0	0	0	0	0	0	0	4	0	0	0	0	0	0	0	4	0	0	0	0	0	0	15.6	15.6	15.6	30.344	275	275	6						4	0
O94905	O94905	11	11	9	Erlin-2	ERLIN2	sp|O94905|ERLN2_HUMAN Erlin-2 OS=Homo sapiens GN=ERLIN2 PE=1 SV=1	1	11	11	9	1	5	7	5	3	1	4	5	1	5	7	5	3	1	4	5	0	3	5	3	2	0	2	3	34.8	34.8	27.7	37.839	339	339	4.62	5	5	6	5	7	30	0
O94906	O94906	5	5	5	Pre-mRNA-processing factor 6	PRPF6	sp|O94906|PRP6_HUMAN Pre-mRNA-processing factor 6 OS=Homo sapiens GN=PRPF6 PE=1 SV=1	1	5	5	5	1	3	0	0	5	0	0	0	1	3	0	0	5	0	0	0	1	3	0	0	5	0	0	0	6.2	6.2	6.2	106.92	941	941	4.3			2	3	5		0
O94919	O94919	8	8	8	Endonuclease domain-containing 1 protein	ENDOD1	sp|O94919|ENDD1_HUMAN Endonuclease domain-containing 1 protein OS=Homo sapiens GN=ENDOD1 PE=1 SV=2	1	8	8	8	1	3	6	1	0	0	2	5	1	3	6	1	0	0	2	5	1	3	6	1	0	0	2	5	27	27	27	55.016	500	500	4		5	5	2	13	1	0
O94925	O94925	10	10	10	Glutaminase kidney isoform, mitochondrial	GLS	sp|O94925|GLSK_HUMAN Glutaminase kidney isoform, mitochondrial OS=Homo sapiens GN=GLS PE=1 SV=1	1	10	10	10	0	2	5	4	2	0	2	5	0	2	5	4	2	0	2	5	0	2	5	4	2	0	2	5	20.2	20.2	20.2	73.46	669	669	3.69	12		1	2	7	10	0
O94973	O94973	21	13	13	AP-2 complex subunit alpha-2	AP2A2	sp|O94973|AP2A2_HUMAN AP-2 complex subunit alpha-2 OS=Homo sapiens GN=AP2A2 PE=1 SV=2	1	21	13	13	1	10	4	8	12	0	7	3	0	5	1	4	7	0	2	0	0	5	1	4	7	0	2	0	27.6	16.4	16.4	103.96	939	939	4.71				9	13	2	0
O94979	O94979	29	29	29	Protein transport protein Sec31A	SEC31A	sp|O94979|SC31A_HUMAN Protein transport protein Sec31A OS=Homo sapiens GN=SEC31A PE=1 SV=3	1	29	29	29	3	12	9	21	12	8	13	8	3	12	9	21	12	8	13	8	3	12	9	21	12	8	13	8	28.9	28.9	28.9	133.01	1220	1220	1.88	90	6	5	9	4	10	0
O95067	O95067	3	3	3	G2/mitotic-specific cyclin-B2	CCNB2	sp|O95067|CCNB2_HUMAN G2/mitotic-specific cyclin-B2 OS=Homo sapiens GN=CCNB2 PE=1 SV=1	1	3	3	3	2	2	0	0	1	0	0	0	2	2	0	0	1	0	0	0	2	2	0	0	1	0	0	0	9.5	9.5	9.5	45.281	398	398	5.6					2	3	0
O95070	O95070	2	2	2	Protein YIF1A	YIF1A	sp|O95070|YIF1A_HUMAN Protein YIF1A OS=Homo sapiens GN=YIF1A PE=1 SV=2	1	2	2	2	0	0	2	0	0	0	0	1	0	0	2	0	0	0	0	1	0	0	2	0	0	0	0	1	9.2	9.2	9.2	32.011	293	293	6						3	0
O95084	O95084	4	4	4	Serine protease 23	PRSS23	sp|O95084|PRS23_HUMAN Serine protease 23 OS=Homo sapiens GN=PRSS23 PE=1 SV=1	1	4	4	4	0	1	2	2	1	0	1	1	0	1	2	2	1	0	1	1	0	1	2	2	1	0	1	1	17	17	17	43.001	383	383	4.2	3		1			6	0
O95139	O95139	2	2	2	NADH dehydrogenase [ubiquinone] 1 beta subcomplex subunit 6	NDUFB6	sp|O95139|NDUB6_HUMAN NADH dehydrogenase [ubiquinone] 1 beta subcomplex subunit 6 OS=Homo sapiens GN=NDUFB6 PE=1 SV=3	1	2	2	2	0	1	0	0	0	0	0	1	0	1	0	0	0	0	0	1	0	1	0	0	0	0	0	1	15.6	15.6	15.6	15.489	128	128	6						2	0.00041494
O95163	O95163	3	3	3	Elongator complex protein 1	IKBKAP	sp|O95163|ELP1_HUMAN Elongator complex protein 1 OS=Homo sapiens GN=IKBKAP PE=1 SV=3	1	3	3	3	0	2	1	2	1	0	1	0	0	2	1	2	1	0	1	0	0	2	1	2	1	0	1	0	3.5	3.5	3.5	150.25	1332	1332	2.78	3		2	4			0
O95168	O95168	4	4	4	NADH dehydrogenase [ubiquinone] 1 beta subcomplex subunit 4	NDUFB4	sp|O95168|NDUB4_HUMAN NADH dehydrogenase [ubiquinone] 1 beta subcomplex subunit 4 OS=Homo sapiens GN=NDUFB4 PE=1 SV=3	1	4	4	4	1	0	3	1	0	0	0	3	1	0	3	1	0	0	0	3	1	0	3	1	0	0	0	3	40.3	40.3	40.3	15.208	129	129	6						9	0
O95169	O95169	1	1	1	NADH dehydrogenase [ubiquinone] 1 beta subcomplex subunit 8, mitochondrial	NDUFB8	sp|O95169|NDUB8_HUMAN NADH dehydrogenase [ubiquinone] 1 beta subcomplex subunit 8, mitochondrial OS=Homo sapiens GN=NDUFB8 PE=1 SV=1	1	1	1	1	0	1	1	0	1	0	0	0	0	1	1	0	1	0	0	0	0	1	1	0	1	0	0	0	5.9	5.9	5.9	21.766	186	186	6						3	0.0063673
O95197	O95197	3	3	3	Reticulon-3	RTN3	sp|O95197|RTN3_HUMAN Reticulon-3 OS=Homo sapiens GN=RTN3 PE=1 SV=2	1	3	3	3	0	1	2	1	1	0	0	2	0	1	2	1	1	0	0	2	0	1	2	1	1	0	0	2	6	6	6	112.61	1032	1032	4.85		3	1			9	0
O95202	O95202	6	6	6	LETM1 and EF-hand domain-containing protein 1, mitochondrial	LETM1	sp|O95202|LETM1_HUMAN LETM1 and EF-hand domain-containing protein 1, mitochondrial OS=Homo sapiens GN=LETM1 PE=1 SV=1	1	6	6	6	1	2	3	3	4	0	1	2	1	2	3	3	4	0	1	2	1	2	3	3	4	0	1	2	9.3	9.3	9.3	83.353	739	739	4.23		3	2	5	11	1	0
O95208	O95208	2	2	2	Epsin-2	EPN2	sp|O95208|EPN2_HUMAN Epsin-2 OS=Homo sapiens GN=EPN2 PE=1 SV=3	1	2	2	2	0	1	0	0	1	0	0	0	0	1	0	0	1	0	0	0	0	1	0	0	1	0	0	0	4.7	4.7	4.7	68.481	641	641	2.67	2					1	0
O95214	O95214	1	1	1	Leptin receptor overlapping transcript-like 1	LEPROTL1	sp|O95214|LERL1_HUMAN Leptin receptor overlapping transcript-like 1 OS=Homo sapiens GN=LEPROTL1 PE=2 SV=2	1	1	1	1	0	1	0	0	1	1	0	0	0	1	0	0	1	1	0	0	0	1	0	0	1	1	0	0	9.9	9.9	9.9	14.428	131	131	2.33	3	1	4	1			0.00041237
O95219	O95219	3	3	3	Sorting nexin-4	SNX4	sp|O95219|SNX4_HUMAN Sorting nexin-4 OS=Homo sapiens GN=SNX4 PE=1 SV=1	1	3	3	3	0	1	0	2	1	0	0	0	0	1	0	2	1	0	0	0	0	1	0	2	1	0	0	0	7.6	7.6	7.6	51.908	450	450	4.75	1					3	0
O95292	O95292	3	3	3	Vesicle-associated membrane protein-associated protein B/C	VAPB	sp|O95292|VAPB_HUMAN Vesicle-associated membrane protein-associated protein B/C OS=Homo sapiens GN=VAPB PE=1 SV=3	1	3	3	3	0	2	2	0	1	0	0	1	0	2	2	0	1	0	0	1	0	2	2	0	1	0	0	1	11.9	11.9	11.9	27.228	243	243	6						6	0
O95299	O95299	2	2	2	NADH dehydrogenase [ubiquinone] 1 alpha subcomplex subunit 10, mitochondrial	NDUFA10	sp|O95299|NDUAA_HUMAN NADH dehydrogenase [ubiquinone] 1 alpha subcomplex subunit 10, mitochondrial OS=Homo sapiens GN=NDUFA10 PE=1 SV=1	1	2	2	2	0	0	1	0	1	0	0	1	0	0	1	0	1	0	0	1	0	0	1	0	1	0	0	1	9.6	9.6	9.6	40.75	355	355	3.67	1			1		1	0.0011459
O95302;Q75LS8	O95302	7;1	7;1	7;1	Peptidyl-prolyl cis-trans isomerase FKBP9	FKBP9	sp|O95302|FKBP9_HUMAN Peptidyl-prolyl cis-trans isomerase FKBP9 OS=Homo sapiens GN=FKBP9 PE=1 SV=2	2	7	7	7	0	1	4	2	2	0	1	3	0	1	4	2	2	0	1	3	0	1	4	2	2	0	1	3	13.5	13.5	13.5	63.083	570	570;142	4.47				8	7		0
O95336	O95336	5	5	5	6-phosphogluconolactonase	PGLS	sp|O95336|6PGL_HUMAN 6-phosphogluconolactonase OS=Homo sapiens GN=PGLS PE=1 SV=2	1	5	5	5	0	1	2	3	4	0	1	2	0	1	2	3	4	0	1	2	0	1	2	3	4	0	1	2	29.8	29.8	29.8	27.547	258	258	5.64	1					13	0
O95340	O95340	4	4	3	Bifunctional 3-phosphoadenosine 5-phosphosulfate synthase 2;Sulfate adenylyltransferase;Adenylyl-sulfate kinase	PAPSS2	sp|O95340|PAPS2_HUMAN Bifunctional 3-phosphoadenosine 5-phosphosulfate synthase 2 OS=Homo sapiens GN=PAPSS2 PE=1 SV=2	1	4	4	3	1	1	3	0	0	0	0	0	1	1	3	0	0	0	0	0	0	1	2	0	0	0	0	0	8.3	8.3	6	69.5	614	614	1	5						0
O95347	O95347	4	4	4	Structural maintenance of chromosomes protein 2	SMC2	sp|O95347|SMC2_HUMAN Structural maintenance of chromosomes protein 2 OS=Homo sapiens GN=SMC2 PE=1 SV=2	1	4	4	4	0	2	1	2	0	0	0	0	0	2	1	2	0	0	0	0	0	2	1	2	0	0	0	0	3.7	3.7	3.7	135.65	1197	1197	4.4				4		1	0
O95352	O95352	1	1	1	Ubiquitin-like modifier-activating enzyme ATG7	ATG7	sp|O95352|ATG7_HUMAN Ubiquitin-like modifier-activating enzyme ATG7 OS=Homo sapiens GN=ATG7 PE=1 SV=1	1	1	1	1	0	0	1	0	0	0	1	0	0	0	1	0	0	0	1	0	0	0	1	0	0	0	1	0	1.1	1.1	1.1	77.959	703	703	3	1				1		0.0076361
O95373	O95373	22	22	21	Importin-7	IPO7	sp|O95373|IPO7_HUMAN Importin-7 OS=Homo sapiens GN=IPO7 PE=1 SV=1	1	22	22	21	3	12	7	14	13	0	11	7	3	12	7	14	13	0	11	7	3	12	7	13	13	0	11	7	25	25	24	119.52	1038	1038	3.49	15	6	20	48	19	1	0
O95394	O95394	4	4	4	Phosphoacetylglucosamine mutase	PGM3	sp|O95394|AGM1_HUMAN Phosphoacetylglucosamine mutase OS=Homo sapiens GN=PGM3 PE=1 SV=1	1	4	4	4	1	2	3	0	1	0	1	1	1	2	3	0	1	0	1	1	1	2	3	0	1	0	1	1	6.8	6.8	6.8	59.851	542	542	3.79	4			3	5	2	0
O95399	O95399	1	1	1	Urotensin-2	UTS2	sp|O95399|UTS2_HUMAN Urotensin-2 OS=Homo sapiens GN=UTS2 PE=1 SV=1	1	1	1	1	1	1	1	1	1	1	1	1	1	1	1	1	1	1	1	1	1	1	1	1	1	1	1	1	6.5	6.5	6.5	14.295	124	124	3.62	3	5	6	5	6	4	0.00076599
O95433	O95433	8	8	8	Activator of 90 kDa heat shock protein ATPase homolog 1	AHSA1	sp|O95433|AHSA1_HUMAN Activator of 90 kDa heat shock protein ATPase homolog 1 OS=Homo sapiens GN=AHSA1 PE=1 SV=1	1	8	8	8	4	4	2	1	2	0	3	2	4	4	2	1	2	0	3	2	4	4	2	1	2	0	3	2	25.7	25.7	25.7	38.274	338	338	3.64	11		1		1	12	0
O95445	O95445	1	1	1	Apolipoprotein M	APOM	sp|O95445|APOM_HUMAN Apolipoprotein M OS=Homo sapiens GN=APOM PE=1 SV=2	1	1	1	1	0	1	0	1	0	0	1	1	0	1	0	1	0	0	1	1	0	1	0	1	0	0	1	1	3.7	3.7	3.7	21.253	188	188	3.75	1	3	2	1	2	3	0.00079808
O95470	O95470	2	2	2	Sphingosine-1-phosphate lyase 1	SGPL1	sp|O95470|SGPL1_HUMAN Sphingosine-1-phosphate lyase 1 OS=Homo sapiens GN=SGPL1 PE=1 SV=3	1	2	2	2	0	1	0	1	1	0	0	0	0	1	0	1	1	0	0	0	0	1	0	1	1	0	0	0	3.9	3.9	3.9	63.523	568	568	6						3	0.000819
O95479	O95479	10	10	10	GDH/6PGL endoplasmic bifunctional protein;Glucose 1-dehydrogenase;6-phosphogluconolactonase	H6PD	sp|O95479|G6PE_HUMAN GDH/6PGL endoplasmic bifunctional protein OS=Homo sapiens GN=H6PD PE=1 SV=2	1	10	10	10	0	0	6	2	2	0	0	3	0	0	6	2	2	0	0	3	0	0	6	2	2	0	0	3	14	14	14	88.892	791	791	3.79			7	3	4		0
O95486	O95486	7	7	7	Protein transport protein Sec24A	SEC24A	sp|O95486|SC24A_HUMAN Protein transport protein Sec24A OS=Homo sapiens GN=SEC24A PE=1 SV=2	1	7	7	7	0	1	3	4	3	1	1	0	0	1	3	4	3	1	1	0	0	1	3	4	3	1	1	0	7.9	7.9	7.9	119.75	1093	1093	2.42	11		2	2	3	1	0
O95487	O95487	1	1	1	Protein transport protein Sec24B	SEC24B	sp|O95487|SC24B_HUMAN Protein transport protein Sec24B OS=Homo sapiens GN=SEC24B PE=1 SV=2	1	1	1	1	0	1	0	1	0	0	1	0	0	1	0	1	0	0	1	0	0	1	0	1	0	0	1	0	0.9	0.9	0.9	137.42	1268	1268	2.75	2			1	1		0.0042179
O95571	O95571	6	6	6	Persulfide dioxygenase ETHE1, mitochondrial	ETHE1	sp|O95571|ETHE1_HUMAN Persulfide dioxygenase ETHE1, mitochondrial OS=Homo sapiens GN=ETHE1 PE=1 SV=2	1	6	6	6	2	4	1	1	1	0	2	3	2	4	1	1	1	0	2	3	2	4	1	1	1	0	2	3	35.8	35.8	35.8	27.873	254	254	4.72	4		1			13	0
O95573	O95573	17	17	14	Long-chain-fatty-acid--CoA ligase 3	ACSL3	sp|O95573|ACSL3_HUMAN Long-chain-fatty-acid--CoA ligase 3 OS=Homo sapiens GN=ACSL3 PE=1 SV=3	1	17	17	14	3	9	11	8	9	6	5	9	3	9	11	8	9	6	5	9	3	8	10	7	8	4	4	8	29.9	29.9	25	80.419	720	720	2.87	48	12	9	10	19	15	0
O95671	O95671	2	2	2	N-acetylserotonin O-methyltransferase-like protein	ASMTL	sp|O95671|ASML_HUMAN N-acetylserotonin O-methyltransferase-like protein OS=Homo sapiens GN=ASMTL PE=1 SV=3	1	2	2	2	0	1	1	1	1	0	1	0	0	1	1	1	1	0	1	0	0	1	1	1	1	0	1	0	5.3	5.3	5.3	68.856	621	621	4	2					3	0.00042319
O95674	O95674	2	2	2	Phosphatidate cytidylyltransferase 2	CDS2	sp|O95674|CDS2_HUMAN Phosphatidate cytidylyltransferase 2 OS=Homo sapiens GN=CDS2 PE=1 SV=1	1	2	2	2	0	1	1	1	1	1	1	2	0	1	1	1	1	1	1	2	0	1	1	1	1	1	1	2	8.1	8.1	8.1	51.417	445	445	3.46	2	4	2		1	4	0
O95714	O95714	3	3	3	E3 ubiquitin-protein ligase HERC2	HERC2	sp|O95714|HERC2_HUMAN E3 ubiquitin-protein ligase HERC2 OS=Homo sapiens GN=HERC2 PE=1 SV=2	1	3	3	3	0	1	0	1	0	0	1	0	0	1	0	1	0	0	1	0	0	1	0	1	0	0	1	0	0.6	0.6	0.6	527.22	4834	4834	2.67		2		1			0.0018222
O95716	O95716	4	1	1	Ras-related protein Rab-3D	RAB3D	sp|O95716|RAB3D_HUMAN Ras-related protein Rab-3D OS=Homo sapiens GN=RAB3D PE=1 SV=1	1	4	1	1	1	2	1	2	3	3	2	0	0	1	0	1	1	1	1	0	0	1	0	1	1	1	1	0	21	5	5	24.267	219	219	2.18	4	4	2			1	0.0044998
O95721	O95721	2	2	2	Synaptosomal-associated protein 29	SNAP29	sp|O95721|SNP29_HUMAN Synaptosomal-associated protein 29 OS=Homo sapiens GN=SNAP29 PE=1 SV=1	1	2	2	2	0	2	0	0	0	0	0	0	0	2	0	0	0	0	0	0	0	2	0	0	0	0	0	0	12.4	12.4	12.4	28.97	258	258	6						2	0.0021552
O95747	O95747	5	5	5	Serine/threonine-protein kinase OSR1	OXSR1	sp|O95747|OXSR1_HUMAN Serine/threonine-protein kinase OSR1 OS=Homo sapiens GN=OXSR1 PE=1 SV=1	1	5	5	5	0	2	1	2	4	2	0	0	0	2	1	2	4	2	0	0	0	2	1	2	4	2	0	0	10.8	10.8	10.8	58.022	527	527	2.36	8					3	0
O95757	O95757	7	4	4	Heat shock 70 kDa protein 4L	HSPA4L	sp|O95757|HS74L_HUMAN Heat shock 70 kDa protein 4L OS=Homo sapiens GN=HSPA4L PE=1 SV=3	1	7	4	4	2	2	3	3	5	2	3	2	1	0	1	1	2	0	1	0	1	0	1	1	2	0	1	0	10.8	6.4	6.4	94.511	839	839	2.62	4		1	1	2		0
O95758	O95758	2	2	2	Polypyrimidine tract-binding protein 3	PTBP3	sp|O95758|PTBP3_HUMAN Polypyrimidine tract-binding protein 3 OS=Homo sapiens GN=PTBP3 PE=1 SV=2	1	2	2	2	0	2	1	1	0	0	0	0	0	2	1	1	0	0	0	0	0	2	1	1	0	0	0	0	5.8	5.8	5.8	59.689	552	552	5.75					1	3	0.00041339
O95772	O95772	2	2	2	MLN64 N-terminal domain homolog	STARD3NL	sp|O95772|MENTO_HUMAN MLN64 N-terminal domain homolog OS=Homo sapiens GN=STARD3NL PE=1 SV=1	1	2	2	2	0	2	0	0	1	0	0	0	0	2	0	0	1	0	0	0	0	2	0	0	1	0	0	0	9	9	9	26.654	234	234	2	2	2	2				0.00079936
O95782	O95782	37	37	29	AP-2 complex subunit alpha-1	AP2A1	sp|O95782|AP2A1_HUMAN AP-2 complex subunit alpha-1 OS=Homo sapiens GN=AP2A1 PE=1 SV=3	1	37	37	29	8	23	8	14	25	0	15	7	8	23	8	14	25	0	15	7	7	18	5	10	20	0	10	4	47.5	47.5	36.7	107.54	977	977	4.38	6		14	53	57	15	0
O95786	O95786	3	3	3	Probable ATP-dependent RNA helicase DDX58	DDX58	sp|O95786|DDX58_HUMAN Probable ATP-dependent RNA helicase DDX58 OS=Homo sapiens GN=DDX58 PE=1 SV=2	1	3	3	3	0	1	0	0	2	0	0	0	0	1	0	0	2	0	0	0	0	1	0	0	2	0	0	0	4	4	4	106.6	925	925	4.67				1	2		0.00080743
O95793	O95793	4	4	4	Double-stranded RNA-binding protein Staufen homolog 1	STAU1	sp|O95793|STAU1_HUMAN Double-stranded RNA-binding protein Staufen homolog 1 OS=Homo sapiens GN=STAU1 PE=1 SV=2	1	4	4	4	0	2	0	1	3	1	0	0	0	2	0	1	3	1	0	0	0	2	0	1	3	1	0	0	9	9	9	63.182	577	577	2.43	5					2	0
O95807	O95807	3	3	3	Transmembrane protein 50A	TMEM50A	sp|O95807|TM50A_HUMAN Transmembrane protein 50A OS=Homo sapiens GN=TMEM50A PE=1 SV=1	1	3	3	3	1	2	1	0	3	1	2	0	1	2	1	0	3	1	2	0	1	2	1	0	3	1	2	0	21.7	21.7	21.7	17.4	157	157	2.19	8	3	3			2	0
O95816	O95816	8	8	8	BAG family molecular chaperone regulator 2	BAG2	sp|O95816|BAG2_HUMAN BAG family molecular chaperone regulator 2 OS=Homo sapiens GN=BAG2 PE=1 SV=1	1	8	8	8	0	1	5	5	0	0	3	5	0	1	5	5	0	0	3	5	0	1	5	5	0	0	3	5	36	36	36	23.772	211	211	5.46	2			1	2	21	0
O95817	O95817	8	8	8	BAG family molecular chaperone regulator 3	BAG3	sp|O95817|BAG3_HUMAN BAG family molecular chaperone regulator 3 OS=Homo sapiens GN=BAG3 PE=1 SV=3	1	8	8	8	1	3	1	5	3	1	2	2	1	3	1	5	3	1	2	2	1	3	1	5	3	1	2	2	22.6	22.6	22.6	61.594	575	575	1.5	19	3	3		1		0
O95819;Q9UKE5	O95819	6;2	6;2	3;0	Mitogen-activated protein kinase kinase kinase kinase 4	MAP4K4	sp|O95819|M4K4_HUMAN Mitogen-activated protein kinase kinase kinase kinase 4 OS=Homo sapiens GN=MAP4K4 PE=1 SV=2	2	6	6	3	1	5	0	3	2	0	0	1	1	5	0	3	2	0	0	1	1	3	0	1	2	0	0	0	7.3	7.3	3.9	142.1	1239	1239;1360	2.53	5	8	3			3	0
O95831	O95831	3	3	3	Apoptosis-inducing factor 1, mitochondrial	AIFM1	sp|O95831|AIFM1_HUMAN Apoptosis-inducing factor 1, mitochondrial OS=Homo sapiens GN=AIFM1 PE=1 SV=1	1	3	3	3	0	2	2	1	1	0	1	0	0	2	2	1	1	0	1	0	0	2	2	1	1	0	1	0	5.9	5.9	5.9	66.9	613	613	3.56	2	1	1	1	3	1	0
O95847	O95847	1	1	1	Mitochondrial uncoupling protein 4	SLC25A27	sp|O95847|UCP4_HUMAN Mitochondrial uncoupling protein 4 OS=Homo sapiens GN=SLC25A27 PE=1 SV=1	1	1	1	1	0	1	0	0	0	0	0	0	0	1	0	0	0	0	0	0	0	1	0	0	0	0	0	0	2.5	2.5	2.5	36.064	323	323	4				1			0.0063716
O95857;Q12999	O95857	4;1	4;1	4;1	Tetraspanin-13	TSPAN13	sp|O95857|TSN13_HUMAN Tetraspanin-13 OS=Homo sapiens GN=TSPAN13 PE=2 SV=1	2	4	4	4	2	4	2	1	3	2	4	2	2	4	2	1	3	2	4	2	2	4	2	1	3	2	4	2	24.5	24.5	24.5	22.147	204	204;210	4.19	4	7	5		2	18	0
O95865	O95865	2	2	2	N(G),N(G)-dimethylarginine dimethylaminohydrolase 2	DDAH2	sp|O95865|DDAH2_HUMAN N(G),N(G)-dimethylarginine dimethylaminohydrolase 2 OS=Homo sapiens GN=DDAH2 PE=1 SV=1	1	2	2	2	0	1	1	1	1	0	2	1	0	1	1	1	1	0	2	1	0	1	1	1	1	0	2	1	10.5	10.5	10.5	29.644	285	285	6						7	0.00042571
O95870	O95870	3	3	3	Abhydrolase domain-containing protein 16A	ABHD16A	sp|O95870|ABHGA_HUMAN Abhydrolase domain-containing protein 16A OS=Homo sapiens GN=ABHD16A PE=1 SV=3	1	3	3	3	0	0	3	0	0	0	0	0	0	0	3	0	0	0	0	0	0	0	3	0	0	0	0	0	4.5	4.5	4.5	63.243	558	558	5				1	2	1	0.00041271
O95881	O95881	3	3	3	Thioredoxin domain-containing protein 12	TXNDC12	sp|O95881|TXD12_HUMAN Thioredoxin domain-containing protein 12 OS=Homo sapiens GN=TXNDC12 PE=1 SV=1	1	3	3	3	1	1	3	0	0	0	0	2	1	1	3	0	0	0	0	2	1	1	3	0	0	0	0	2	20.9	20.9	20.9	19.206	172	172	6						8	0
O95967	O95967	4	4	4	EGF-containing fibulin-like extracellular matrix protein 2	EFEMP2	sp|O95967|FBLN4_HUMAN EGF-containing fibulin-like extracellular matrix protein 2 OS=Homo sapiens GN=EFEMP2 PE=1 SV=3	1	4	4	4	0	0	2	0	0	1	0	3	0	0	2	0	0	1	0	3	0	0	2	0	0	1	0	3	13.3	13.3	13.3	49.405	443	443	4.86	1				3	3	0
O95980	O95980	4	4	4	Reversion-inducing cysteine-rich protein with Kazal motifs	RECK	sp|O95980|RECK_HUMAN Reversion-inducing cysteine-rich protein with Kazal motifs OS=Homo sapiens GN=RECK PE=1 SV=1	1	4	4	4	0	1	3	0	0	0	0	0	0	1	3	0	0	0	0	0	0	1	3	0	0	0	0	0	4	4	4	106.46	971	971	3.25			3	1			0
O96000	O96000	5	5	5	NADH dehydrogenase [ubiquinone] 1 beta subcomplex subunit 10	NDUFB10	sp|O96000|NDUBA_HUMAN NADH dehydrogenase [ubiquinone] 1 beta subcomplex subunit 10 OS=Homo sapiens GN=NDUFB10 PE=1 SV=3	1	5	5	5	0	0	4	2	0	0	0	2	0	0	4	2	0	0	0	2	0	0	4	2	0	0	0	2	38.4	38.4	38.4	20.776	172	172	6						8	0
O96005	O96005	8	8	8	Cleft lip and palate transmembrane protein 1	CLPTM1	sp|O96005|CLPT1_HUMAN Cleft lip and palate transmembrane protein 1 OS=Homo sapiens GN=CLPTM1 PE=1 SV=1	1	8	8	8	1	3	6	2	5	1	0	5	1	3	6	2	5	1	0	5	1	3	6	2	5	1	0	5	17.2	17.2	17.2	76.096	669	669	2.96	8	13	13	9	6	2	0
O96008	O96008	6	6	6	Mitochondrial import receptor subunit TOM40 homolog	TOMM40	sp|O96008|TOM40_HUMAN Mitochondrial import receptor subunit TOM40 homolog OS=Homo sapiens GN=TOMM40 PE=1 SV=1	1	6	6	6	0	5	3	0	0	0	0	5	0	5	3	0	0	0	0	5	0	5	3	0	0	0	0	5	23.3	23.3	23.3	37.893	361	361	5.46		1	2		3	18	0
O96011	O96011	8	8	8	Peroxisomal membrane protein 11B	PEX11B	sp|O96011|PX11B_HUMAN Peroxisomal membrane protein 11B OS=Homo sapiens GN=PEX11B PE=1 SV=1	1	8	8	8	0	0	5	4	1	0	0	3	0	0	5	4	1	0	0	3	0	0	5	4	1	0	0	3	38.6	38.6	38.6	28.431	259	259	5.69	1					15	0
O96019	O96019	4	4	4	Actin-like protein 6A	ACTL6A	sp|O96019|ACL6A_HUMAN Actin-like protein 6A OS=Homo sapiens GN=ACTL6A PE=1 SV=1	1	4	4	4	1	3	1	1	2	0	1	0	1	3	1	1	2	0	1	0	1	3	1	1	2	0	1	0	12.8	12.8	12.8	47.46	429	429	5.4	1				1	8	0
P00167	P00167	3	3	3	Cytochrome b5	CYB5A	sp|P00167|CYB5_HUMAN Cytochrome b5 OS=Homo sapiens GN=CYB5A PE=1 SV=2	1	3	3	3	1	3	1	2	0	0	1	1	1	3	1	2	0	0	1	1	1	3	1	2	0	0	1	1	32.1	32.1	32.1	15.33	134	134	6						10	0
P00338;Q6ZMR3	P00338	20;1	20;1	19;0	L-lactate dehydrogenase A chain	LDHA	sp|P00338|LDHA_HUMAN L-lactate dehydrogenase A chain OS=Homo sapiens GN=LDHA PE=1 SV=2	2	20	20	19	6	14	15	11	19	2	8	12	6	14	15	11	19	2	8	12	5	13	14	11	18	1	7	11	55.7	55.7	52.1	36.688	332	332;332	4.65	21	12	11	10	11	96	0
P00367;P49448	P00367;P49448	21;13	21;13	21;13	Glutamate dehydrogenase 1, mitochondrial;Glutamate dehydrogenase 2, mitochondrial	GLUD1;GLUD2	sp|P00367|DHE3_HUMAN Glutamate dehydrogenase 1, mitochondrial OS=Homo sapiens GN=GLUD1 PE=1 SV=2;sp|P49448|DHE4_HUMAN Glutamate dehydrogenase 2, mitochondrial OS=Homo sapiens GN=GLUD2 PE=1 SV=2	2	21	21	21	4	10	18	6	8	0	7	12	4	10	18	6	8	0	7	12	4	10	18	6	8	0	7	12	45.9	45.9	45.9	61.397	558	558;558	4.78	4	5	8	7	42	32	0
P00387	P00387	14	14	14	NADH-cytochrome b5 reductase 3;NADH-cytochrome b5 reductase 3 membrane-bound form;NADH-cytochrome b5 reductase 3 soluble form	CYB5R3	sp|P00387|NB5R3_HUMAN NADH-cytochrome b5 reductase 3 OS=Homo sapiens GN=CYB5R3 PE=1 SV=3	1	14	14	14	3	9	11	7	8	2	5	10	3	9	11	7	8	2	5	10	3	9	11	7	8	2	5	10	55.1	55.1	55.1	34.234	301	301	4.49	25	7	7	4	7	75	0
P00390	P00390	6	6	6	Glutathione reductase, mitochondrial	GSR	sp|P00390|GSHR_HUMAN Glutathione reductase, mitochondrial OS=Homo sapiens GN=GSR PE=1 SV=2	1	6	6	6	2	2	4	3	0	0	1	3	2	2	4	3	0	0	1	3	2	2	4	3	0	0	1	3	14.4	14.4	14.4	56.256	522	522	4.24	4			1	8	4	0
P00403	P00403	5	5	5	Cytochrome c oxidase subunit 2	MT-CO2	sp|P00403|COX2_HUMAN Cytochrome c oxidase subunit 2 OS=Homo sapiens GN=MT-CO2 PE=1 SV=1	1	5	5	5	1	3	4	0	4	0	2	2	1	3	4	0	4	0	2	2	1	3	4	0	4	0	2	2	27.8	27.8	27.8	25.565	227	227	6						19	0
P00441	P00441	2	2	2	Superoxide dismutase [Cu-Zn]	SOD1	sp|P00441|SODC_HUMAN Superoxide dismutase [Cu-Zn] OS=Homo sapiens GN=SOD1 PE=1 SV=2	1	2	2	2	0	1	0	1	0	0	0	0	0	1	0	1	0	0	0	0	0	1	0	1	0	0	0	0	13	13	13	15.936	154	154	6						2	0
P00488	P00488	2	2	2	Coagulation factor XIII A chain	F13A1	sp|P00488|F13A_HUMAN Coagulation factor XIII A chain OS=Homo sapiens GN=F13A1 PE=1 SV=4	1	2	2	2	0	0	0	1	0	0	1	2	0	0	0	1	0	0	1	2	0	0	0	1	0	0	1	2	3.6	3.6	3.6	83.266	732	732	3.4	1		1	2	1		0.0011103
P00491	P00491	3	3	3	Purine nucleoside phosphorylase	PNP	sp|P00491|PNPH_HUMAN Purine nucleoside phosphorylase OS=Homo sapiens GN=PNP PE=1 SV=2	1	3	3	3	0	1	3	1	1	0	0	2	0	1	3	1	1	0	0	2	0	1	3	1	1	0	0	2	12.8	12.8	12.8	32.118	289	289	6						8	0
P00505	P00505	13	13	13	Aspartate aminotransferase, mitochondrial	GOT2	sp|P00505|AATM_HUMAN Aspartate aminotransferase, mitochondrial OS=Homo sapiens GN=GOT2 PE=1 SV=3	1	13	13	13	1	6	12	5	5	0	5	8	1	6	12	5	5	0	5	8	1	6	12	5	5	0	5	8	30.9	30.9	30.9	47.517	430	430	5.73			2	2	6	50	0
P00533;Q15303	P00533	11;1	11;1	10;0	Epidermal growth factor receptor	EGFR	sp|P00533|EGFR_HUMAN Epidermal growth factor receptor OS=Homo sapiens GN=EGFR PE=1 SV=2	2	11	11	10	0	2	5	5	1	0	3	2	0	2	5	5	1	0	3	2	0	2	5	4	0	0	3	2	11.7	11.7	10.7	134.28	1210	1210;1308	3.28	2	1	5	10			0
P00558;P07205	P00558	21;5	21;5	21;5	Phosphoglycerate kinase 1	PGK1	sp|P00558|PGK1_HUMAN Phosphoglycerate kinase 1 OS=Homo sapiens GN=PGK1 PE=1 SV=3	2	21	21	21	7	14	12	15	15	0	13	13	7	14	12	15	15	0	13	13	7	14	12	15	15	0	13	13	63.5	63.5	63.5	44.614	417	417;417	4.46	39	14	11	18	34	114	0
P00568;Q9Y6K8	P00568	7;1	7;1	7;1	Adenylate kinase isoenzyme 1	AK1	sp|P00568|KAD1_HUMAN Adenylate kinase isoenzyme 1 OS=Homo sapiens GN=AK1 PE=1 SV=3	2	7	7	7	2	4	4	4	1	1	1	1	2	4	4	4	1	1	1	1	2	4	4	4	1	1	1	1	43.8	43.8	43.8	21.635	194	194;562	4.68	5					14	0
P00742	P00742	2	2	2	Coagulation factor X;Factor X light chain;Factor X heavy chain;Activated factor Xa heavy chain	F10	sp|P00742|FA10_HUMAN Coagulation factor X OS=Homo sapiens GN=F10 PE=1 SV=2	1	2	2	2	0	1	0	1	0	0	1	1	0	1	0	1	0	0	1	1	0	1	0	1	0	0	1	1	3.7	3.7	3.7	54.731	488	488	5.75					1	3	0
P00750	P00750	6	6	6	Tissue-type plasminogen activator;Tissue-type plasminogen activator chain A;Tissue-type plasminogen activator chain B	PLAT	sp|P00750|TPA_HUMAN Tissue-type plasminogen activator OS=Homo sapiens GN=PLAT PE=1 SV=1	1	6	6	6	0	0	4	3	1	0	3	2	0	0	4	3	1	0	3	2	0	0	4	3	1	0	3	2	12.3	12.3	12.3	62.916	562	562	4.32	4	2	2	1	6	10	0
P00813	P00813	2	2	2	Adenosine deaminase	ADA	sp|P00813|ADA_HUMAN Adenosine deaminase OS=Homo sapiens GN=ADA PE=1 SV=3	1	2	2	2	0	2	0	1	0	0	0	0	0	2	0	1	0	0	0	0	0	2	0	1	0	0	0	0	6.6	6.6	6.6	40.764	363	363	6						3	0.00078555
P00846	P00846	1	1	1	ATP synthase subunit a	MT-ATP6	sp|P00846|ATP6_HUMAN ATP synthase subunit a OS=Homo sapiens GN=MT-ATP6 PE=1 SV=1	1	1	1	1	0	1	1	1	0	0	1	1	0	1	1	1	0	0	1	1	0	1	1	1	0	0	1	1	4.4	4.4	4.4	24.817	226	226	2.67	4	3	2	1		2	0.0018083
P00966	P00966	5	5	5	Argininosuccinate synthase	ASS1	sp|P00966|ASSY_HUMAN Argininosuccinate synthase OS=Homo sapiens GN=ASS1 PE=1 SV=2	1	5	5	5	0	2	2	2	1	0	1	0	0	2	2	2	1	0	1	0	0	2	2	2	1	0	1	0	15	15	15	46.53	412	412	4.89	2					7	0
P01024	P01024	11	1	1	Complement C3;Complement C3 beta chain;C3-beta-c;Complement C3 alpha chain;C3a anaphylatoxin;Acylation stimulating protein;Complement C3b alpha chain;Complement C3c alpha chain fragment 1;Complement C3dg fragment;Complement C3g fragment;Complement C3d fragment;Complement C3f fragment;Complement C3c alpha chain fragment 2	C3	sp|P01024|CO3_HUMAN Complement C3 OS=Homo sapiens GN=C3 PE=1 SV=2	1	11	1	1	0	2	0	9	0	0	10	9	0	0	0	1	0	0	1	1	0	0	0	1	0	0	1	1	6.1	1.4	1.4	187.15	1663	1663	4.33	2		1	2	3	4	0
P01033	P01033	5	5	5	Metalloproteinase inhibitor 1	TIMP1	sp|P01033|TIMP1_HUMAN Metalloproteinase inhibitor 1 OS=Homo sapiens GN=TIMP1 PE=1 SV=1	1	5	5	5	1	1	4	1	0	0	0	3	1	1	4	1	0	0	0	3	1	1	4	1	0	0	0	3	37.7	37.7	37.7	23.171	207	207	6						10	0
P01037	P01037	3	3	1	Cystatin-SN	CST1	sp|P01037|CYTN_HUMAN Cystatin-SN OS=Homo sapiens GN=CST1 PE=1 SV=3	1	3	3	1	0	0	0	3	0	0	0	0	0	0	0	3	0	0	0	0	0	0	0	1	0	0	0	0	33.3	33.3	12.8	16.387	141	141	1	4						0
P01040	P01040	1	1	1	Cystatin-A;Cystatin-A, N-terminally processed	CSTA	sp|P01040|CYTA_HUMAN Cystatin-A OS=Homo sapiens GN=CSTA PE=1 SV=1	1	1	1	1	0	0	0	0	0	0	0	1	0	0	0	0	0	0	0	1	0	0	0	0	0	0	0	1	12.2	12.2	12.2	11.006	98	98	4.5			1			1	0.0045249
P01112	P01112	3	3	0	GTPase HRas;GTPase HRas, N-terminally processed	HRAS	sp|P01112|RASH_HUMAN GTPase HRas OS=Homo sapiens GN=HRAS PE=1 SV=1	1	3	3	0	2	2	3	1	3	0	1	2	2	2	3	1	3	0	1	2	0	0	0	0	0	0	0	0	20.1	20.1	0	21.298	189	189	5.26	2	1				16	0
P01591	P01591	4	4	4	Immunoglobulin J chain	IGJ	sp|P01591|IGJ_HUMAN Immunoglobulin J chain OS=Homo sapiens GN=IGJ PE=1 SV=4	1	4	4	4	0	0	0	0	0	0	0	4	0	0	0	0	0	0	0	4	0	0	0	0	0	0	0	4	30.8	30.8	30.8	18.098	159	159	4				4			0
P01833	P01833	10	10	10	Polymeric immunoglobulin receptor;Secretory component	PIGR	sp|P01833|PIGR_HUMAN Polymeric immunoglobulin receptor OS=Homo sapiens GN=PIGR PE=1 SV=4	1	10	10	10	0	0	0	0	0	0	0	10	0	0	0	0	0	0	0	10	0	0	0	0	0	0	0	10	18.1	18.1	18.1	83.283	764	764	4				12			0
P01834	P01834	5	5	5	Ig kappa chain C region	IGKC	sp|P01834|IGKC_HUMAN Ig kappa chain C region OS=Homo sapiens GN=IGKC PE=1 SV=1	1	5	5	5	0	0	0	1	0	0	0	5	0	0	0	1	0	0	0	5	0	0	0	1	0	0	0	5	80.2	80.2	80.2	11.609	106	106	3.7	1			9			0
P01876	P01876	10	10	5	Ig alpha-1 chain C region	IGHA1	sp|P01876|IGHA1_HUMAN Ig alpha-1 chain C region OS=Homo sapiens GN=IGHA1 PE=1 SV=2	1	10	10	5	0	0	0	4	0	0	0	10	0	0	0	4	0	0	0	10	0	0	0	2	0	0	0	5	40.8	40.8	25.2	37.654	353	353	3.33	4			14			0
P01877	P01877	8	3	3	Ig alpha-2 chain C region	IGHA2	sp|P01877|IGHA2_HUMAN Ig alpha-2 chain C region OS=Homo sapiens GN=IGHA2 PE=1 SV=3	1	8	3	3	0	0	0	2	0	0	0	8	0	0	0	0	0	0	0	3	0	0	0	0	0	0	0	3	36.8	20.6	20.6	36.526	340	340	4				5			0
P01889;Q31610;P30480;P30462;P30466;P30499;P04222;P17693	P01889;Q31610;P30480;P30462	8;6;6;5;3;2;2;1	1;1;1;1;0;1;0;0	0;0;0;0;0;0;0;0	HLA class I histocompatibility antigen, B-7 alpha chain;HLA class I histocompatibility antigen, B-81 alpha chain;HLA class I histocompatibility antigen, B-42 alpha chain;HLA class I histocompatibility antigen, B-14 alpha chain	HLA-B	sp|P01889|1B07_HUMAN HLA class I histocompatibility antigen, B-7 alpha chain OS=Homo sapiens GN=HLA-B PE=1 SV=3;sp|Q31610|1B81_HUMAN HLA class I histocompatibility antigen, B-81 alpha chain OS=Homo sapiens GN=HLA-B PE=1 SV=1;sp|P30480|1B42_HUMAN HLA class	8	8	1	0	2	4	6	5	6	1	6	6	0	0	0	0	0	0	1	0	0	0	0	0	0	0	0	0	27.3	3.9	0	40.46	362	362;362;362;362;362;366;366;338	6						1	0.0057784
P02452;CON__Q862S4	P02452	26;3	26;3	26;3	Collagen alpha-1(I) chain	COL1A1	sp|P02452|CO1A1_HUMAN Collagen alpha-1(I) chain OS=Homo sapiens GN=COL1A1 PE=1 SV=5	2	26	26	26	0	6	8	13	25	2	3	4	0	6	8	13	25	2	3	4	0	6	8	13	25	2	3	4	27.6	27.6	27.6	138.94	1464	1464;114	2.91	27	23	44	17	6	12	0
P02462	P02462	4	4	3	Collagen alpha-1(IV) chain;Arresten	COL4A1	sp|P02462|CO4A1_HUMAN Collagen alpha-1(IV) chain OS=Homo sapiens GN=COL4A1 PE=1 SV=3	1	4	4	3	0	1	2	2	2	1	0	1	0	1	2	2	2	1	0	1	0	1	2	1	1	1	0	1	3.8	3.8	3	160.61	1669	1669	2.4	2	6	6	1			0
P02511	P02511	6	6	6	Alpha-crystallin B chain	CRYAB	sp|P02511|CRYAB_HUMAN Alpha-crystallin B chain OS=Homo sapiens GN=CRYAB PE=1 SV=2	1	6	6	6	0	1	3	1	1	0	2	5	0	1	3	1	1	0	2	5	0	1	3	1	1	0	2	5	44	44	44	20.159	175	175	5.69	1					15	0
P02545	P02545	33	33	33	Prelamin-A/C;Lamin-A/C	LMNA	sp|P02545|LMNA_HUMAN Prelamin-A/C OS=Homo sapiens GN=LMNA PE=1 SV=1	1	33	33	33	8	17	12	25	21	9	15	8	8	17	12	25	21	9	15	8	8	17	12	25	21	9	15	8	49.5	49.5	49.5	74.139	664	664	3.12	98	24	28	24	40	49	0
P02649	P02649	12	12	10	Apolipoprotein E	APOE	sp|P02649|APOE_HUMAN Apolipoprotein E OS=Homo sapiens GN=APOE PE=1 SV=1	1	12	12	10	1	6	10	4	4	0	3	7	1	6	10	4	4	0	3	7	1	5	9	4	4	0	2	5	47	47	40.4	36.154	317	317	5.87	1					38	0
P02656	P02656	2	2	2	Apolipoprotein C-III	APOC3	sp|P02656|APOC3_HUMAN Apolipoprotein C-III OS=Homo sapiens GN=APOC3 PE=1 SV=1	1	2	2	2	0	1	0	1	0	0	1	2	0	1	0	1	0	0	1	2	0	1	0	1	0	0	1	2	19.2	19.2	19.2	10.852	99	99	4.55	2	1		1		7	0
P02751	P02751	116	116	116	Fibronectin;Anastellin;Ugl-Y1;Ugl-Y2;Ugl-Y3	FN1	sp|P02751|FINC_HUMAN Fibronectin OS=Homo sapiens GN=FN1 PE=1 SV=4	1	116	116	116	38	53	78	96	88	64	75	90	38	53	78	96	88	64	75	90	38	53	78	96	88	64	75	90	63.2	63.2	63.2	262.62	2386	2386	2.31	1024	838	674	269	153	76	0
P02753	P02753	2	2	2	Retinol-binding protein 4;Plasma retinol-binding protein(1-182);Plasma retinol-binding protein(1-181);Plasma retinol-binding protein(1-179);Plasma retinol-binding protein(1-176)	RBP4	sp|P02753|RET4_HUMAN Retinol-binding protein 4 OS=Homo sapiens GN=RBP4 PE=1 SV=3	1	2	2	2	0	0	0	0	0	0	0	2	0	0	0	0	0	0	0	2	0	0	0	0	0	0	0	2	10	10	10	23.01	201	201	6						2	0
P02786	P02786	28	28	28	Transferrin receptor protein 1;Transferrin receptor protein 1, serum form	TFRC	sp|P02786|TFR1_HUMAN Transferrin receptor protein 1 OS=Homo sapiens GN=TFRC PE=1 SV=2	1	28	28	28	9	16	24	26	19	4	15	24	9	16	24	26	19	4	15	24	9	16	24	26	19	4	15	24	43.2	43.2	43.2	84.87	760	760	3.13	56	82	42	58	74	10	0
P02788	P02788	19	17	17	Lactotransferrin;Lactoferricin-H;Kaliocin-1;Lactoferroxin-A;Lactoferroxin-B;Lactoferroxin-C	LTF	sp|P02788|TRFL_HUMAN Lactotransferrin OS=Homo sapiens GN=LTF PE=1 SV=6	1	19	17	17	0	1	0	2	0	0	2	19	0	0	0	0	0	0	0	17	0	0	0	0	0	0	0	17	36.8	33.8	33.8	78.181	710	710	4				26			0
P02792	P02792	3	3	3	Ferritin light chain	FTL	sp|P02792|FRIL_HUMAN Ferritin light chain OS=Homo sapiens GN=FTL PE=1 SV=2	1	3	3	3	0	0	3	0	0	0	0	2	0	0	3	0	0	0	0	2	0	0	3	0	0	0	0	2	21.7	21.7	21.7	20.019	175	175	6						5	0
P02794	P02794	2	2	2	Ferritin heavy chain;Ferritin heavy chain, N-terminally processed	FTH1	sp|P02794|FRIH_HUMAN Ferritin heavy chain OS=Homo sapiens GN=FTH1 PE=1 SV=2	1	2	2	2	0	1	2	1	0	0	0	1	0	1	2	1	0	0	0	1	0	1	2	1	0	0	0	1	9.8	9.8	9.8	21.225	183	183	6						5	0
P03915	P03915	2	2	2	NADH-ubiquinone oxidoreductase chain 5	MT-ND5	sp|P03915|NU5M_HUMAN NADH-ubiquinone oxidoreductase chain 5 OS=Homo sapiens GN=MT-ND5 PE=1 SV=2	1	2	2	2	0	0	0	2	0	0	0	0	0	0	0	2	0	0	0	0	0	0	0	2	0	0	0	0	6.1	6.1	6.1	67.026	603	603	1.33	2	1					0.0031802
P04040	P04040	11	11	11	Catalase	CAT	sp|P04040|CATA_HUMAN Catalase OS=Homo sapiens GN=CAT PE=1 SV=3	1	11	11	11	3	4	4	4	5	0	2	9	3	4	4	4	5	0	2	9	3	4	4	4	5	0	2	9	24.9	24.9	24.9	59.755	527	527	5.2				7	18	15	0
P04062	P04062	4	4	4	Glucosylceramidase	GBA	sp|P04062|GLCM_HUMAN Glucosylceramidase OS=Homo sapiens GN=GBA PE=1 SV=3	1	4	4	4	0	1	4	2	0	0	0	2	0	1	4	2	0	0	0	2	0	1	4	2	0	0	0	2	11.2	11.2	11.2	59.716	536	536	3.5	4	1		1	4	2	0
P04075	P04075	24	24	22	Fructose-bisphosphate aldolase A	ALDOA	sp|P04075|ALDOA_HUMAN Fructose-bisphosphate aldolase A OS=Homo sapiens GN=ALDOA PE=1 SV=2	1	24	24	22	9	15	21	13	17	2	13	17	9	15	21	13	17	2	13	17	9	15	20	13	16	2	13	15	72.3	72.3	64.6	39.42	364	364	4.73	31	10	18	14	28	139	0
P04080	P04080	4	4	4	Cystatin-B	CSTB	sp|P04080|CYTB_HUMAN Cystatin-B OS=Homo sapiens GN=CSTB PE=1 SV=2	1	4	4	4	0	2	3	2	2	0	1	1	0	2	3	2	2	0	1	1	0	2	3	2	2	0	1	1	53.1	53.1	53.1	11.139	98	98	6						11	0
P04083	P04083	26	26	26	Annexin A1	ANXA1	sp|P04083|ANXA1_HUMAN Annexin A1 OS=Homo sapiens GN=ANXA1 PE=1 SV=2	1	26	26	26	17	22	23	21	21	15	21	24	17	22	23	21	21	15	21	24	17	22	23	21	21	15	21	24	72	72	72	38.714	346	346	3.86	129	48	50	45	46	207	0
P04114	P04114	12	9	9	Apolipoprotein B-100;Apolipoprotein B-48	APOB	sp|P04114|APOB_HUMAN Apolipoprotein B-100 OS=Homo sapiens GN=APOB PE=1 SV=2	1	12	9	9	0	4	0	7	1	1	10	5	0	2	0	5	1	1	7	3	0	2	0	5	1	1	7	3	3	2.2	2.2	515.6	4563	4563	2.17	15	11	7	6	1		0
P04156	P04156	1	1	1	Major prion protein	PRNP	sp|P04156|PRIO_HUMAN Major prion protein OS=Homo sapiens GN=PRNP PE=1 SV=1	1	1	1	1	0	1	1	0	0	0	1	1	0	1	1	0	0	0	1	1	0	1	1	0	0	0	1	1	4.7	4.7	4.7	27.661	253	253	6						5	0
P04179	P04179	10	10	10	Superoxide dismutase [Mn], mitochondrial	SOD2	sp|P04179|SODM_HUMAN Superoxide dismutase [Mn], mitochondrial OS=Homo sapiens GN=SOD2 PE=1 SV=2	1	10	10	10	0	2	9	5	0	0	3	6	0	2	9	5	0	0	3	6	0	2	9	5	0	0	3	6	41.4	41.4	41.4	24.722	222	222	5.8			1	3	1	45	0
P04180	P04180	1	1	1	Phosphatidylcholine-sterol acyltransferase	LCAT	sp|P04180|LCAT_HUMAN Phosphatidylcholine-sterol acyltransferase OS=Homo sapiens GN=LCAT PE=1 SV=1	1	1	1	1	0	0	0	0	0	0	1	0	0	0	0	0	0	0	1	0	0	0	0	0	0	0	1	0	2.5	2.5	2.5	49.577	440	440	5					1		0
P04181	P04181	15	15	15	Ornithine aminotransferase, mitochondrial;Ornithine aminotransferase, hepatic form;Ornithine aminotransferase, renal form	OAT	sp|P04181|OAT_HUMAN Ornithine aminotransferase, mitochondrial OS=Homo sapiens GN=OAT PE=1 SV=1	1	15	15	15	0	5	12	9	4	0	3	7	0	5	12	9	4	0	3	7	0	5	12	9	4	0	3	7	50.1	50.1	50.1	48.534	439	439	3.89	19					26	0
P04216	P04216	4	4	4	Thy-1 membrane glycoprotein	THY1	sp|P04216|THY1_HUMAN Thy-1 membrane glycoprotein OS=Homo sapiens GN=THY1 PE=1 SV=2	1	4	4	4	1	4	3	4	2	0	4	2	1	4	3	4	2	0	4	2	1	4	3	4	2	0	4	2	24.8	24.8	24.8	17.935	161	161	5.21		1	3	10	17	32	0
P04264;CON__P04264	P04264;CON__P04264	46;44	46;44	34;32	Keratin, type II cytoskeletal 1	KRT1	sp|P04264|K2C1_HUMAN Keratin, type II cytoskeletal 1 OS=Homo sapiens GN=KRT1 PE=1 SV=6;	2	46	46	34	0	38	0	41	0	0	41	42	0	38	0	41	0	0	41	42	0	26	0	30	0	0	29	30	64.6	64.6	55.4	66.038	644	644;644	2.92	220	165	132	122	100	72	0
P04406;O14556	P04406	30;1	30;1	30;1	Glyceraldehyde-3-phosphate dehydrogenase	GAPDH	sp|P04406|G3P_HUMAN Glyceraldehyde-3-phosphate dehydrogenase OS=Homo sapiens GN=GAPDH PE=1 SV=3	2	30	30	30	12	22	20	21	20	6	20	21	12	22	20	21	20	6	20	21	12	22	20	21	20	6	20	21	89	89	89	36.053	335	335;408	4.35	99	49	56	59	63	306	0
P04632;Q96L46	P04632	8;2	8;2	8;2	Calpain small subunit 1	CAPNS1	sp|P04632|CPNS1_HUMAN Calpain small subunit 1 OS=Homo sapiens GN=CAPNS1 PE=1 SV=1	2	8	8	8	2	4	6	4	4	1	4	6	2	4	6	4	4	1	4	6	2	4	6	4	4	1	4	6	38.8	38.8	38.8	28.315	268	268;248	5.53	4				3	42	0
P04745;P04746;P19961;CON__Q3MHH8	P04745;P04746;P19961	8;6;6;2	8;6;6;2	8;6;6;2	Alpha-amylase 1;Pancreatic alpha-amylase;Alpha-amylase 2B	AMY1A;AMY2A;AMY2B	sp|P04745|AMY1_HUMAN Alpha-amylase 1 OS=Homo sapiens GN=AMY1A PE=1 SV=2;sp|P04746|AMYP_HUMAN Pancreatic alpha-amylase OS=Homo sapiens GN=AMY2A PE=1 SV=2;sp|P19961|AMY2B_HUMAN Alpha-amylase 2B OS=Homo sapiens GN=AMY2B PE=1 SV=1	4	8	8	8	0	0	0	8	0	0	0	0	0	0	0	8	0	0	0	0	0	0	0	8	0	0	0	0	22.9	22.9	22.9	57.767	511	511;511;511;511	1.56	8					1	0
P04792	P04792	14	14	14	Heat shock protein beta-1	HSPB1	sp|P04792|HSPB1_HUMAN Heat shock protein beta-1 OS=Homo sapiens GN=HSPB1 PE=1 SV=2	1	14	14	14	4	12	10	9	9	3	7	10	4	12	10	9	9	3	7	10	4	12	10	9	9	3	7	10	85.4	85.4	85.4	22.782	205	205	3.94	48	11	9	16	13	76	0
P04843	P04843	31	31	31	Dolichyl-diphosphooligosaccharide--protein glycosyltransferase subunit 1	RPN1	sp|P04843|RPN1_HUMAN Dolichyl-diphosphooligosaccharide--protein glycosyltransferase subunit 1 OS=Homo sapiens GN=RPN1 PE=1 SV=1	1	31	31	31	7	22	25	25	18	13	20	27	7	22	25	25	18	13	20	27	7	22	25	25	18	13	20	27	61.9	61.9	61.9	68.569	607	607	3.38	78	85	82	89	90	51	0
P04844	P04844	26	26	26	Dolichyl-diphosphooligosaccharide--protein glycosyltransferase subunit 2	RPN2	sp|P04844|RPN2_HUMAN Dolichyl-diphosphooligosaccharide--protein glycosyltransferase subunit 2 OS=Homo sapiens GN=RPN2 PE=1 SV=3	1	26	26	26	5	12	14	20	13	7	12	20	5	12	14	20	13	7	12	20	5	12	14	20	13	7	12	20	63.9	63.9	63.9	69.283	631	631	3.47	42	57	29	41	72	27	0
P04899;P09471;P19087;A8MTJ3;P11488;P38405	P04899	18;2;2;2;2;1	18;2;2;2;2;1	11;0;0;0;0;0	Guanine nucleotide-binding protein G(i) subunit alpha-2	GNAI2	sp|P04899|GNAI2_HUMAN Guanine nucleotide-binding protein G(i) subunit alpha-2 OS=Homo sapiens GN=GNAI2 PE=1 SV=3	6	18	18	11	2	14	13	10	8	2	11	12	2	14	13	10	8	2	11	12	1	9	9	7	4	1	7	8	58.9	58.9	40.6	40.45	355	355;354;354;354;350;381	4.15	40	8	6	6	3	80	0
Q93077;Q7L7L0;P04908	Q93077;Q7L7L0;P04908	6;6;6	6;6;6	1;1;1	Histone H2A type 1-C;Histone H2A type 3;Histone H2A type 1-B/E	HIST1H2AC;HIST3H2A;HIST1H2AB	sp|Q93077|H2A1C_HUMAN Histone H2A type 1-C OS=Homo sapiens GN=HIST1H2AC PE=1 SV=3;sp|Q7L7L0|H2A3_HUMAN Histone H2A type 3 OS=Homo sapiens GN=HIST3H2A PE=1 SV=3;sp|P04908|H2A1B_HUMAN Histone H2A type 1-B/E OS=Homo sapiens GN=HIST1H2AB PE=1 SV=2	3	6	6	1	4	4	5	5	3	0	3	6	4	4	5	5	3	0	3	6	1	1	1	1	0	0	0	1	57.7	57.7	8.5	14.105	130	130;130;130	5.28	6	1	1	2	3	48	0
P04920	P04920	2	2	2	Anion exchange protein 2	SLC4A2	sp|P04920|B3A2_HUMAN Anion exchange protein 2 OS=Homo sapiens GN=SLC4A2 PE=1 SV=4	1	2	2	2	1	1	0	1	0	1	0	1	1	1	0	1	0	1	0	1	1	1	0	1	0	1	0	1	2.1	2.1	2.1	137.01	1241	1241	2.33	1	3	1	1			0.0018308
P05023;P13637;P50993;Q13733;P20648	P05023	39;16;13;8;4	39;16;13;8;4	35;12;9;4;1	Sodium/potassium-transporting ATPase subunit alpha-1	ATP1A1	sp|P05023|AT1A1_HUMAN Sodium/potassium-transporting ATPase subunit alpha-1 OS=Homo sapiens GN=ATP1A1 PE=1 SV=1	5	39	39	35	17	29	27	34	28	27	29	32	17	29	27	34	28	27	29	32	16	27	24	30	25	26	25	29	42.4	42.4	39.5	112.89	1023	1023;1013;1020;1029;1035	2.82	166	194	261	169	71	20	0
P05026	P05026	6	6	6	Sodium/potassium-transporting ATPase subunit beta-1	ATP1B1	sp|P05026|AT1B1_HUMAN Sodium/potassium-transporting ATPase subunit beta-1 OS=Homo sapiens GN=ATP1B1 PE=1 SV=1	1	6	6	6	0	0	3	3	1	0	1	3	0	0	3	3	1	0	1	3	0	0	3	3	1	0	1	3	20.1	20.1	20.1	35.061	303	303	5.21				2	7	5	0
P05067	P05067	1	1	1	Amyloid beta A4 protein;N-APP;Soluble APP-alpha;Soluble APP-beta;C99;Beta-amyloid protein 42;Beta-amyloid protein 40;C83;P3(42);P3(40);C80;Gamma-secretase C-terminal fragment 59;Gamma-secretase C-terminal fragment 57;Gamma-secretase C-terminal fragment 50;C31	APP	sp|P05067|A4_HUMAN Amyloid beta A4 protein OS=Homo sapiens GN=APP PE=1 SV=3	1	1	1	1	0	0	0	0	1	0	0	0	0	0	0	0	1	0	0	0	0	0	0	0	1	0	0	0	1.7	1.7	1.7	86.942	770	770	4.5				1	1		0.00081169
P05091;O94788	P05091	17;1	17;1	15;0	Aldehyde dehydrogenase, mitochondrial	ALDH2	sp|P05091|ALDH2_HUMAN Aldehyde dehydrogenase, mitochondrial OS=Homo sapiens GN=ALDH2 PE=1 SV=2	2	17	17	15	0	9	13	11	3	0	4	10	0	9	13	11	3	0	4	10	0	7	12	9	3	0	3	10	37.5	37.5	34.6	56.381	517	517;518	4.48	15		1		13	31	0
P05106	P05106	4	4	4	Integrin beta-3	ITGB3	sp|P05106|ITB3_HUMAN Integrin beta-3 OS=Homo sapiens GN=ITGB3 PE=1 SV=2	1	4	4	4	0	2	1	0	0	0	0	1	0	2	1	0	0	0	0	1	0	2	1	0	0	0	0	1	6.1	6.1	6.1	87.057	788	788	3.75			1	3			0
P05109	P05109	3	3	3	Protein S100-A8;Protein S100-A8, N-terminally processed	S100A8	sp|P05109|S10A8_HUMAN Protein S100-A8 OS=Homo sapiens GN=S100A8 PE=1 SV=1	1	3	3	3	0	0	0	2	0	0	0	3	0	0	0	2	0	0	0	3	0	0	0	2	0	0	0	3	31.2	31.2	31.2	10.834	93	93	5				3		3	0
P05121	P05121	6	6	6	Plasminogen activator inhibitor 1	SERPINE1	sp|P05121|PAI1_HUMAN Plasminogen activator inhibitor 1 OS=Homo sapiens GN=SERPINE1 PE=1 SV=1	1	6	6	6	0	0	5	2	0	0	1	4	0	0	5	2	0	0	1	4	0	0	5	2	0	0	1	4	16.9	16.9	16.9	45.059	402	402	5.54					6	7	0
P05141;Q9H0C2	P05141	19;5	7;0	7;0	ADP/ATP translocase 2;ADP/ATP translocase 2, N-terminally processed	SLC25A5	sp|P05141|ADT2_HUMAN ADP/ATP translocase 2 OS=Homo sapiens GN=SLC25A5 PE=1 SV=7	2	19	7	7	5	14	14	15	12	9	8	12	1	6	6	5	5	1	1	4	1	6	6	5	5	1	1	4	43.6	19.5	19.5	32.852	298	298;315	2.91	20	15	9	5	4	12	0
P05161	P05161	3	3	3	Ubiquitin-like protein ISG15	ISG15	sp|P05161|ISG15_HUMAN Ubiquitin-like protein ISG15 OS=Homo sapiens GN=ISG15 PE=1 SV=5	1	3	3	3	1	3	1	1	3	0	0	1	1	3	1	1	3	0	0	1	1	3	1	1	3	0	0	1	17.6	17.6	17.6	17.887	165	165	3.63	4	3	2	2	3	5	0
P05166	P05166	2	2	2	Propionyl-CoA carboxylase beta chain, mitochondrial	PCCB	sp|P05166|PCCB_HUMAN Propionyl-CoA carboxylase beta chain, mitochondrial OS=Homo sapiens GN=PCCB PE=1 SV=3	1	2	2	2	0	0	2	0	0	0	0	0	0	0	2	0	0	0	0	0	0	0	2	0	0	0	0	0	5.4	5.4	5.4	58.215	539	539	5					2		0.0011398
P05186	P05186	2	2	2	Alkaline phosphatase, tissue-nonspecific isozyme	ALPL	sp|P05186|PPBT_HUMAN Alkaline phosphatase, tissue-nonspecific isozyme OS=Homo sapiens GN=ALPL PE=1 SV=4	1	2	2	2	2	0	0	1	0	0	0	0	2	0	0	1	0	0	0	0	2	0	0	1	0	0	0	0	4.4	4.4	4.4	57.304	524	524	4.33				2	1		0.0024964
P05198	P05198	14	14	14	Eukaryotic translation initiation factor 2 subunit 1	EIF2S1	sp|P05198|IF2A_HUMAN Eukaryotic translation initiation factor 2 subunit 1 OS=Homo sapiens GN=EIF2S1 PE=1 SV=3	1	14	14	14	4	8	5	6	6	1	2	1	4	8	5	6	6	1	2	1	4	8	5	6	6	1	2	1	45.4	45.4	45.4	36.112	315	315	5.22	6			1		34	0
P05362	P05362	17	17	17	Intercellular adhesion molecule 1	ICAM1	sp|P05362|ICAM1_HUMAN Intercellular adhesion molecule 1 OS=Homo sapiens GN=ICAM1 PE=1 SV=2	1	17	17	17	9	10	11	10	11	1	9	7	9	10	11	10	11	1	9	7	9	10	11	10	11	1	9	7	29.9	29.9	29.9	57.825	532	532	3.74	4	13	31	47	33	1	0
P05386	P05386	3	2	2	60S acidic ribosomal protein P1	RPLP1	sp|P05386|RLA1_HUMAN 60S acidic ribosomal protein P1 OS=Homo sapiens GN=RPLP1 PE=1 SV=1	1	3	2	2	0	2	2	1	2	0	1	1	0	2	2	1	1	0	1	1	0	2	2	1	1	0	1	1	66.7	51.8	51.8	11.514	114	114	5.5	1					9	0
P05387	P05387	5	5	4	60S acidic ribosomal protein P2	RPLP2	sp|P05387|RLA2_HUMAN 60S acidic ribosomal protein P2 OS=Homo sapiens GN=RPLP2 PE=1 SV=1	1	5	5	4	0	3	1	3	1	0	1	0	0	3	1	3	1	0	1	0	0	3	1	3	0	0	1	0	77.4	77.4	62.6	11.665	115	115	5.5		1		1		10	0
P05388;Q8NHW5	P05388;Q8NHW5	13;8	13;8	13;8	60S acidic ribosomal protein P0;60S acidic ribosomal protein P0-like	RPLP0;RPLP0P6	sp|P05388|RLA0_HUMAN 60S acidic ribosomal protein P0 OS=Homo sapiens GN=RPLP0 PE=1 SV=1;sp|Q8NHW5|RLA0L_HUMAN 60S acidic ribosomal protein P0-like OS=Homo sapiens GN=RPLP0P6 PE=5 SV=1	2	13	13	13	6	7	8	8	10	0	7	8	6	7	8	8	10	0	7	8	6	7	8	8	10	0	7	8	50.8	50.8	50.8	34.273	317	317;317	4.89	11	4	6	7	11	64	0
P05413	P05413	5	5	5	Fatty acid-binding protein, heart	FABP3	sp|P05413|FABPH_HUMAN Fatty acid-binding protein, heart OS=Homo sapiens GN=FABP3 PE=1 SV=4	1	5	5	5	0	0	3	3	1	0	1	2	0	0	3	3	1	0	1	2	0	0	3	3	1	0	1	2	37.6	37.6	37.6	14.858	133	133	6						10	0
P05455	P05455	1	1	1	Lupus La protein	SSB	sp|P05455|LA_HUMAN Lupus La protein OS=Homo sapiens GN=SSB PE=1 SV=2	1	1	1	1	0	1	1	1	1	0	0	0	0	1	1	1	1	0	0	0	0	1	1	1	1	0	0	0	2.7	2.7	2.7	46.836	408	408	4.75	1					3	0
P05534;P30447;Q29960	P05534;P30447	10;8;4	10;8;4	3;3;0	HLA class I histocompatibility antigen, A-24 alpha chain;HLA class I histocompatibility antigen, A-23 alpha chain	HLA-A	sp|P05534|1A24_HUMAN HLA class I histocompatibility antigen, A-24 alpha chain OS=Homo sapiens GN=HLA-A PE=1 SV=2;sp|P30447|1A23_HUMAN HLA class I histocompatibility antigen, A-23 alpha chain OS=Homo sapiens GN=HLA-A PE=1 SV=1	3	10	10	3	3	6	7	5	6	1	6	5	3	6	7	5	6	1	6	5	0	1	1	1	2	0	0	1	32.9	32.9	9	40.688	365	365;365;366	4.67	8	7	9	6	13	47	0
P05556	P05556	27	27	27	Integrin beta-1	ITGB1	sp|P05556|ITB1_HUMAN Integrin beta-1 OS=Homo sapiens GN=ITGB1 PE=1 SV=2	1	27	27	27	11	18	21	16	15	4	11	20	11	18	21	16	15	4	11	20	11	18	21	16	15	4	11	20	40.4	40.4	40.4	88.414	798	798	3.36	14	32	102	87	23	8	0
P08590;P05976	P08590;P05976	1;1	1;1	1;1	Myosin light chain 3;Myosin light chain 1/3, skeletal muscle isoform	MYL3;MYL1	sp|P08590|MYL3_HUMAN Myosin light chain 3 OS=Homo sapiens GN=MYL3 PE=1 SV=3;sp|P05976|MYL1_HUMAN Myosin light chain 1/3, skeletal muscle isoform OS=Homo sapiens GN=MYL1 PE=1 SV=3	2	1	1	1	0	1	1	1	1	0	0	0	0	1	1	1	1	0	0	0	0	1	1	1	1	0	0	0	8.2	8.2	8.2	21.932	195	195;194	6						6	0
P05997	P05997	2	2	2	Collagen alpha-2(V) chain	COL5A2	sp|P05997|CO5A2_HUMAN Collagen alpha-2(V) chain OS=Homo sapiens GN=COL5A2 PE=1 SV=3	1	2	2	2	0	0	0	0	2	0	0	0	0	0	0	0	2	0	0	0	0	0	0	0	2	0	0	0	2	2	2	144.91	1499	1499	3			2				0
P06132	P06132	3	3	3	Uroporphyrinogen decarboxylase	UROD	sp|P06132|DCUP_HUMAN Uroporphyrinogen decarboxylase OS=Homo sapiens GN=UROD PE=1 SV=2	1	3	3	3	1	1	1	0	0	0	1	0	1	1	1	0	0	0	1	0	1	1	1	0	0	0	1	0	8.4	8.4	8.4	40.786	367	367	6						4	0
P06396	P06396	25	25	11	Gelsolin	GSN	sp|P06396|GELS_HUMAN Gelsolin OS=Homo sapiens GN=GSN PE=1 SV=1	1	25	25	11	8	17	9	17	20	1	14	14	8	17	9	17	20	1	14	14	2	6	4	4	8	0	3	4	40.4	40.4	26.6	85.696	782	782	4.32	26	19	45	58	107	81	0
P06400	P06400	2	2	2	Retinoblastoma-associated protein	RB1	sp|P06400|RB_HUMAN Retinoblastoma-associated protein OS=Homo sapiens GN=RB1 PE=1 SV=2	1	2	2	2	1	0	1	0	1	0	0	0	1	0	1	0	1	0	0	0	1	0	1	0	1	0	0	0	2.6	2.6	2.6	106.16	928	928	2	2			1			0.0011433
P06493;P24941;Q9NYV4;Q14004;Q00537;O94921;Q07002;Q96Q40	P06493	8;2;1;1;1;1;1;1	8;2;1;1;1;1;1;1	6;0;0;0;0;0;0;0	Cyclin-dependent kinase 1	CDK1	sp|P06493|CDK1_HUMAN Cyclin-dependent kinase 1 OS=Homo sapiens GN=CDK1 PE=1 SV=3	8	8	8	6	1	6	1	1	2	0	0	3	1	6	1	1	2	0	0	3	0	4	0	1	1	0	0	2	33.3	33.3	26.9	34.095	297	297;298;1490;1512;523;469;472;435	5.67	1					14	0
P06576	P06576	25	25	25	ATP synthase subunit beta, mitochondrial	ATP5B	sp|P06576|ATPB_HUMAN ATP synthase subunit beta, mitochondrial OS=Homo sapiens GN=ATP5B PE=1 SV=3	1	25	25	25	6	18	21	15	17	0	16	23	6	18	21	15	17	0	16	23	6	18	21	15	17	0	16	23	71.8	71.8	71.8	56.559	529	529	5.28	4	6	6	13	115	138	0
P06702	P06702	2	2	2	Protein S100-A9	S100A9	sp|P06702|S10A9_HUMAN Protein S100-A9 OS=Homo sapiens GN=S100A9 PE=1 SV=1	1	2	2	2	0	0	0	0	0	0	0	2	0	0	0	0	0	0	0	2	0	0	0	0	0	0	0	2	19.3	19.3	19.3	13.242	114	114	4				2			0.00077821
P06703	P06703	1	1	1	Protein S100-A6	S100A6	sp|P06703|S10A6_HUMAN Protein S100-A6 OS=Homo sapiens GN=S100A6 PE=1 SV=1	1	1	1	1	0	0	0	0	1	0	0	0	0	0	0	0	1	0	0	0	0	0	0	0	1	0	0	0	18.9	18.9	18.9	10.18	90	90	6						1	0
P06730	P06730	4	4	4	Eukaryotic translation initiation factor 4E	EIF4E	sp|P06730|IF4E_HUMAN Eukaryotic translation initiation factor 4E OS=Homo sapiens GN=EIF4E PE=1 SV=2	1	4	4	4	0	3	2	2	2	1	1	1	0	3	2	2	2	1	1	1	0	3	2	2	2	1	1	1	18	18	18	25.097	217	217	3.86	6					8	0
P06733	P06733	26	26	24	Alpha-enolase	ENO1	sp|P06733|ENOA_HUMAN Alpha-enolase OS=Homo sapiens GN=ENO1 PE=1 SV=2	1	26	26	24	9	15	19	15	18	1	14	20	9	15	19	15	18	1	14	20	8	13	17	14	16	1	12	18	73.7	73.7	64.5	47.168	434	434	4.65	28	19	19	25	71	129	0
P06737	P06737	18	13	13	Glycogen phosphorylase, liver form	PYGL	sp|P06737|PYGL_HUMAN Glycogen phosphorylase, liver form OS=Homo sapiens GN=PYGL PE=1 SV=4	1	18	13	13	1	2	7	6	7	0	8	1	0	1	3	4	4	0	6	0	0	1	3	4	4	0	6	0	22.3	17.8	17.8	97.147	847	847	4.2		1	3	7	9		0
P06744;CON__Q3ZBD7	P06744	13;3	13;3	13;3	Glucose-6-phosphate isomerase	GPI	sp|P06744|G6PI_HUMAN Glucose-6-phosphate isomerase OS=Homo sapiens GN=GPI PE=1 SV=4	2	13	13	13	4	5	11	4	4	0	5	6	4	5	11	4	4	0	5	6	4	5	11	4	4	0	5	6	31.4	31.4	31.4	63.146	558	558;557	5.35				5	21	22	0
P06748	P06748	3	3	3	Nucleophosmin	NPM1	sp|P06748|NPM_HUMAN Nucleophosmin OS=Homo sapiens GN=NPM1 PE=1 SV=2	1	3	3	3	1	2	1	2	3	1	1	2	1	2	1	2	3	1	1	2	1	2	1	2	3	1	1	2	14.6	14.6	14.6	32.575	294	294	3.97	6	2	4	3	5	10	0
P06753	P06753	16	16	8	Tropomyosin alpha-3 chain	TPM3	sp|P06753|TPM3_HUMAN Tropomyosin alpha-3 chain OS=Homo sapiens GN=TPM3 PE=1 SV=2	1	16	16	8	7	9	5	12	9	5	11	2	7	9	5	12	9	5	11	2	2	4	1	5	4	1	5	0	38.2	38.2	18.9	32.95	285	285	2.77	62	13	14	9	8	27	0
P06756	P06756	25	25	25	Integrin alpha-V;Integrin alpha-V heavy chain;Integrin alpha-V light chain	ITGAV	sp|P06756|ITAV_HUMAN Integrin alpha-V OS=Homo sapiens GN=ITGAV PE=1 SV=2	1	25	25	25	2	10	14	12	6	0	5	15	2	10	14	12	6	0	5	15	2	10	14	12	6	0	5	15	30.4	30.4	30.4	116.04	1048	1048	3.2		23	17	35		1	0
P06865	P06865	4	4	4	Beta-hexosaminidase subunit alpha	HEXA	sp|P06865|HEXA_HUMAN Beta-hexosaminidase subunit alpha OS=Homo sapiens GN=HEXA PE=1 SV=2	1	4	4	4	0	0	3	0	0	0	0	1	0	0	3	0	0	0	0	1	0	0	3	0	0	0	0	1	7.8	7.8	7.8	60.702	529	529	4	2			1	4	1	0
P33778;Q16778;P23527;P06899;Q8N257;Q6DRA6;Q6DN03	P33778;Q16778;P23527;P06899;Q8N257	6;6;6;6;5;2;2	6;6;6;6;5;2;2	2;2;2;2;2;2;2	Histone H2B type 1-B;Histone H2B type 2-E;Histone H2B type 1-O;Histone H2B type 1-J;Histone H2B type 3-B	HIST1H2BB;HIST2H2BE;HIST1H2BO;HIST1H2BJ;HIST3H2BB	sp|P33778|H2B1B_HUMAN Histone H2B type 1-B OS=Homo sapiens GN=HIST1H2BB PE=1 SV=2;sp|Q16778|H2B2E_HUMAN Histone H2B type 2-E OS=Homo sapiens GN=HIST2H2BE PE=1 SV=3;sp|P23527|H2B1O_HUMAN Histone H2B type 1-O OS=Homo sapiens GN=HIST1H2BO PE=1 SV=3;sp|P06899|	7	6	6	2	4	4	2	4	4	0	3	4	4	4	2	4	4	0	3	4	1	2	0	2	1	0	1	2	41.3	41.3	7.9	13.95	126	126;126;126;126;126;164;193	5.34	5	1	2	2	1	50	0
P07093	P07093	11	11	11	Glia-derived nexin	SERPINE2	sp|P07093|GDN_HUMAN Glia-derived nexin OS=Homo sapiens GN=SERPINE2 PE=1 SV=1	1	11	11	11	2	1	5	8	2	0	6	8	2	1	5	8	2	0	6	8	2	1	5	8	2	0	6	8	27.6	27.6	27.6	44.002	398	398	4.83	5	2	4	6	20	29	0
P07099	P07099	17	17	17	Epoxide hydrolase 1	EPHX1	sp|P07099|HYEP_HUMAN Epoxide hydrolase 1 OS=Homo sapiens GN=EPHX1 PE=1 SV=1	1	17	17	17	1	9	13	7	3	0	7	14	1	9	13	7	3	0	7	14	1	9	13	7	3	0	7	14	43.1	43.1	43.1	52.948	455	455	5	3	5	9	5	26	50	0
P07108	P07108	1	1	1	Acyl-CoA-binding protein	DBI	sp|P07108|ACBP_HUMAN Acyl-CoA-binding protein OS=Homo sapiens GN=DBI PE=1 SV=2	1	1	1	1	0	1	0	0	0	0	0	0	0	1	0	0	0	0	0	0	0	1	0	0	0	0	0	0	11.5	11.5	11.5	10.044	87	87	6						1	0.0011078
P07195	P07195	16	15	15	L-lactate dehydrogenase B chain	LDHB	sp|P07195|LDHB_HUMAN L-lactate dehydrogenase B chain OS=Homo sapiens GN=LDHB PE=1 SV=2	1	16	15	15	10	10	9	8	11	1	9	12	9	9	8	8	10	0	8	11	9	9	8	8	10	0	8	11	53	49.4	49.4	36.638	334	334	5.38	5	5	3	2	5	81	0
P07203	P07203	9	9	9	Glutathione peroxidase 1	GPX1	sp|P07203|GPX1_HUMAN Glutathione peroxidase 1 OS=Homo sapiens GN=GPX1 PE=1 SV=4	1	9	9	9	0	4	4	4	1	0	1	4	0	4	4	4	1	0	1	4	0	4	4	4	1	0	1	4	61.1	61.1	61.1	22.088	203	203	4.95	4					15	0
P07237	P07237	35	35	35	Protein disulfide-isomerase	P4HB	sp|P07237|PDIA1_HUMAN Protein disulfide-isomerase OS=Homo sapiens GN=P4HB PE=1 SV=3	1	35	35	35	12	23	30	25	24	1	22	31	12	23	30	25	24	1	22	31	12	23	30	25	24	1	22	31	67.9	67.9	67.9	57.116	508	508	4	82	80	60	74	140	163	0
P07311	P07311	1	1	1	Acylphosphatase-1	ACYP1	sp|P07311|ACYP1_HUMAN Acylphosphatase-1 OS=Homo sapiens GN=ACYP1 PE=1 SV=2	1	1	1	1	1	1	0	1	0	0	1	0	1	1	0	1	0	0	1	0	1	1	0	1	0	0	1	0	13.1	13.1	13.1	11.261	99	99	6						4	0
P07339	P07339	11	11	11	Cathepsin D;Cathepsin D light chain;Cathepsin D heavy chain	CTSD	sp|P07339|CATD_HUMAN Cathepsin D OS=Homo sapiens GN=CTSD PE=1 SV=1	1	11	11	11	0	6	8	3	4	0	3	6	0	6	8	3	4	0	3	6	0	6	8	3	4	0	3	6	40	40	40	44.552	412	412	5.92					3	33	0
P07355;A6NMY6	P07355;A6NMY6	34;23	34;23	34;23	Annexin A2;Putative annexin A2-like protein	ANXA2;ANXA2P2	sp|P07355|ANXA2_HUMAN Annexin A2 OS=Homo sapiens GN=ANXA2 PE=1 SV=2;sp|A6NMY6|AXA2L_HUMAN Putative annexin A2-like protein OS=Homo sapiens GN=ANXA2P2 PE=5 SV=2	2	34	34	34	25	30	27	26	28	6	27	28	25	30	27	26	28	6	27	28	25	30	27	26	28	6	27	28	78.2	78.2	78.2	38.604	339	339;339	4.42	104	68	88	105	101	398	0
P07358	P07358	1	1	1	Complement component C8 beta chain	C8B	sp|P07358|CO8B_HUMAN Complement component C8 beta chain OS=Homo sapiens GN=C8B PE=1 SV=3	1	1	1	1	0	0	0	0	0	0	1	1	0	0	0	0	0	0	1	1	0	0	0	0	0	0	1	1	1.9	1.9	1.9	67.046	591	591	5					2		0
P07384	P07384	23	23	23	Calpain-1 catalytic subunit	CAPN1	sp|P07384|CAN1_HUMAN Calpain-1 catalytic subunit OS=Homo sapiens GN=CAPN1 PE=1 SV=1	1	23	23	23	5	6	10	14	15	1	9	6	5	6	10	14	15	1	9	6	5	6	10	14	15	1	9	6	33.1	33.1	33.1	81.889	714	714	4.29	10	2	3	19	49	7	0
P07437	P07437	31	7	6	Tubulin beta chain	TUBB	sp|P07437|TBB5_HUMAN Tubulin beta chain OS=Homo sapiens GN=TUBB PE=1 SV=2	1	31	7	6	17	25	26	27	24	17	24	28	3	6	6	6	7	5	6	6	2	5	5	5	6	4	5	5	73.2	20.5	17.1	49.67	444	444	3.62	70	26	36	24	31	82	0
P07602	P07602	3	3	3	Prosaposin;Saposin-A;Saposin-B-Val;Saposin-B;Saposin-C;Saposin-D	PSAP	sp|P07602|SAP_HUMAN Prosaposin OS=Homo sapiens GN=PSAP PE=1 SV=2	1	3	3	3	0	1	0	1	0	0	1	0	0	1	0	1	0	0	1	0	0	1	0	1	0	0	1	0	7.1	7.1	7.1	58.112	524	524	5					3		0.00082034
P07686	P07686	5	5	5	Beta-hexosaminidase subunit beta;Beta-hexosaminidase subunit beta chain B;Beta-hexosaminidase subunit beta chain A	HEXB	sp|P07686|HEXB_HUMAN Beta-hexosaminidase subunit beta OS=Homo sapiens GN=HEXB PE=1 SV=3	1	5	5	5	0	0	5	2	1	0	0	2	0	0	5	2	1	0	0	2	0	0	5	2	1	0	0	2	11.5	11.5	11.5	63.111	556	556	5.27	1			1	4	9	0
P07711	P07711	2	2	2	Cathepsin L1;Cathepsin L1 heavy chain;Cathepsin L1 light chain	CTSL	sp|P07711|CATL1_HUMAN Cathepsin L1 OS=Homo sapiens GN=CTSL PE=1 SV=2	1	2	2	2	0	0	2	0	0	0	0	1	0	0	2	0	0	0	0	1	0	0	2	0	0	0	0	1	7.8	7.8	7.8	37.564	333	333	6						3	0
P07737	P07737	12	12	8	Profilin-1	PFN1	sp|P07737|PROF1_HUMAN Profilin-1 OS=Homo sapiens GN=PFN1 PE=1 SV=2	1	12	12	8	7	11	7	10	9	1	8	8	7	11	7	10	9	1	8	8	6	7	5	7	5	1	5	7	90.7	90.7	57.9	15.054	140	140	4.76	25	5	3	4	5	93	0
P07741	P07741	7	7	7	Adenine phosphoribosyltransferase	APRT	sp|P07741|APT_HUMAN Adenine phosphoribosyltransferase OS=Homo sapiens GN=APRT PE=1 SV=2	1	7	7	7	3	3	5	4	3	0	3	5	3	3	5	4	3	0	3	5	3	3	5	4	3	0	3	5	47.2	47.2	47.2	19.608	180	180	4.36	12		1		1	25	0
P07814	P07814	44	44	44	Bifunctional glutamate/proline--tRNA ligase;Glutamate--tRNA ligase;Proline--tRNA ligase	EPRS	sp|P07814|SYEP_HUMAN Bifunctional glutamate/proline--tRNA ligase OS=Homo sapiens GN=EPRS PE=1 SV=5	1	44	44	44	11	19	14	33	31	12	15	7	11	19	14	33	31	12	15	7	11	19	14	33	31	12	15	7	38.1	38.1	38.1	170.59	1512	1512	3.56	34	16	78	66	43	26	0
P07858	P07858	6	6	6	Cathepsin B;Cathepsin B light chain;Cathepsin B heavy chain	CTSB	sp|P07858|CATB_HUMAN Cathepsin B OS=Homo sapiens GN=CTSB PE=1 SV=3	1	6	6	6	0	3	4	2	3	0	3	3	0	3	4	2	3	0	3	3	0	3	4	2	3	0	3	3	20.4	20.4	20.4	37.821	339	339	4.69	4	3	2	3	3	21	0
P07900;Q14568;Q58FG0	P07900	52;8;5	52;8;5	33;2;2	Heat shock protein HSP 90-alpha	HSP90AA1	sp|P07900|HS90A_HUMAN Heat shock protein HSP 90-alpha OS=Homo sapiens GN=HSP90AA1 PE=1 SV=5	3	52	52	33	28	22	32	40	41	14	35	31	28	22	32	40	41	14	35	31	14	13	18	22	25	7	19	17	51.5	51.5	35.9	84.659	732	732;343;334	3.82	124	90	160	151	357	90	0
P07910;O60812;B2RXH8	P07910;O60812;B2RXH8	7;4;4	7;4;4	7;4;4	Heterogeneous nuclear ribonucleoproteins C1/C2;Heterogeneous nuclear ribonucleoprotein C-like 1;Heterogeneous nuclear ribonucleoprotein C-like 2	HNRNPC;HNRNPCL1;HNRNPCL2	sp|P07910|HNRPC_HUMAN Heterogeneous nuclear ribonucleoproteins C1/C2 OS=Homo sapiens GN=HNRNPC PE=1 SV=4;sp|O60812|HNRC1_HUMAN Heterogeneous nuclear ribonucleoprotein C-like 1 OS=Homo sapiens GN=HNRNPCL1 PE=1 SV=1;sp|B2RXH8|HNRC2_HUMAN Heterogeneous nuclea	3	7	7	7	1	3	5	5	4	0	2	3	1	3	5	5	4	0	2	3	1	3	5	5	4	0	2	3	19.6	19.6	19.6	33.67	306	306;293;293	3.77	15	2	2	2	5	18	0
P07942	P07942	22	22	22	Laminin subunit beta-1	LAMB1	sp|P07942|LAMB1_HUMAN Laminin subunit beta-1 OS=Homo sapiens GN=LAMB1 PE=1 SV=2	1	22	22	22	0	6	12	8	12	4	1	1	0	6	12	8	12	4	1	1	0	6	12	8	12	4	1	1	15.1	15.1	15.1	198.04	1786	1786	2.51	13	8	32	3		1	0
P07947;P06241	P07947;P06241	8;4	4;1	4;1	Tyrosine-protein kinase Yes;Tyrosine-protein kinase Fyn	YES1;FYN	sp|P07947|YES_HUMAN Tyrosine-protein kinase Yes OS=Homo sapiens GN=YES1 PE=1 SV=3;sp|P06241|FYN_HUMAN Tyrosine-protein kinase Fyn OS=Homo sapiens GN=FYN PE=1 SV=3	2	8	4	4	2	5	4	5	2	0	2	3	0	1	2	3	0	0	0	1	0	1	2	3	0	0	0	1	21.2	13.4	13.4	60.801	543	543;537	3.86	3					4	0
P07948;P08631	P07948;P08631	3;2	2;1	2;1	Tyrosine-protein kinase Lyn;Tyrosine-protein kinase HCK	LYN;HCK	sp|P07948|LYN_HUMAN Tyrosine-protein kinase Lyn OS=Homo sapiens GN=LYN PE=1 SV=3;sp|P08631|HCK_HUMAN Tyrosine-protein kinase HCK OS=Homo sapiens GN=HCK PE=1 SV=5	2	3	2	2	2	2	0	2	1	0	0	1	2	1	0	1	1	0	0	1	2	1	0	1	1	0	0	1	5.9	4.3	4.3	58.573	512	512;526	3.38	4				1	3	0.00080775
P07951;CON__Q3SX28;P09493	P07951;CON__Q3SX28;P09493	10;9;8	1;1;1	1;1;1	Tropomyosin beta chain;Tropomyosin alpha-1 chain	TPM2;TPM1	sp|P07951|TPM2_HUMAN Tropomyosin beta chain OS=Homo sapiens GN=TPM2 PE=1 SV=1;;sp|P09493|TPM1_HUMAN Tropomyosin alpha-1 chain OS=Homo sapiens GN=TPM1 PE=1 SV=2	3	10	1	1	4	7	3	8	4	4	5	2	0	1	0	0	0	0	0	0	0	1	0	0	0	0	0	0	27.8	4.6	4.6	32.85	284	284;284;284	6						1	0.0048226
P07954	P07954	6	6	6	Fumarate hydratase, mitochondrial	FH	sp|P07954|FUMH_HUMAN Fumarate hydratase, mitochondrial OS=Homo sapiens GN=FH PE=1 SV=3	1	6	6	6	0	4	5	1	1	0	2	5	0	4	5	1	1	0	2	5	0	4	5	1	1	0	2	5	19.6	19.6	19.6	54.636	510	510	4.77	1	3	2	1	12	11	0
P07996	P07996	40	40	10	Thrombospondin-1	THBS1	sp|P07996|TSP1_HUMAN Thrombospondin-1 OS=Homo sapiens GN=THBS1 PE=1 SV=2	1	40	40	10	6	16	13	26	26	6	23	22	6	16	13	26	26	6	23	22	2	6	5	6	10	1	4	4	41.9	41.9	12.5	129.38	1170	1170	2.98	76	44	83	56	29	25	0
P08107	P08107	28	27	19	Heat shock 70 kDa protein 1A	HSPA1A	sp|P08107|HSP71_HUMAN Heat shock 70 kDa protein 1A/1B OS=Homo sapiens GN=HSPA1A PE=1 SV=5	1	28	27	19	17	20	21	21	25	8	23	22	16	19	20	20	24	7	22	21	10	12	12	13	16	4	14	13	53.4	51.3	34.9	70.051	641	641	4.01	96	39	58	109	166	131	0
P08123	P08123	21	21	21	Collagen alpha-2(I) chain	COL1A2	sp|P08123|CO1A2_HUMAN Collagen alpha-2(I) chain OS=Homo sapiens GN=COL1A2 PE=1 SV=7	1	21	21	21	0	4	7	14	11	2	3	4	0	4	7	14	11	2	3	4	0	4	7	14	11	2	3	4	27.8	27.8	27.8	129.31	1366	1366	3.04	14	15	22	20	4	6	0
P08133	P08133	46	46	46	Annexin A6	ANXA6	sp|P08133|ANXA6_HUMAN Annexin A6 OS=Homo sapiens GN=ANXA6 PE=1 SV=3	1	46	46	46	21	24	34	27	36	2	24	35	21	24	34	27	36	2	24	35	21	24	34	27	36	2	24	35	74	74	74	75.872	673	673	4.22	39	18	33	133	138	72	0
P08134	P08134	9	9	2	Rho-related GTP-binding protein RhoC	RHOC	sp|P08134|RHOC_HUMAN Rho-related GTP-binding protein RhoC OS=Homo sapiens GN=RHOC PE=1 SV=1	1	9	9	2	5	9	6	3	7	1	4	6	5	9	6	3	7	1	4	6	1	2	2	1	2	0	2	1	50.3	50.3	18.7	22.006	193	193	4.42	20	3	2	6	3	50	0
P08174	P08174	10	10	10	Complement decay-accelerating factor	CD55	sp|P08174|DAF_HUMAN Complement decay-accelerating factor OS=Homo sapiens GN=CD55 PE=1 SV=4	1	10	10	10	5	10	6	2	6	0	3	3	5	10	6	2	6	0	3	3	5	10	6	2	6	0	3	3	33.3	33.3	33.3	41.4	381	381	4.12	1	5	5	31	22	2	0
P08195	P08195	25	25	25	4F2 cell-surface antigen heavy chain	SLC3A2	sp|P08195|4F2_HUMAN 4F2 cell-surface antigen heavy chain OS=Homo sapiens GN=SLC3A2 PE=1 SV=3	1	25	25	25	12	14	21	19	20	6	20	21	12	14	21	19	20	6	20	21	12	14	21	19	20	6	20	21	36.7	36.7	36.7	67.993	630	630	3.63	31	35	71	95	92	9	0
P08237	P08237	12	9	9	ATP-dependent 6-phosphofructokinase, muscle type	PFKM	sp|P08237|PFKAM_HUMAN ATP-dependent 6-phosphofructokinase, muscle type OS=Homo sapiens GN=PFKM PE=1 SV=2	1	12	9	9	0	4	4	8	7	2	3	1	0	3	4	7	6	1	3	1	0	3	4	7	6	1	3	1	16.5	13.1	13.1	85.182	780	780	3.44	12	3		1	13	5	0
P08238;Q58FF7	P08238	51;21	30;9	25;8	Heat shock protein HSP 90-beta	HSP90AB1	sp|P08238|HS90B_HUMAN Heat shock protein HSP 90-beta OS=Homo sapiens GN=HSP90AB1 PE=1 SV=4	2	51	30	25	31	33	33	43	42	16	40	38	16	22	17	23	24	8	22	22	15	20	16	21	20	7	21	20	57.5	40.1	35.8	83.263	724	724;597	3.82	99	53	75	82	194	89	0
P08240	P08240	2	2	2	Signal recognition particle receptor subunit alpha	SRPR	sp|P08240|SRPR_HUMAN Signal recognition particle receptor subunit alpha OS=Homo sapiens GN=SRPR PE=1 SV=2	1	2	2	2	0	1	1	0	1	0	1	1	0	1	1	0	1	0	1	1	0	1	1	0	1	0	1	1	4.1	4.1	4.1	69.81	638	638	4	2					3	0
P08243	P08243	10	10	10	Asparagine synthetase [glutamine-hydrolyzing]	ASNS	sp|P08243|ASNS_HUMAN Asparagine synthetase [glutamine-hydrolyzing] OS=Homo sapiens GN=ASNS PE=1 SV=4	1	10	10	10	0	5	2	3	7	0	2	1	0	5	2	3	7	0	2	1	0	5	2	3	7	0	2	1	20.9	20.9	20.9	64.369	561	561	4.57	4	1		1	7	10	0
P08253	P08253	2	2	2	72 kDa type IV collagenase;PEX	MMP2	sp|P08253|MMP2_HUMAN 72 kDa type IV collagenase OS=Homo sapiens GN=MMP2 PE=1 SV=2	1	2	2	2	0	0	1	2	1	0	1	1	0	0	1	2	1	0	1	1	0	0	1	2	1	0	1	1	3.9	3.9	3.9	73.881	660	660	4.71				2	5		0
P08473	P08473	26	26	26	Neprilysin	MME	sp|P08473|NEP_HUMAN Neprilysin OS=Homo sapiens GN=MME PE=1 SV=2	1	26	26	26	3	4	21	13	6	2	16	16	3	4	21	13	6	2	16	16	3	4	21	13	6	2	16	16	38.4	38.4	38.4	85.513	750	750	3.75		4	53	62	25		0
P08559	P08559	5	5	5	Pyruvate dehydrogenase E1 component subunit alpha, somatic form, mitochondrial	PDHA1	sp|P08559|ODPA_HUMAN Pyruvate dehydrogenase E1 component subunit alpha, somatic form, mitochondrial OS=Homo sapiens GN=PDHA1 PE=1 SV=3	1	5	5	5	0	3	3	0	1	0	0	0	0	3	3	0	1	0	0	0	0	3	3	0	1	0	0	0	13.3	13.3	13.3	43.295	390	390	3.86	3					4	0
P08572	P08572	8	8	8	Collagen alpha-2(IV) chain;Canstatin	COL4A2	sp|P08572|CO4A2_HUMAN Collagen alpha-2(IV) chain OS=Homo sapiens GN=COL4A2 PE=1 SV=4	1	8	8	8	0	1	6	6	1	0	2	5	0	1	6	6	1	0	2	5	0	1	6	6	1	0	2	5	6.7	6.7	6.7	167.55	1712	1712	2.03	14	8	9	3			0
P08574	P08574	7	7	7	Cytochrome c1, heme protein, mitochondrial	CYC1	sp|P08574|CY1_HUMAN Cytochrome c1, heme protein, mitochondrial OS=Homo sapiens GN=CYC1 PE=1 SV=3	1	7	7	7	0	4	7	0	1	0	1	5	0	4	7	0	1	0	1	5	0	4	7	0	1	0	1	5	27.4	27.4	27.4	35.422	325	325	6						18	0
P08621	P08621	2	2	2	U1 small nuclear ribonucleoprotein 70 kDa	SNRNP70	sp|P08621|RU17_HUMAN U1 small nuclear ribonucleoprotein 70 kDa OS=Homo sapiens GN=SNRNP70 PE=1 SV=2	1	2	2	2	0	0	0	1	1	0	0	0	0	0	0	1	1	0	0	0	0	0	0	1	1	0	0	0	7.1	7.1	7.1	51.556	437	437	6						2	0
P08648	P08648	15	15	15	Integrin alpha-5;Integrin alpha-5 heavy chain;Integrin alpha-5 light chain	ITGA5	sp|P08648|ITA5_HUMAN Integrin alpha-5 OS=Homo sapiens GN=ITGA5 PE=1 SV=2	1	15	15	15	7	4	9	7	5	3	6	12	7	4	9	7	5	3	6	12	7	4	9	7	5	3	6	12	19.3	19.3	19.3	114.54	1049	1049	3	1	24	32	17		3	0
P08670;P07197;P41219;P12036;P07196	P08670	43;2;2;1;1	43;2;2;1;1	39;0;2;0;0	Vimentin	VIM	sp|P08670|VIME_HUMAN Vimentin OS=Homo sapiens GN=VIM PE=1 SV=4	5	43	43	39	8	32	27	30	26	15	32	28	8	32	27	30	26	15	32	28	6	30	24	27	23	12	28	25	72.3	72.3	67	53.651	466	466;916;470;1026;543	3.85	168	47	75	60	96	236	0
P08708;P0CW22	P08708;P0CW22	6;6	6;6	6;6	40S ribosomal protein S17;40S ribosomal protein S17-like	RPS17;RPS17L	sp|P08708|RS17_HUMAN 40S ribosomal protein S17 OS=Homo sapiens GN=RPS17 PE=1 SV=2;sp|P0CW22|RS17L_HUMAN 40S ribosomal protein S17-like OS=Homo sapiens GN=RPS17L PE=1 SV=1	2	6	6	6	0	4	3	2	5	0	3	2	0	4	3	2	5	0	3	2	0	4	3	2	5	0	3	2	51.9	51.9	51.9	15.55	135	135;135	5.21	4	1	1	1	1	30	0
P08754	P08754	10	4	4	Guanine nucleotide-binding protein G(k) subunit alpha	GNAI3	sp|P08754|GNAI3_HUMAN Guanine nucleotide-binding protein G(k) subunit alpha OS=Homo sapiens GN=GNAI3 PE=1 SV=3	1	10	4	4	1	8	6	5	7	1	5	5	0	4	2	2	3	0	1	1	0	4	2	2	3	0	1	1	31.4	15.5	15.5	40.532	354	354	5.24	2		1			14	0
P08758	P08758	28	28	28	Annexin A5	ANXA5	sp|P08758|ANXA5_HUMAN Annexin A5 OS=Homo sapiens GN=ANXA5 PE=1 SV=2	1	28	28	28	17	19	23	18	17	1	17	22	17	19	23	18	17	1	17	22	17	19	23	18	17	1	17	22	80.3	80.3	80.3	35.936	320	320	5.34	13	10	12	21	16	230	0
P08865	P08865	15	15	15	40S ribosomal protein SA	RPSA	sp|P08865|RSSA_HUMAN 40S ribosomal protein SA OS=Homo sapiens GN=RPSA PE=1 SV=4	1	15	15	15	4	8	10	15	8	6	9	11	4	8	10	15	8	6	9	11	4	8	10	15	8	6	9	11	55.6	55.6	55.6	32.854	295	295	3.73	57	25	19	17	21	80	0
P08962	P08962	2	2	2	CD63 antigen	CD63	sp|P08962|CD63_HUMAN CD63 antigen OS=Homo sapiens GN=CD63 PE=1 SV=2	1	2	2	2	2	2	2	2	2	1	1	2	2	2	2	2	2	1	1	2	2	2	2	2	2	1	1	2	5	5	5	25.636	238	238	3.98	5	7	11	5	17	11	0
P09012	P09012	1	1	1	U1 small nuclear ribonucleoprotein A	SNRPA	sp|P09012|SNRPA_HUMAN U1 small nuclear ribonucleoprotein A OS=Homo sapiens GN=SNRPA PE=1 SV=3	1	1	1	1	0	0	0	0	1	0	0	0	0	0	0	0	1	0	0	0	0	0	0	0	1	0	0	0	6.7	6.7	6.7	31.279	282	282	1	1						0
P09038	P09038	1	1	1	Fibroblast growth factor 2	FGF2	sp|P09038|FGF2_HUMAN Fibroblast growth factor 2 OS=Homo sapiens GN=FGF2 PE=1 SV=3	1	1	1	1	0	1	1	0	0	0	1	0	0	1	1	0	0	0	1	0	0	1	1	0	0	0	1	0	3.5	3.5	3.5	30.77	288	288	6						3	0.0048143
P09104	P09104	8	6	5	Gamma-enolase	ENO2	sp|P09104|ENOG_HUMAN Gamma-enolase OS=Homo sapiens GN=ENO2 PE=1 SV=3	1	8	6	5	3	4	4	3	5	0	6	4	2	2	2	2	3	0	4	2	1	2	1	2	3	0	4	2	29.5	20.3	18.4	47.268	434	434	5.67					6	12	0
P09110	P09110	9	9	9	3-ketoacyl-CoA thiolase, peroxisomal	ACAA1	sp|P09110|THIK_HUMAN 3-ketoacyl-CoA thiolase, peroxisomal OS=Homo sapiens GN=ACAA1 PE=1 SV=2	1	9	9	9	0	6	5	4	3	0	2	5	0	6	5	4	3	0	2	5	0	6	5	4	3	0	2	5	35.8	35.8	35.8	44.292	424	424	5.06	6					26	0
P09211	P09211	10	10	10	Glutathione S-transferase P	GSTP1	sp|P09211|GSTP1_HUMAN Glutathione S-transferase P OS=Homo sapiens GN=GSTP1 PE=1 SV=2	1	10	10	10	3	5	6	7	7	0	7	6	3	5	6	7	7	0	7	6	3	5	6	7	7	0	7	6	61	61	61	23.356	210	210	4.96	10	5	1	3	3	57	0
P09382	P09382	9	9	9	Galectin-1	LGALS1	sp|P09382|LEG1_HUMAN Galectin-1 OS=Homo sapiens GN=LGALS1 PE=1 SV=2	1	9	9	9	4	9	5	7	6	0	6	5	4	9	5	7	6	0	6	5	4	9	5	7	6	0	6	5	86.7	86.7	86.7	14.716	135	135	4.44	23	2	4	3	6	56	0
P09417	P09417	3	3	3	Dihydropteridine reductase	QDPR	sp|P09417|DHPR_HUMAN Dihydropteridine reductase OS=Homo sapiens GN=QDPR PE=1 SV=2	1	3	3	3	0	0	2	1	0	0	0	1	0	0	2	1	0	0	0	1	0	0	2	1	0	0	0	1	11.5	11.5	11.5	25.789	244	244	6						5	0
P09486	P09486	4	4	4	SPARC	SPARC	sp|P09486|SPRC_HUMAN SPARC OS=Homo sapiens GN=SPARC PE=1 SV=1	1	4	4	4	0	3	0	1	1	0	0	0	0	3	0	1	1	0	0	0	0	3	0	1	1	0	0	0	16.8	16.8	16.8	34.632	303	303	6						5	0
P09488;Q03013	P09488;Q03013	3;2	2;1	1;1	Glutathione S-transferase Mu 1;Glutathione S-transferase Mu 4	GSTM1;GSTM4	sp|P09488|GSTM1_HUMAN Glutathione S-transferase Mu 1 OS=Homo sapiens GN=GSTM1 PE=1 SV=3;sp|Q03013|GSTM4_HUMAN Glutathione S-transferase Mu 4 OS=Homo sapiens GN=GSTM4 PE=1 SV=3	2	3	2	1	1	2	2	1	0	0	2	1	0	2	1	0	0	0	1	0	0	1	1	0	0	0	1	0	15.6	9.6	6	25.712	218	218;218	6						4	0
P09496	P09496	3	3	3	Clathrin light chain A	CLTA	sp|P09496|CLCA_HUMAN Clathrin light chain A OS=Homo sapiens GN=CLTA PE=1 SV=1	1	3	3	3	0	3	1	2	1	1	0	1	0	3	1	2	1	1	0	1	0	3	1	2	1	1	0	1	11.7	11.7	11.7	27.076	248	248	4.8	2				2	6	0
P09497	P09497	3	3	3	Clathrin light chain B	CLTB	sp|P09497|CLCB_HUMAN Clathrin light chain B OS=Homo sapiens GN=CLTB PE=1 SV=1	1	3	3	3	0	2	2	1	3	1	1	0	0	2	2	1	3	1	1	0	0	2	2	1	3	1	1	0	11.8	11.8	11.8	25.19	229	229	2.71	8		1	1	1	3	0
P09525	P09525	17	17	17	Annexin A4	ANXA4	sp|P09525|ANXA4_HUMAN Annexin A4 OS=Homo sapiens GN=ANXA4 PE=1 SV=4	1	17	17	17	3	12	12	6	7	1	5	13	3	12	12	6	7	1	5	13	3	12	12	6	7	1	5	13	53.9	53.9	53.9	35.882	319	319	5.78	2		1	1	1	69	0
P09543	P09543	17	17	17	2,3-cyclic-nucleotide 3-phosphodiesterase	CNP	sp|P09543|CN37_HUMAN 2,3-cyclic-nucleotide 3-phosphodiesterase OS=Homo sapiens GN=CNP PE=1 SV=2	1	17	17	17	6	10	8	9	6	2	4	8	6	10	8	9	6	2	4	8	6	10	8	9	6	2	4	8	39.7	39.7	39.7	47.578	421	421	4.13	24		1		4	39	0
P09601	P09601	1	1	1	Heme oxygenase 1	HMOX1	sp|P09601|HMOX1_HUMAN Heme oxygenase 1 OS=Homo sapiens GN=HMOX1 PE=1 SV=1	1	1	1	1	0	0	0	1	1	0	0	0	0	0	0	1	1	0	0	0	0	0	0	1	1	0	0	0	3.8	3.8	3.8	32.818	288	288	6						2	0.0011424
P09619	P09619	2	2	2	Platelet-derived growth factor receptor beta	PDGFRB	sp|P09619|PGFRB_HUMAN Platelet-derived growth factor receptor beta OS=Homo sapiens GN=PDGFRB PE=1 SV=1	1	2	2	2	0	2	0	0	1	0	0	0	0	2	0	0	1	0	0	0	0	2	0	0	1	0	0	0	2.4	2.4	2.4	123.97	1106	1106	3			3				0.0007874
P09622	P09622	10	10	10	Dihydrolipoyl dehydrogenase, mitochondrial	DLD	sp|P09622|DLDH_HUMAN Dihydrolipoyl dehydrogenase, mitochondrial OS=Homo sapiens GN=DLD PE=1 SV=2	1	10	10	10	0	4	9	4	1	0	2	4	0	4	9	4	1	0	2	4	0	4	9	4	1	0	2	4	23.8	23.8	23.8	54.177	509	509	5.29				4	14	13	0
P09651;Q32P51	P09651	9;4	9;4	9;4	Heterogeneous nuclear ribonucleoprotein A1;Heterogeneous nuclear ribonucleoprotein A1, N-terminally processed	HNRNPA1	sp|P09651|ROA1_HUMAN Heterogeneous nuclear ribonucleoprotein A1 OS=Homo sapiens GN=HNRNPA1 PE=1 SV=5	2	9	9	9	1	2	0	3	3	2	0	0	1	2	0	3	3	2	0	0	1	2	0	3	3	2	0	0	26.6	26.6	26.6	38.746	372	372;320	2.13	9	1	2	1	1	1	0
P09669	P09669	3	3	3	Cytochrome c oxidase subunit 6C	COX6C	sp|P09669|COX6C_HUMAN Cytochrome c oxidase subunit 6C OS=Homo sapiens GN=COX6C PE=1 SV=2	1	3	3	3	0	2	2	1	1	0	0	1	0	2	2	1	1	0	0	1	0	2	2	1	1	0	0	1	36	36	36	8.7813	75	75	6						7	0.00042391
P09913	P09913	4	4	4	Interferon-induced protein with tetratricopeptide repeats 2	IFIT2	sp|P09913|IFIT2_HUMAN Interferon-induced protein with tetratricopeptide repeats 2 OS=Homo sapiens GN=IFIT2 PE=1 SV=1	1	4	4	4	0	3	0	0	2	0	1	0	0	3	0	0	2	0	1	0	0	3	0	0	2	0	1	0	11.4	11.4	11.4	54.632	472	472	3.86	3					4	0
P09914	P09914	9	9	9	Interferon-induced protein with tetratricopeptide repeats 1	IFIT1	sp|P09914|IFIT1_HUMAN Interferon-induced protein with tetratricopeptide repeats 1 OS=Homo sapiens GN=IFIT1 PE=1 SV=2	1	9	9	9	1	5	0	4	7	0	1	1	1	5	0	4	7	0	1	1	1	5	0	4	7	0	1	1	26.6	26.6	26.6	55.36	478	478	5.04	4			1	1	18	0
P09936	P09936	12	12	12	Ubiquitin carboxyl-terminal hydrolase isozyme L1	UCHL1	sp|P09936|UCHL1_HUMAN Ubiquitin carboxyl-terminal hydrolase isozyme L1 OS=Homo sapiens GN=UCHL1 PE=1 SV=2	1	12	12	12	5	10	7	9	10	2	9	6	5	10	7	9	10	2	9	6	5	10	7	9	10	2	9	6	60.5	60.5	60.5	24.824	223	223	4.78	19	1	2	2	3	65	0
P09958	P09958	1	1	1	Furin	FURIN	sp|P09958|FURIN_HUMAN Furin OS=Homo sapiens GN=FURIN PE=1 SV=2	1	1	1	1	0	1	0	0	0	0	0	0	0	1	0	0	0	0	0	0	0	1	0	0	0	0	0	0	0.9	0.9	0.9	86.677	794	794	5					1		0
P09960	P09960	3	3	3	Leukotriene A-4 hydrolase	LTA4H	sp|P09960|LKHA4_HUMAN Leukotriene A-4 hydrolase OS=Homo sapiens GN=LTA4H PE=1 SV=2	1	3	3	3	1	0	1	0	2	0	0	0	1	0	1	0	2	0	0	0	1	0	1	0	2	0	0	0	6.1	6.1	6.1	69.284	611	611	5				2		2	0
P09972	P09972	5	3	3	Fructose-bisphosphate aldolase C	ALDOC	sp|P09972|ALDOC_HUMAN Fructose-bisphosphate aldolase C OS=Homo sapiens GN=ALDOC PE=1 SV=2	1	5	3	3	1	2	3	2	4	0	2	4	1	2	2	2	3	0	2	2	1	2	2	2	3	0	2	2	18.4	10.7	10.7	39.455	364	364	5.41	4			1	1	33	0
P0C0L4;P0C0L5	P0C0L4;P0C0L5	10;9	1;1	1;1	Complement C4-A;Complement C4 beta chain;Complement C4-A alpha chain;C4a anaphylatoxin;C4b-A;C4d-A;Complement C4 gamma chain;Complement C4-B;Complement C4 beta chain;Complement C4-B alpha chain;C4a anaphylatoxin;C4b-B;C4d-B;Complement C4 gamma chain	C4A;C4B	sp|P0C0L4|CO4A_HUMAN Complement C4-A OS=Homo sapiens GN=C4A PE=1 SV=2;sp|P0C0L5|CO4B_HUMAN Complement C4-B OS=Homo sapiens GN=C4B PE=1 SV=2	2	10	1	1	0	0	0	8	0	0	10	2	0	0	0	0	0	0	1	0	0	0	0	0	0	0	1	0	5.7	1.3	1.3	192.78	1744	1744;1744	6						2	0
Q71UI9;P0C0S5	Q71UI9;P0C0S5	5;5	3;3	3;3	Histone H2A.V;Histone H2A.Z	H2AFV;H2AFZ	sp|Q71UI9|H2AV_HUMAN Histone H2A.V OS=Homo sapiens GN=H2AFV PE=1 SV=3;sp|P0C0S5|H2AZ_HUMAN Histone H2A.Z OS=Homo sapiens GN=H2AFZ PE=1 SV=2	2	5	3	3	1	4	2	3	3	0	2	2	0	2	0	1	1	0	0	0	0	2	0	1	1	0	0	0	53.9	41.4	41.4	13.509	128	128;128	6						4	0
P0C2Y1	P0C2Y1	1	1	1	Putative neuroblastoma breakpoint family member 7	NBPF7	sp|P0C2Y1|NBPF7_HUMAN Putative neuroblastoma breakpoint family member 7 OS=Homo sapiens GN=NBPF7 PE=5 SV=1	1	1	1	1	0	0	0	0	0	0	0	1	0	0	0	0	0	0	0	1	0	0	0	0	0	0	0	1	4	4	4	48.09	421	421	1	1						0.001124
P0CG30;P0CG29	P0CG30;P0CG29	1;1	1;1	1;1	Glutathione S-transferase theta-2B;Glutathione S-transferase theta-2	GSTT2B;GSTT2	sp|P0CG30|GSTT2_HUMAN Glutathione S-transferase theta-2B OS=Homo sapiens GN=GSTT2B PE=1 SV=1;sp|P0CG29|GST2_HUMAN Glutathione S-transferase theta-2 OS=Homo sapiens GN=GSTT2 PE=1 SV=1	2	1	1	1	0	0	0	0	1	0	0	0	0	0	0	0	1	0	0	0	0	0	0	0	1	0	0	0	6.1	6.1	6.1	27.507	244	244;244	6						1	0.0089109
P0CG39	P0CG39	7	1	1	POTE ankyrin domain family member J	POTEJ	sp|P0CG39|POTEJ_HUMAN POTE ankyrin domain family member J OS=Homo sapiens GN=POTEJ PE=3 SV=1	1	7	1	1	4	6	5	6	4	2	7	6	0	1	0	1	0	0	1	0	0	1	0	1	0	0	1	0	8	2.2	2.2	117.39	1038	1038	6						3	0
P0DJ93	P0DJ93	1	1	1	Small integral membrane protein 13	SMIM13	sp|P0DJ93|SIM13_HUMAN Small integral membrane protein 13 OS=Homo sapiens GN=SMIM13 PE=3 SV=1	1	1	1	1	0	0	1	0	0	0	0	1	0	0	1	0	0	0	0	1	0	0	1	0	0	0	0	1	33	33	33	10.351	91	91	6						2	0.00043478
Q01105;P0DME0	Q01105;P0DME0	1;1	1;1	1;1	Protein SET;Protein SETSIP	SET;SETSIP	sp|Q01105|SET_HUMAN Protein SET OS=Homo sapiens GN=SET PE=1 SV=3;sp|P0DME0|SETLP_HUMAN Protein SETSIP OS=Homo sapiens GN=SETSIP PE=1 SV=1	2	1	1	1	0	0	0	1	1	0	0	0	0	0	0	1	1	0	0	0	0	0	0	1	1	0	0	0	4.5	4.5	4.5	33.488	290	290;302	6						2	0.0057647
P10155	P10155	4	4	4	60 kDa SS-A/Ro ribonucleoprotein	TROVE2	sp|P10155|RO60_HUMAN 60 kDa SS-A/Ro ribonucleoprotein OS=Homo sapiens GN=TROVE2 PE=1 SV=2	1	4	4	4	0	1	2	1	3	0	0	1	0	1	2	1	3	0	0	1	0	1	2	1	3	0	0	1	8.6	8.6	8.6	60.67	538	538	4.67	2				2	5	0
P10301	P10301	8	8	6	Ras-related protein R-Ras	RRAS	sp|P10301|RRAS_HUMAN Ras-related protein R-Ras OS=Homo sapiens GN=RRAS PE=1 SV=1	1	8	8	6	2	5	6	6	3	0	4	6	2	5	6	6	3	0	4	6	1	4	5	4	2	0	2	5	49.1	49.1	36.7	23.48	218	218	4.19	15	3	3	3	3	31	0
P10412;P16403;P16402;Q02539;P22492	P10412;P16403;P16402;Q02539;P22492	1;1;1;1;1	1;1;1;1;1	1;1;1;1;1	Histone H1.4;Histone H1.2;Histone H1.3;Histone H1.1;Histone H1t	HIST1H1E;HIST1H1C;HIST1H1D;HIST1H1A;HIST1H1T	sp|P10412|H14_HUMAN Histone H1.4 OS=Homo sapiens GN=HIST1H1E PE=1 SV=2;sp|P16403|H12_HUMAN Histone H1.2 OS=Homo sapiens GN=HIST1H1C PE=1 SV=2;sp|P16402|H13_HUMAN Histone H1.3 OS=Homo sapiens GN=HIST1H1D PE=1 SV=2;sp|Q02539|H11_HUMAN Histone H1.1 OS=Homo sa	5	1	1	1	0	0	0	0	0	0	0	1	0	0	0	0	0	0	0	1	0	0	0	0	0	0	0	1	5	5	5	21.865	219	219;213;221;215;207	4				1			0.0060893
P10515	P10515	7	7	7	Dihydrolipoyllysine-residue acetyltransferase component of pyruvate dehydrogenase complex, mitochondrial	DLAT	sp|P10515|ODP2_HUMAN Dihydrolipoyllysine-residue acetyltransferase component of pyruvate dehydrogenase complex, mitochondrial OS=Homo sapiens GN=DLAT PE=1 SV=3	1	7	7	7	0	3	5	1	0	0	0	1	0	3	5	1	0	0	0	1	0	3	5	1	0	0	0	1	11.9	11.9	11.9	68.996	647	647	4.4				6	4		0
P10599	P10599	7	7	7	Thioredoxin	TXN	sp|P10599|THIO_HUMAN Thioredoxin OS=Homo sapiens GN=TXN PE=1 SV=3	1	7	7	7	1	6	2	2	3	0	2	2	1	6	2	2	3	0	2	2	1	6	2	2	3	0	2	2	52.4	52.4	52.4	11.737	105	105	6						22	0
P10606	P10606	4	4	4	Cytochrome c oxidase subunit 5B, mitochondrial	COX5B	sp|P10606|COX5B_HUMAN Cytochrome c oxidase subunit 5B, mitochondrial OS=Homo sapiens GN=COX5B PE=1 SV=2	1	4	4	4	0	3	1	3	0	0	2	0	0	3	1	3	0	0	2	0	0	3	1	3	0	0	2	0	25.6	25.6	25.6	13.696	129	129	6						10	0
P10619	P10619	3	3	3	Lysosomal protective protein;Lysosomal protective protein 32 kDa chain;Lysosomal protective protein 20 kDa chain	CTSA	sp|P10619|PPGB_HUMAN Lysosomal protective protein OS=Homo sapiens GN=CTSA PE=1 SV=2	1	3	3	3	0	2	2	2	0	0	0	2	0	2	2	2	0	0	0	2	0	2	2	2	0	0	0	2	8.3	8.3	8.3	54.465	480	480	5.09		1		1	4	5	0
P10620	P10620	5	5	5	Microsomal glutathione S-transferase 1	MGST1	sp|P10620|MGST1_HUMAN Microsomal glutathione S-transferase 1 OS=Homo sapiens GN=MGST1 PE=1 SV=1	1	5	5	5	1	4	4	3	2	0	0	4	1	4	4	3	2	0	0	4	1	4	4	3	2	0	0	4	30.3	30.3	30.3	17.598	155	155	4.93	1	4	3	1		21	0
P10644	P10644	7	7	7	cAMP-dependent protein kinase type I-alpha regulatory subunit;cAMP-dependent protein kinase type I-alpha regulatory subunit, N-terminally processed	PRKAR1A	sp|P10644|KAP0_HUMAN cAMP-dependent protein kinase type I-alpha regulatory subunit OS=Homo sapiens GN=PRKAR1A PE=1 SV=1	1	7	7	7	0	1	2	3	0	0	2	4	0	1	2	3	0	0	2	4	0	1	2	3	0	0	2	4	23.4	23.4	23.4	42.981	381	381	4.85	3					10	0
P10768	P10768	8	8	8	S-formylglutathione hydrolase	ESD	sp|P10768|ESTD_HUMAN S-formylglutathione hydrolase OS=Homo sapiens GN=ESD PE=1 SV=2	1	8	8	8	2	5	4	3	4	0	3	5	2	5	4	3	4	0	3	5	2	5	4	3	4	0	3	5	38.3	38.3	38.3	31.462	282	282	4.44	10					22	0
P10809	P10809	40	40	40	60 kDa heat shock protein, mitochondrial	HSPD1	sp|P10809|CH60_HUMAN 60 kDa heat shock protein, mitochondrial OS=Homo sapiens GN=HSPD1 PE=1 SV=2	1	40	40	40	11	24	32	22	19	2	21	30	11	24	32	22	19	2	21	30	11	24	32	22	19	2	21	30	74.9	74.9	74.9	61.054	573	573	4.38	33	25	35	94	138	105	0
P10909	P10909	7	7	7	Clusterin;Clusterin beta chain;Clusterin alpha chain	CLU	sp|P10909|CLUS_HUMAN Clusterin OS=Homo sapiens GN=CLU PE=1 SV=1	1	7	7	7	2	2	3	2	3	0	4	2	2	2	3	2	3	0	4	2	2	2	3	2	3	0	4	2	21.8	21.8	21.8	52.494	449	449	5		1		9	8	12	0
P11021	P11021	46	46	45	78 kDa glucose-regulated protein	HSPA5	sp|P11021|GRP78_HUMAN 78 kDa glucose-regulated protein OS=Homo sapiens GN=HSPA5 PE=1 SV=2	1	46	46	45	27	35	41	33	36	5	34	41	27	35	41	33	36	5	34	41	26	34	40	32	36	5	33	40	56.7	56.7	56.7	72.332	654	654	3.82	113	125	141	237	330	107	0
P11047	P11047	28	28	28	Laminin subunit gamma-1	LAMC1	sp|P11047|LAMC1_HUMAN Laminin subunit gamma-1 OS=Homo sapiens GN=LAMC1 PE=1 SV=3	1	28	28	28	0	9	19	14	12	4	2	10	0	9	19	14	12	4	2	10	0	9	19	14	12	4	2	10	24.4	24.4	24.4	177.6	1609	1609	2.4	27	13	44	9	1		0
P11117	P11117	4	4	4	Lysosomal acid phosphatase	ACP2	sp|P11117|PPAL_HUMAN Lysosomal acid phosphatase OS=Homo sapiens GN=ACP2 PE=1 SV=3	1	4	4	4	0	1	3	1	0	0	1	0	0	1	3	1	0	0	1	0	0	1	3	1	0	0	1	0	9	9	9	48.344	423	423	4.71				3	3	1	0
P11142	P11142	37	36	28	Heat shock cognate 71 kDa protein	HSPA8	sp|P11142|HSP7C_HUMAN Heat shock cognate 71 kDa protein OS=Homo sapiens GN=HSPA8 PE=1 SV=1	1	37	36	28	25	28	27	30	31	10	27	26	24	27	26	29	31	10	26	25	17	20	19	22	23	6	19	18	65.3	65.3	52.8	70.897	646	646	4.07	131	66	100	202	292	203	0
P11166	P11166	7	7	7	Solute carrier family 2, facilitated glucose transporter member 1	SLC2A1	sp|P11166|GTR1_HUMAN Solute carrier family 2, facilitated glucose transporter member 1 OS=Homo sapiens GN=SLC2A1 PE=1 SV=2	1	7	7	7	2	4	3	5	4	2	4	4	2	4	3	5	4	2	4	4	2	4	3	5	4	2	4	4	20.5	20.5	20.5	54.083	492	492	2.66	20	23	18	9	10	2	0
P11169;Q8TDB8	P11169;Q8TDB8	2;2	2;2	2;2	Solute carrier family 2, facilitated glucose transporter member 3;Solute carrier family 2, facilitated glucose transporter member 14	SLC2A3;SLC2A14	sp|P11169|GTR3_HUMAN Solute carrier family 2, facilitated glucose transporter member 3 OS=Homo sapiens GN=SLC2A3 PE=1 SV=1;sp|Q8TDB8|GTR14_HUMAN Solute carrier family 2, facilitated glucose transporter member 14 OS=Homo sapiens GN=SLC2A14 PE=2 SV=1	2	2	2	2	0	1	0	2	0	1	1	1	0	1	0	2	0	1	1	1	0	1	0	2	0	1	1	1	3.2	3.2	3.2	53.924	496	496;520	1.9	3	5	2				0.001469
P11172	P11172	3	3	3	Uridine 5-monophosphate synthase;Orotate phosphoribosyltransferase;Orotidine 5-phosphate decarboxylase	UMPS	sp|P11172|UMPS_HUMAN Uridine 5-monophosphate synthase OS=Homo sapiens GN=UMPS PE=1 SV=1	1	3	3	3	0	1	2	0	1	0	0	0	0	1	2	0	1	0	0	0	0	1	2	0	1	0	0	0	5.6	5.6	5.6	52.221	480	480	4.6	1				2	2	0.0045029
P11177	P11177	9	9	9	Pyruvate dehydrogenase E1 component subunit beta, mitochondrial	PDHB	sp|P11177|ODPB_HUMAN Pyruvate dehydrogenase E1 component subunit beta, mitochondrial OS=Homo sapiens GN=PDHB PE=1 SV=3	1	9	9	9	0	3	5	3	3	0	0	2	0	3	5	3	3	0	0	2	0	3	5	3	3	0	0	2	34.5	34.5	34.5	39.233	359	359	4.16	7					12	0
P11216	P11216	29	29	21	Glycogen phosphorylase, brain form	PYGB	sp|P11216|PYGB_HUMAN Glycogen phosphorylase, brain form OS=Homo sapiens GN=PYGB PE=1 SV=5	1	29	29	21	3	1	9	15	14	0	6	2	3	1	9	15	14	0	6	2	2	0	5	11	11	0	3	1	36.4	36.4	27.6	96.695	843	843	4	9	4	8	9	37	3	0
P11233	P11233	5	5	3	Ras-related protein Ral-A	RALA	sp|P11233|RALA_HUMAN Ras-related protein Ral-A OS=Homo sapiens GN=RALA PE=1 SV=1	1	5	5	3	1	4	4	4	4	0	3	4	1	4	4	4	4	0	3	4	1	2	3	3	3	0	2	3	26.2	26.2	15	23.567	206	206	5.61	2			2		32	0
P11234	P11234	5	3	3	Ras-related protein Ral-B	RALB	sp|P11234|RALB_HUMAN Ras-related protein Ral-B OS=Homo sapiens GN=RALB PE=1 SV=1	1	5	3	3	0	5	2	3	1	0	2	2	0	3	1	2	0	0	1	1	0	3	1	2	0	0	1	1	26.7	15.5	15.5	23.408	206	206	6						10	0
P11279	P11279	5	5	5	Lysosome-associated membrane glycoprotein 1	LAMP1	sp|P11279|LAMP1_HUMAN Lysosome-associated membrane glycoprotein 1 OS=Homo sapiens GN=LAMP1 PE=1 SV=3	1	5	5	5	1	5	4	2	4	2	3	3	1	5	4	2	4	2	3	3	1	5	4	2	4	2	3	3	12.2	12.2	12.2	44.882	417	417	3.22	4	15	21	21	4	3	0
P11310	P11310	7	7	7	Medium-chain specific acyl-CoA dehydrogenase, mitochondrial	ACADM	sp|P11310|ACADM_HUMAN Medium-chain specific acyl-CoA dehydrogenase, mitochondrial OS=Homo sapiens GN=ACADM PE=1 SV=1	1	7	7	7	0	4	4	3	2	0	1	2	0	4	4	3	2	0	1	2	0	4	4	3	2	0	1	2	24	24	24	46.588	421	421	4.33	6					12	0
P11387	P11387	6	6	6	DNA topoisomerase 1	TOP1	sp|P11387|TOP1_HUMAN DNA topoisomerase 1 OS=Homo sapiens GN=TOP1 PE=1 SV=2	1	6	6	6	1	3	2	3	2	2	0	0	1	3	2	3	2	2	0	0	1	3	2	3	2	2	0	0	10.3	10.3	10.3	90.725	765	765	2.09	9	6	6	1	1		0
P11388;Q02880	P11388	9;4	9;4	9;4	DNA topoisomerase 2-alpha	TOP2A	sp|P11388|TOP2A_HUMAN DNA topoisomerase 2-alpha OS=Homo sapiens GN=TOP2A PE=1 SV=3	2	9	9	9	0	0	2	7	7	0	0	1	0	0	2	7	7	0	0	1	0	0	2	7	7	0	0	1	6.3	6.3	6.3	174.38	1531	1531;1626	3.45	2	1	4	12	1		0
P11413	P11413	21	21	21	Glucose-6-phosphate 1-dehydrogenase	G6PD	sp|P11413|G6PD_HUMAN Glucose-6-phosphate 1-dehydrogenase OS=Homo sapiens GN=G6PD PE=1 SV=4	1	21	21	21	5	5	12	16	15	7	13	11	5	5	12	16	15	7	13	11	5	5	12	16	15	7	13	11	50.1	50.1	50.1	59.256	515	515	3.62	51	17	14	14	31	51	0
P11498	P11498	8	8	8	Pyruvate carboxylase, mitochondrial	PC	sp|P11498|PYC_HUMAN Pyruvate carboxylase, mitochondrial OS=Homo sapiens GN=PC PE=1 SV=2	1	8	8	8	0	3	2	2	3	0	0	2	0	3	2	2	3	0	0	2	0	3	2	2	3	0	0	2	10	10	10	129.63	1178	1178	3	4			8			0
P11586	P11586	34	34	34	C-1-tetrahydrofolate synthase, cytoplasmic;Methylenetetrahydrofolate dehydrogenase;Methenyltetrahydrofolate cyclohydrolase;Formyltetrahydrofolate synthetase;C-1-tetrahydrofolate synthase, cytoplasmic, N-terminally processed	MTHFD1	sp|P11586|C1TC_HUMAN C-1-tetrahydrofolate synthase, cytoplasmic OS=Homo sapiens GN=MTHFD1 PE=1 SV=3	1	34	34	34	11	14	10	24	25	2	17	13	11	14	10	24	25	2	17	13	11	14	10	24	25	2	17	13	36.7	36.7	36.7	101.56	935	935	3.52	45	9	18	50	52	14	0
P11717	P11717	14	14	14	Cation-independent mannose-6-phosphate receptor	IGF2R	sp|P11717|MPRI_HUMAN Cation-independent mannose-6-phosphate receptor OS=Homo sapiens GN=IGF2R PE=1 SV=3	1	14	14	14	2	6	6	4	2	1	2	1	2	6	6	4	2	1	2	1	2	6	6	4	2	1	2	1	7.2	7.2	7.2	274.37	2491	2491	1.92	8	11	6				0
P11766	P11766	8	8	8	Alcohol dehydrogenase class-3	ADH5	sp|P11766|ADHX_HUMAN Alcohol dehydrogenase class-3 OS=Homo sapiens GN=ADH5 PE=1 SV=4	1	8	8	8	1	7	4	3	5	3	3	2	1	7	4	3	5	3	3	2	1	7	4	3	5	3	3	2	27	27	27	39.724	374	374	4.52	7	2	1			21	0
P11802	P11802	3	2	2	Cyclin-dependent kinase 4	CDK4	sp|P11802|CDK4_HUMAN Cyclin-dependent kinase 4 OS=Homo sapiens GN=CDK4 PE=1 SV=2	1	3	2	2	2	2	1	1	1	0	0	1	1	1	0	1	0	0	0	0	1	1	0	1	0	0	0	0	13.5	10.9	10.9	33.729	303	303	6						3	0.0048011
P11940;Q9H361;Q4VXU2;Q96DU9	P11940;Q9H361	28;14;5;2	28;14;5;2	18;11;3;2	Polyadenylate-binding protein 1;Polyadenylate-binding protein 3	PABPC1;PABPC3	sp|P11940|PABP1_HUMAN Polyadenylate-binding protein 1 OS=Homo sapiens GN=PABPC1 PE=1 SV=2;sp|Q9H361|PABP3_HUMAN Polyadenylate-binding protein 3 OS=Homo sapiens GN=PABPC3 PE=1 SV=2	4	28	28	18	11	21	19	25	22	19	19	15	11	21	19	25	22	19	19	15	6	14	12	15	15	13	12	8	41.8	41.8	25	70.67	636	636;631;614;382	2.61	186	37	28	26	45	49	0
P12004	P12004	9	9	9	Proliferating cell nuclear antigen	PCNA	sp|P12004|PCNA_HUMAN Proliferating cell nuclear antigen OS=Homo sapiens GN=PCNA PE=1 SV=1	1	9	9	9	0	4	3	2	5	0	2	2	0	4	3	2	5	0	2	2	0	4	3	2	5	0	2	2	44.1	44.1	44.1	28.768	261	261	5.5	2					18	0
P12081	P12081	11	11	8	Histidine--tRNA ligase, cytoplasmic	HARS	sp|P12081|SYHC_HUMAN Histidine--tRNA ligase, cytoplasmic OS=Homo sapiens GN=HARS PE=1 SV=2	1	11	11	8	3	4	2	3	3	0	2	1	3	4	2	3	3	0	2	1	3	3	0	1	2	0	1	1	21.2	21.2	15.5	57.41	509	509	5.67					6	12	0
P12109	P12109	19	19	19	Collagen alpha-1(VI) chain	COL6A1	sp|P12109|CO6A1_HUMAN Collagen alpha-1(VI) chain OS=Homo sapiens GN=COL6A1 PE=1 SV=3	1	19	19	19	0	5	14	18	9	0	11	14	0	5	14	18	9	0	11	14	0	5	14	18	9	0	11	14	24.2	24.2	24.2	108.53	1028	1028	3	44	13	26	59	9	8	0
P12110	P12110	13	13	13	Collagen alpha-2(VI) chain	COL6A2	sp|P12110|CO6A2_HUMAN Collagen alpha-2(VI) chain OS=Homo sapiens GN=COL6A2 PE=1 SV=4	1	13	13	13	0	3	8	12	7	0	9	10	0	3	8	12	7	0	9	10	0	3	8	12	7	0	9	10	15.7	15.7	15.7	108.58	1019	1019	3.01	20	3	19	34	5		0
P12111	P12111	127	127	127	Collagen alpha-3(VI) chain	COL6A3	sp|P12111|CO6A3_HUMAN Collagen alpha-3(VI) chain OS=Homo sapiens GN=COL6A3 PE=1 SV=5	1	127	127	127	0	32	64	110	55	31	75	61	0	32	64	110	55	31	75	61	0	32	64	110	55	31	75	61	45.2	45.2	45.2	343.67	3177	3177	2.06	264	387	203	48	6		0
P12235	P12235	14	2	2	ADP/ATP translocase 1	SLC25A4	sp|P12235|ADT1_HUMAN ADP/ATP translocase 1 OS=Homo sapiens GN=SLC25A4 PE=1 SV=4	1	14	2	2	2	6	9	10	8	9	9	10	0	0	1	1	1	0	0	1	0	0	1	1	1	0	0	1	41.3	6	6	33.064	298	298	2.75	3	2	1			2	0.0007946
P12236	P12236	22	22	6	ADP/ATP translocase 3;ADP/ATP translocase 3, N-terminally processed	SLC25A6	sp|P12236|ADT3_HUMAN ADP/ATP translocase 3 OS=Homo sapiens GN=SLC25A6 PE=1 SV=4	1	22	22	6	4	12	13	14	12	12	13	16	4	12	13	14	12	12	13	16	0	3	2	2	3	1	2	4	59.7	59.7	17.8	32.866	298	298	2.81	96	64	47	24	13	50	0
P12268	P12268	11	11	10	Inosine-5-monophosphate dehydrogenase 2	IMPDH2	sp|P12268|IMDH2_HUMAN Inosine-5-monophosphate dehydrogenase 2 OS=Homo sapiens GN=IMPDH2 PE=1 SV=2	1	11	11	10	1	5	3	4	7	2	2	1	1	5	3	4	7	2	2	1	1	5	3	4	7	1	2	1	24.1	24.1	22.6	55.804	514	514	3.68	14	4	2		3	18	0
P12270	P12270	8	8	8	Nucleoprotein TPR	TPR	sp|P12270|TPR_HUMAN Nucleoprotein TPR OS=Homo sapiens GN=TPR PE=1 SV=3	1	8	8	8	0	4	1	2	4	1	2	1	0	4	1	2	4	1	2	1	0	4	1	2	4	1	2	1	3.8	3.8	3.8	267.29	2363	2363	1.47	14		2		1		0
P12273	P12273	1	1	1	Prolactin-inducible protein	PIP	sp|P12273|PIP_HUMAN Prolactin-inducible protein OS=Homo sapiens GN=PIP PE=1 SV=1	1	1	1	1	0	1	0	1	0	0	1	1	0	1	0	1	0	0	1	1	0	1	0	1	0	0	1	1	7.5	7.5	7.5	16.572	146	146	4	2	1				4	0
P12277	P12277	10	10	10	Creatine kinase B-type	CKB	sp|P12277|KCRB_HUMAN Creatine kinase B-type OS=Homo sapiens GN=CKB PE=1 SV=1	1	10	10	10	1	7	3	4	5	0	6	4	1	7	3	4	5	0	6	4	1	7	3	4	5	0	6	4	43.6	43.6	43.6	42.644	381	381	5.56	3					31	0
P12429	P12429	6	6	6	Annexin A3	ANXA3	sp|P12429|ANXA3_HUMAN Annexin A3 OS=Homo sapiens GN=ANXA3 PE=1 SV=3	1	6	6	6	1	1	4	0	0	0	0	4	1	1	4	0	0	0	0	4	1	1	4	0	0	0	0	4	22.9	22.9	22.9	36.375	323	323	6						10	0
P12814;P35609;Q08043	P12814	56;14;10	56;14;10	39;5;2	Alpha-actinin-1	ACTN1	sp|P12814|ACTN1_HUMAN Alpha-actinin-1 OS=Homo sapiens GN=ACTN1 PE=1 SV=2	3	56	56	39	14	40	36	36	48	5	35	37	14	40	36	36	48	5	35	37	7	24	22	22	33	0	21	22	68.4	68.4	48.8	103.06	892	892;894;901	3.51	87	51	153	197	159	16	0
P12931;P08581;P06239;P42685;Q04912;Q9H3Y6	P12931	11;1;1;1;1;1	11;1;1;1;1;1	7;1;0;1;1;1	Proto-oncogene tyrosine-protein kinase Src	SRC	sp|P12931|SRC_HUMAN Proto-oncogene tyrosine-protein kinase Src OS=Homo sapiens GN=SRC PE=1 SV=3	6	11	11	7	4	6	4	4	4	0	5	3	4	6	4	4	4	0	5	3	2	2	2	2	2	0	3	1	23.9	23.9	16	59.834	536	536;1390;509;505;1400;488	4.5	8			3	8	17	0
P12955	P12955	8	8	8	Xaa-Pro dipeptidase	PEPD	sp|P12955|PEPD_HUMAN Xaa-Pro dipeptidase OS=Homo sapiens GN=PEPD PE=1 SV=3	1	8	8	8	1	2	5	2	1	0	1	1	1	2	5	2	1	0	1	1	1	2	5	2	1	0	1	1	20.1	20.1	20.1	54.548	493	493	5.46					7	6	0
P12956	P12956	15	15	15	X-ray repair cross-complementing protein 6	XRCC6	sp|P12956|XRCC6_HUMAN X-ray repair cross-complementing protein 6 OS=Homo sapiens GN=XRCC6 PE=1 SV=2	1	15	15	15	1	3	3	7	8	1	5	4	1	3	3	7	8	1	5	4	1	3	3	7	8	1	5	4	29.4	29.4	29.4	69.842	609	609	3.62	14	2	3	8	16	7	0
P13010	P13010	8	8	8	X-ray repair cross-complementing protein 5	XRCC5	sp|P13010|XRCC5_HUMAN X-ray repair cross-complementing protein 5 OS=Homo sapiens GN=XRCC5 PE=1 SV=3	1	8	8	8	0	0	3	6	6	0	2	0	0	0	3	6	6	0	2	0	0	0	3	6	6	0	2	0	15.2	15.2	15.2	82.704	732	732	4.57	3			1	13	4	0
P13073	P13073	8	8	8	Cytochrome c oxidase subunit 4 isoform 1, mitochondrial	COX4I1	sp|P13073|COX41_HUMAN Cytochrome c oxidase subunit 4 isoform 1, mitochondrial OS=Homo sapiens GN=COX4I1 PE=1 SV=1	1	8	8	8	1	6	4	1	3	0	3	2	1	6	4	1	3	0	3	2	1	6	4	1	3	0	3	2	46.2	46.2	46.2	19.576	169	169	6						24	0
Q01628;Q01629;P13164	Q01628;Q01629;P13164	1;1;1	1;1;1	1;1;1	Interferon-induced transmembrane protein 3;Interferon-induced transmembrane protein 2;Interferon-induced transmembrane protein 1	IFITM3;IFITM2;IFITM1	sp|Q01628|IFM3_HUMAN Interferon-induced transmembrane protein 3 OS=Homo sapiens GN=IFITM3 PE=1 SV=2;sp|Q01629|IFM2_HUMAN Interferon-induced transmembrane protein 2 OS=Homo sapiens GN=IFITM2 PE=1 SV=2;sp|P13164|IFM1_HUMAN Interferon-induced transmembrane pr	3	1	1	1	0	1	1	1	1	0	1	1	0	1	1	1	1	0	1	1	0	1	1	1	1	0	1	1	12	12	12	14.632	133	133;132;125	6						10	0
P13473	P13473	3	3	3	Lysosome-associated membrane glycoprotein 2	LAMP2	sp|P13473|LAMP2_HUMAN Lysosome-associated membrane glycoprotein 2 OS=Homo sapiens GN=LAMP2 PE=1 SV=2	1	3	3	3	0	1	1	2	1	0	1	3	0	1	1	2	1	0	1	3	0	1	1	2	1	0	1	3	6.3	6.3	6.3	44.96	410	410	3.27		1	6	4			0.00043048
P13489	P13489	19	19	19	Ribonuclease inhibitor	RNH1	sp|P13489|RINI_HUMAN Ribonuclease inhibitor OS=Homo sapiens GN=RNH1 PE=1 SV=2	1	19	19	19	3	11	10	9	11	1	7	10	3	11	10	9	11	1	7	10	3	11	10	9	11	1	7	10	68.8	68.8	68.8	49.973	461	461	4.24	26	5	5	3	7	55	0
P13639	P13639	50	50	49	Elongation factor 2	EEF2	sp|P13639|EF2_HUMAN Elongation factor 2 OS=Homo sapiens GN=EEF2 PE=1 SV=4	1	50	50	49	21	40	32	37	44	13	34	33	21	40	32	37	44	13	34	33	20	39	31	36	43	12	33	32	68.3	68.3	67.1	95.337	858	858	3.88	130	66	115	186	257	135	0
P13667	P13667	45	45	45	Protein disulfide-isomerase A4	PDIA4	sp|P13667|PDIA4_HUMAN Protein disulfide-isomerase A4 OS=Homo sapiens GN=PDIA4 PE=1 SV=2	1	45	45	45	10	18	33	24	29	1	18	31	10	18	33	24	29	1	18	31	10	18	33	24	29	1	18	31	60.2	60.2	60.2	72.932	645	645	4.31	6	7	21	111	113	12	0
P13674	P13674	17	17	17	Prolyl 4-hydroxylase subunit alpha-1	P4HA1	sp|P13674|P4HA1_HUMAN Prolyl 4-hydroxylase subunit alpha-1 OS=Homo sapiens GN=P4HA1 PE=1 SV=2	1	17	17	17	2	4	12	6	6	0	1	12	2	4	12	6	6	0	1	12	2	4	12	6	6	0	1	12	36.3	36.3	36.3	61.049	534	534	4.01	9	8	9	15	27	13	0
P13693;Q56UQ5	P13693	3;1	3;1	3;1	Translationally-controlled tumor protein	TPT1	sp|P13693|TCTP_HUMAN Translationally-controlled tumor protein OS=Homo sapiens GN=TPT1 PE=1 SV=1	2	3	3	3	0	1	3	2	1	0	1	1	0	1	3	2	1	0	1	1	0	1	3	2	1	0	1	1	19.8	19.8	19.8	19.595	172	172;140	5.62	1					12	0
P13746;P04439;P30455;P30443;P16188;P30459;P10314	P13746;P04439;P30455;P30443;P16188	10;9;8;8;6;4;4	4;3;2;2;2;1;1	2;2;2;2;1;1;1	HLA class I histocompatibility antigen, A-11 alpha chain;HLA class I histocompatibility antigen, A-3 alpha chain;HLA class I histocompatibility antigen, A-36 alpha chain;HLA class I histocompatibility antigen, A-1 alpha chain;HLA class I histocompatibility antigen, A-30 alpha chain	HLA-A	sp|P13746|1A11_HUMAN HLA class I histocompatibility antigen, A-11 alpha chain OS=Homo sapiens GN=HLA-A PE=1 SV=1;sp|P04439|1A03_HUMAN HLA class I histocompatibility antigen, A-3 alpha chain OS=Homo sapiens GN=HLA-A PE=1 SV=2;sp|P30455|1A36_HUMAN HLA class	7	10	4	2	3	5	8	6	6	1	8	8	0	1	3	3	2	0	3	4	0	0	1	2	1	0	1	2	39.5	18.6	11.8	40.936	365	365;365;365;365;365;365;365	5.66			1	2	3	23	0
P13747	P13747	3	1	1	HLA class I histocompatibility antigen, alpha chain E	HLA-E	sp|P13747|HLAE_HUMAN HLA class I histocompatibility antigen, alpha chain E OS=Homo sapiens GN=HLA-E PE=1 SV=3	1	3	1	1	1	2	1	1	1	1	2	2	0	1	0	0	0	0	0	1	0	1	0	0	0	0	0	1	11.7	4.2	4.2	40.156	358	358	6						2	0.00042212
P13797;P13796	P13797	11;2	11;2	8;1	Plastin-3	PLS3	sp|P13797|PLST_HUMAN Plastin-3 OS=Homo sapiens GN=PLS3 PE=1 SV=4	2	11	11	8	0	7	5	1	4	0	1	1	0	7	5	1	4	0	1	1	0	6	3	1	3	0	1	0	21.7	21.7	16.2	70.81	630	630;627	4.62	2			4	11	4	0
P13798	P13798	4	4	4	Acylamino-acid-releasing enzyme	APEH	sp|P13798|ACPH_HUMAN Acylamino-acid-releasing enzyme OS=Homo sapiens GN=APEH PE=1 SV=4	1	4	4	4	0	0	1	1	2	0	0	2	0	0	1	1	2	0	0	2	0	0	1	1	2	0	0	2	8.2	8.2	8.2	81.224	732	732	4.5				3	3		0
P13804	P13804	10	10	10	Electron transfer flavoprotein subunit alpha, mitochondrial	ETFA	sp|P13804|ETFA_HUMAN Electron transfer flavoprotein subunit alpha, mitochondrial OS=Homo sapiens GN=ETFA PE=1 SV=1	1	10	10	10	0	5	7	6	3	0	6	7	0	5	7	6	3	0	6	7	0	5	7	6	3	0	6	7	46.2	46.2	46.2	35.079	333	333	4.6	14					36	0
P13807	P13807	10	10	10	Glycogen [starch] synthase, muscle	GYS1	sp|P13807|GYS1_HUMAN Glycogen [starch] synthase, muscle OS=Homo sapiens GN=GYS1 PE=1 SV=2	1	10	10	10	0	0	6	5	5	0	0	1	0	0	6	5	5	0	0	1	0	0	6	5	5	0	0	1	21.8	21.8	21.8	83.785	737	737	4.05	4			3	11	1	0
P13861;P31323	P13861	10;3	10;3	10;3	cAMP-dependent protein kinase type II-alpha regulatory subunit	PRKAR2A	sp|P13861|KAP2_HUMAN cAMP-dependent protein kinase type II-alpha regulatory subunit OS=Homo sapiens GN=PRKAR2A PE=1 SV=2	2	10	10	10	0	5	4	3	1	0	5	1	0	5	4	3	1	0	5	1	0	5	4	3	1	0	5	1	33.9	33.9	33.9	45.518	404	404;418	4.89	4				1	14	0
P13984	P13984	1	1	1	General transcription factor IIF subunit 2	GTF2F2	sp|P13984|T2FB_HUMAN General transcription factor IIF subunit 2 OS=Homo sapiens GN=GTF2F2 PE=1 SV=2	1	1	1	1	0	0	0	0	1	0	0	0	0	0	0	0	1	0	0	0	0	0	0	0	1	0	0	0	4.4	4.4	4.4	28.38	249	249	3.5	1					1	0.0011249
P13987	P13987	6	6	6	CD59 glycoprotein	CD59	sp|P13987|CD59_HUMAN CD59 glycoprotein OS=Homo sapiens GN=CD59 PE=1 SV=1	1	6	6	6	0	5	3	4	2	0	2	3	0	5	3	4	2	0	2	3	0	5	3	4	2	0	2	3	21.9	21.9	21.9	14.177	128	128	5.94					2	29	0
P14174	P14174	2	2	2	Macrophage migration inhibitory factor	MIF	sp|P14174|MIF_HUMAN Macrophage migration inhibitory factor OS=Homo sapiens GN=MIF PE=1 SV=4	1	2	2	2	1	2	1	1	1	0	1	1	1	2	1	1	1	0	1	1	1	2	1	1	1	0	1	1	17.4	17.4	17.4	12.476	115	115	6						8	0.000429
P14209	P14209	1	1	1	CD99 antigen	CD99	sp|P14209|CD99_HUMAN CD99 antigen OS=Homo sapiens GN=CD99 PE=1 SV=1	1	1	1	1	0	1	0	0	0	0	0	1	0	1	0	0	0	0	0	1	0	1	0	0	0	0	0	1	7.6	7.6	7.6	18.848	185	185	6						2	0.0011165
P14314	P14314	19	19	19	Glucosidase 2 subunit beta	PRKCSH	sp|P14314|GLU2B_HUMAN Glucosidase 2 subunit beta OS=Homo sapiens GN=PRKCSH PE=1 SV=2	1	19	19	19	5	8	8	13	16	0	9	6	5	8	8	13	16	0	9	6	5	8	8	13	16	0	9	6	47.5	47.5	47.5	59.425	528	528	4.41	2	3	9	39	62	4	0
P14324	P14324	5	5	5	Farnesyl pyrophosphate synthase	FDPS	sp|P14324|FPPS_HUMAN Farnesyl pyrophosphate synthase OS=Homo sapiens GN=FDPS PE=1 SV=4	1	5	5	5	1	3	0	3	1	0	0	2	1	3	0	3	1	0	0	2	1	3	0	3	1	0	0	2	13.6	13.6	13.6	48.275	419	419	5.09	2					9	0
P14406	P14406	1	1	1	Cytochrome c oxidase subunit 7A2, mitochondrial	COX7A2	sp|P14406|CX7A2_HUMAN Cytochrome c oxidase subunit 7A2, mitochondrial OS=Homo sapiens GN=COX7A2 PE=1 SV=1	1	1	1	1	0	0	1	0	0	0	0	1	0	0	1	0	0	0	0	1	0	0	1	0	0	0	0	1	15.7	15.7	15.7	9.3959	83	83	6						2	0.00082237
P14543	P14543	5	4	4	Nidogen-1	NID1	sp|P14543|NID1_HUMAN Nidogen-1 OS=Homo sapiens GN=NID1 PE=1 SV=3	1	5	4	4	1	0	0	4	0	0	0	1	1	0	0	3	0	0	0	1	1	0	0	3	0	0	0	1	6.4	5.6	5.6	136.38	1247	1247	3.83		1	1	3		1	0
P14550	P14550	9	9	9	Alcohol dehydrogenase [NADP(+)]	AKR1A1	sp|P14550|AK1A1_HUMAN Alcohol dehydrogenase [NADP(+)] OS=Homo sapiens GN=AKR1A1 PE=1 SV=3	1	9	9	9	1	4	5	3	4	0	5	2	1	4	5	3	4	0	5	2	1	4	5	3	4	0	5	2	32	32	32	36.573	325	325	5.48	3					26	0
P14618;P30613	P14618	42;2	42;2	42;2	Pyruvate kinase PKM	PKM	sp|P14618|KPYM_HUMAN Pyruvate kinase PKM OS=Homo sapiens GN=PKM PE=1 SV=4	2	42	42	42	15	33	36	35	33	18	32	38	15	33	36	35	33	18	32	38	15	33	36	35	33	18	32	38	74.6	74.6	74.6	57.936	531	531;574	3.82	181	104	106	98	177	259	0
P14625;Q58FF3	P14625	62;5	62;5	60;5	Endoplasmin	HSP90B1	sp|P14625|ENPL_HUMAN Endoplasmin OS=Homo sapiens GN=HSP90B1 PE=1 SV=1	2	62	62	60	24	39	40	34	52	6	37	52	24	39	40	34	52	6	37	52	23	37	38	32	50	5	35	50	64	64	62.3	92.468	803	803;399	3.6	88	97	197	211	220	45	0
P14635	P14635	4	4	4	G2/mitotic-specific cyclin-B1	CCNB1	sp|P14635|CCNB1_HUMAN G2/mitotic-specific cyclin-B1 OS=Homo sapiens GN=CCNB1 PE=1 SV=1	1	4	4	4	1	3	0	1	2	0	0	0	1	3	0	1	2	0	0	0	1	3	0	1	2	0	0	0	11.1	11.1	11.1	48.337	433	433	5.22			1	1	2	5	0
P14649	P14649	3	1	1	Myosin light chain 6B	MYL6B	sp|P14649|MYL6B_HUMAN Myosin light chain 6B OS=Homo sapiens GN=MYL6B PE=1 SV=1	1	3	1	1	2	3	2	2	2	1	2	2	0	1	0	1	0	0	0	0	0	1	0	1	0	0	0	0	16.8	5.3	5.3	22.764	208	208	6						2	1
P14678;P63162	P14678;P63162	2;2	2;2	2;2	Small nuclear ribonucleoprotein-associated proteins B and B;Small nuclear ribonucleoprotein-associated protein N	SNRPB;SNRPN	sp|P14678|RSMB_HUMAN Small nuclear ribonucleoprotein-associated proteins B and B OS=Homo sapiens GN=SNRPB PE=1 SV=2;sp|P63162|RSMN_HUMAN Small nuclear ribonucleoprotein-associated protein N OS=Homo sapiens GN=SNRPN PE=1 SV=1	2	2	2	2	0	1	0	2	1	1	1	0	0	1	0	2	1	1	1	0	0	1	0	2	1	1	1	0	6.2	6.2	6.2	24.61	240	240;240	3.38	4				1	3	0.0011253
P14735	P14735	4	4	4	Insulin-degrading enzyme	IDE	sp|P14735|IDE_HUMAN Insulin-degrading enzyme OS=Homo sapiens GN=IDE PE=1 SV=4	1	4	4	4	0	2	0	2	0	0	0	0	0	2	0	2	0	0	0	0	0	2	0	2	0	0	0	0	4.2	4.2	4.2	117.97	1019	1019	4.5				2	2		0.003187
P14866	P14866	6	6	6	Heterogeneous nuclear ribonucleoprotein L	HNRNPL	sp|P14866|HNRPL_HUMAN Heterogeneous nuclear ribonucleoprotein L OS=Homo sapiens GN=HNRNPL PE=1 SV=2	1	6	6	6	1	1	1	1	3	0	0	1	1	1	1	1	3	0	0	1	1	1	1	1	3	0	0	1	16.1	16.1	16.1	64.132	589	589	3	6					4	0
P14868	P14868	18	18	18	Aspartate--tRNA ligase, cytoplasmic	DARS	sp|P14868|SYDC_HUMAN Aspartate--tRNA ligase, cytoplasmic OS=Homo sapiens GN=DARS PE=1 SV=2	1	18	18	18	6	9	14	15	11	2	10	11	6	9	14	15	11	2	10	11	6	9	14	15	11	2	10	11	42.5	42.5	42.5	57.136	501	501	3.98	38	8	6	7	27	53	0
P14923	P14923	9	7	7	Junction plakoglobin	JUP	sp|P14923|PLAK_HUMAN Junction plakoglobin OS=Homo sapiens GN=JUP PE=1 SV=3	1	9	7	7	0	2	0	7	0	0	1	2	0	1	0	5	0	0	1	2	0	1	0	5	0	0	1	2	14.6	12.3	12.3	81.744	745	745	1.42	7	5					0
P14927	P14927	2	2	2	Cytochrome b-c1 complex subunit 7	UQCRB	sp|P14927|QCR7_HUMAN Cytochrome b-c1 complex subunit 7 OS=Homo sapiens GN=UQCRB PE=1 SV=2	1	2	2	2	0	0	2	0	0	0	0	1	0	0	2	0	0	0	0	1	0	0	2	0	0	0	0	1	13.5	13.5	13.5	13.53	111	111	6						3	0.00080483
P15121;C9JRZ8	P15121	7;1	7;1	7;1	Aldose reductase	AKR1B1	sp|P15121|ALDR_HUMAN Aldose reductase OS=Homo sapiens GN=AKR1B1 PE=1 SV=3	2	7	7	7	0	3	5	2	1	0	3	1	0	3	5	2	1	0	3	1	0	3	5	2	1	0	3	1	26.6	26.6	26.6	35.853	316	316;344	4.91	2	2	1	1	1	15	0
P15144	P15144	45	45	45	Aminopeptidase N	ANPEP	sp|P15144|AMPN_HUMAN Aminopeptidase N OS=Homo sapiens GN=ANPEP PE=1 SV=4	1	45	45	45	17	31	30	35	36	21	30	34	17	31	30	35	36	21	30	34	17	31	30	35	36	21	30	34	51.4	51.4	51.4	109.54	967	967	3.1	20	130	239	172	16	8	0
P15151	P15151	3	3	3	Poliovirus receptor	PVR	sp|P15151|PVR_HUMAN Poliovirus receptor OS=Homo sapiens GN=PVR PE=1 SV=2	1	3	3	3	1	3	2	2	2	1	2	1	1	3	2	2	2	1	2	1	1	3	2	2	2	1	2	1	7.2	7.2	7.2	45.302	417	417	3.71	2	3	6	7	10		0
P15153;P17081;Q9H4E5	P15153	6;1;1	2;0;0	2;0;0	Ras-related C3 botulinum toxin substrate 2	RAC2	sp|P15153|RAC2_HUMAN Ras-related C3 botulinum toxin substrate 2 OS=Homo sapiens GN=RAC2 PE=1 SV=1	3	6	2	2	3	4	4	4	2	1	3	4	1	2	0	1	0	0	0	0	1	2	0	1	0	0	0	0	35.9	14.6	14.6	21.429	192	192;205;214	6						4	0.00080451
P15170;Q8IYD1	P15170;Q8IYD1	7;5	7;5	7;5	Eukaryotic peptide chain release factor GTP-binding subunit ERF3A;Eukaryotic peptide chain release factor GTP-binding subunit ERF3B	GSPT1;GSPT2	sp|P15170|ERF3A_HUMAN Eukaryotic peptide chain release factor GTP-binding subunit ERF3A OS=Homo sapiens GN=GSPT1 PE=1 SV=1;sp|Q8IYD1|ERF3B_HUMAN Eukaryotic peptide chain release factor GTP-binding subunit ERF3B OS=Homo sapiens GN=GSPT2 PE=1 SV=2	2	7	7	7	1	2	5	4	3	1	1	1	1	2	5	4	3	1	1	1	1	2	5	4	3	1	1	1	18.4	18.4	18.4	55.755	499	499;628	3.38	12	3	5	4	10	6	0
P15289	P15289	1	1	1	Arylsulfatase A;Arylsulfatase A component B;Arylsulfatase A component C	ARSA	sp|P15289|ARSA_HUMAN Arylsulfatase A OS=Homo sapiens GN=ARSA PE=1 SV=3	1	1	1	1	0	0	1	0	0	0	0	0	0	0	1	0	0	0	0	0	0	0	1	0	0	0	0	0	2.8	2.8	2.8	53.588	507	507	5					1		0.0011304
P15311	P15311	24	14	12	Ezrin	EZR	sp|P15311|EZRI_HUMAN Ezrin OS=Homo sapiens GN=EZR PE=1 SV=4	1	24	14	12	9	16	10	16	19	5	14	10	6	10	5	7	11	2	7	6	5	9	4	6	10	2	7	6	40.1	27.5	26.1	69.412	586	586	3.97	22	3	10	23	36	21	0
P15374	P15374	3	3	3	Ubiquitin carboxyl-terminal hydrolase isozyme L3	UCHL3	sp|P15374|UCHL3_HUMAN Ubiquitin carboxyl-terminal hydrolase isozyme L3 OS=Homo sapiens GN=UCHL3 PE=1 SV=1	1	3	3	3	0	1	0	2	2	1	0	0	0	1	0	2	2	1	0	0	0	1	0	2	2	1	0	0	19.6	19.6	19.6	26.182	230	230	5.38	1					7	0
P15529	P15529	2	2	2	Membrane cofactor protein	CD46	sp|P15529|MCP_HUMAN Membrane cofactor protein OS=Homo sapiens GN=CD46 PE=1 SV=3	1	2	2	2	1	0	1	0	1	0	0	0	1	0	1	0	1	0	0	0	1	0	1	0	1	0	0	0	6.4	6.4	6.4	43.747	392	392	4.5				2	2		0.0011407
P15531	P15531	7	2	2	Nucleoside diphosphate kinase A	NME1	sp|P15531|NDKA_HUMAN Nucleoside diphosphate kinase A OS=Homo sapiens GN=NME1 PE=1 SV=1	1	7	2	2	4	7	5	6	3	0	3	3	1	2	1	1	2	0	0	1	1	2	1	1	2	0	0	1	46.7	15.8	15.8	17.149	152	152	6						10	0
P15559	P15559	6	6	6	NAD(P)H dehydrogenase [quinone] 1	NQO1	sp|P15559|NQO1_HUMAN NAD(P)H dehydrogenase [quinone] 1 OS=Homo sapiens GN=NQO1 PE=1 SV=1	1	6	6	6	0	3	3	5	4	1	4	3	0	3	3	5	4	1	4	3	0	3	3	5	4	1	4	3	21.2	21.2	21.2	30.867	274	274	4.37	11	2	3		3	27	0
P15586	P15586	7	7	7	N-acetylglucosamine-6-sulfatase	GNS	sp|P15586|GNS_HUMAN N-acetylglucosamine-6-sulfatase OS=Homo sapiens GN=GNS PE=1 SV=3	1	7	7	7	0	1	6	1	2	0	0	1	0	1	6	1	2	0	0	1	0	1	6	1	2	0	0	1	13.9	13.9	13.9	62.081	552	552	3.75		3	4	8	5		0
P15880	P15880	11	11	11	40S ribosomal protein S2	RPS2	sp|P15880|RS2_HUMAN 40S ribosomal protein S2 OS=Homo sapiens GN=RPS2 PE=1 SV=2	1	11	11	11	4	8	6	8	7	3	7	7	4	8	6	8	7	3	7	7	4	8	6	8	7	3	7	7	40.3	40.3	40.3	31.324	293	293	3.53	36	21	15	12	15	42	0
P15924	P15924	18	18	18	Desmoplakin	DSP	sp|P15924|DESP_HUMAN Desmoplakin OS=Homo sapiens GN=DSP PE=1 SV=3	1	18	18	18	1	13	0	7	4	0	2	1	1	13	0	7	4	0	2	1	1	13	0	7	4	0	2	1	6.3	6.3	6.3	331.77	2871	2871	1.69	17	12	6				0
P16070	P16070	7	7	7	CD44 antigen	CD44	sp|P16070|CD44_HUMAN CD44 antigen OS=Homo sapiens GN=CD44 PE=1 SV=3	1	7	7	7	4	4	5	6	5	3	4	5	4	4	5	6	5	3	4	5	4	4	5	6	5	3	4	5	11.2	11.2	11.2	81.537	742	742	3.57	13	12	32	34	27	7	0
P16104;Q96QV6;Q8IUE6	P16104;Q96QV6;Q8IUE6	5;4;3	1;1;1	1;1;1	Histone H2AX;Histone H2A type 1-A;Histone H2A type 2-B	H2AFX;HIST1H2AA;HIST2H2AB	sp|P16104|H2AX_HUMAN Histone H2AX OS=Homo sapiens GN=H2AFX PE=1 SV=2;sp|Q96QV6|H2A1A_HUMAN Histone H2A type 1-A OS=Homo sapiens GN=HIST1H2AA PE=1 SV=3;sp|Q8IUE6|H2A2B_HUMAN Histone H2A type 2-B OS=Homo sapiens GN=HIST2H2AB PE=1 SV=3	3	5	1	1	2	2	4	3	3	0	2	5	0	0	1	0	1	0	0	1	0	0	1	0	1	0	0	1	52.4	16.1	16.1	15.144	143	143;131;130	6						4	0.00081136
P16152	P16152	13	13	11	Carbonyl reductase [NADPH] 1	CBR1	sp|P16152|CBR1_HUMAN Carbonyl reductase [NADPH] 1 OS=Homo sapiens GN=CBR1 PE=1 SV=3	1	13	13	11	4	6	9	7	8	0	6	6	4	6	9	7	8	0	6	6	3	5	7	5	7	0	5	5	59.9	59.9	49.5	30.375	277	277	4.43	18	2	2	1	1	44	0
P16219	P16219	1	1	1	Short-chain specific acyl-CoA dehydrogenase, mitochondrial	ACADS	sp|P16219|ACADS_HUMAN Short-chain specific acyl-CoA dehydrogenase, mitochondrial OS=Homo sapiens GN=ACADS PE=1 SV=1	1	1	1	1	0	1	0	0	0	0	0	0	0	1	0	0	0	0	0	0	0	1	0	0	0	0	0	0	3.2	3.2	3.2	44.297	412	412	6						1	0.0045423
P16234	P16234	6	6	6	Platelet-derived growth factor receptor alpha	PDGFRA	sp|P16234|PGFRA_HUMAN Platelet-derived growth factor receptor alpha OS=Homo sapiens GN=PDGFRA PE=1 SV=1	1	6	6	6	0	4	0	4	3	0	2	0	0	4	0	4	3	0	2	0	0	4	0	4	3	0	2	0	8.1	8.1	8.1	122.67	1089	1089	4.26			2	10	7		0
P16278	P16278	3	3	3	Beta-galactosidase	GLB1	sp|P16278|BGAL_HUMAN Beta-galactosidase OS=Homo sapiens GN=GLB1 PE=1 SV=2	1	3	3	3	0	1	2	0	1	0	0	0	0	1	2	0	1	0	0	0	0	1	2	0	1	0	0	0	5.5	5.5	5.5	76.074	677	677	3.86	2			1	3	1	0
P16435	P16435	16	16	16	NADPH--cytochrome P450 reductase	POR	sp|P16435|NCPR_HUMAN NADPH--cytochrome P450 reductase OS=Homo sapiens GN=POR PE=1 SV=2	1	16	16	16	4	8	10	5	10	1	5	7	4	8	10	5	10	1	5	7	4	8	10	5	10	1	5	7	31.6	31.6	31.6	76.689	677	677	4.05	14	7	4	11	26	19	0
P16615;O14983;Q93084	P16615	29;10;6	29;10;6	29;10;6	Sarcoplasmic/endoplasmic reticulum calcium ATPase 2	ATP2A2	sp|P16615|AT2A2_HUMAN Sarcoplasmic/endoplasmic reticulum calcium ATPase 2 OS=Homo sapiens GN=ATP2A2 PE=1 SV=1	3	29	29	29	6	19	19	13	18	14	10	14	6	19	19	13	18	14	10	14	6	19	19	13	18	14	10	14	33.6	33.6	33.6	114.76	1042	1042;1001;1043	2.7	72	62	66	40	19	15	0
P16949;Q93045	P16949;Q93045	2;1	2;1	2;1	Stathmin;Stathmin-2	STMN1;STMN2	sp|P16949|STMN1_HUMAN Stathmin OS=Homo sapiens GN=STMN1 PE=1 SV=3;sp|Q93045|STMN2_HUMAN Stathmin-2 OS=Homo sapiens GN=STMN2 PE=1 SV=3	2	2	2	2	0	2	0	0	0	0	0	0	0	2	0	0	0	0	0	0	0	2	0	0	0	0	0	0	12.1	12.1	12.1	17.302	149	149;179	2.5	1			1			0.0031949
P16989	P16989	5	1	1	Y-box-binding protein 3	YBX3	sp|P16989|YBOX3_HUMAN Y-box-binding protein 3 OS=Homo sapiens GN=YBX3 PE=1 SV=4	1	5	1	1	0	2	0	3	4	2	1	1	0	1	0	0	1	1	0	0	0	1	0	0	1	1	0	0	15.9	5.1	5.1	40.089	372	372	2.67	2					1	0
P17066;P48741	P17066;P48741	8;5	1;1	1;1	Heat shock 70 kDa protein 6;Putative heat shock 70 kDa protein 7	HSPA6;HSPA7	sp|P17066|HSP76_HUMAN Heat shock 70 kDa protein 6 OS=Homo sapiens GN=HSPA6 PE=1 SV=2;sp|P48741|HSP77_HUMAN Putative heat shock 70 kDa protein 7 OS=Homo sapiens GN=HSPA7 PE=5 SV=2	2	8	1	1	7	8	8	8	8	4	8	8	1	1	1	1	1	1	1	1	1	1	1	1	1	1	1	1	12.6	1.7	1.7	71.027	643	643;367	3.62	7	8	9	8	14	6	0
P17174	P17174	7	7	7	Aspartate aminotransferase, cytoplasmic	GOT1	sp|P17174|AATC_HUMAN Aspartate aminotransferase, cytoplasmic OS=Homo sapiens GN=GOT1 PE=1 SV=3	1	7	7	7	2	4	1	3	2	0	1	1	2	4	1	3	2	0	1	1	2	4	1	3	2	0	1	1	17.7	17.7	17.7	46.247	413	413	5.87					2	13	0
P17252	P17252	3	3	3	Protein kinase C alpha type	PRKCA	sp|P17252|KPCA_HUMAN Protein kinase C alpha type OS=Homo sapiens GN=PRKCA PE=1 SV=4	1	3	3	3	0	0	2	0	2	0	0	0	0	0	2	0	2	0	0	0	0	0	2	0	2	0	0	0	5.2	5.2	5.2	76.749	672	672	3	2				2		0
P17301	P17301	25	25	25	Integrin alpha-2	ITGA2	sp|P17301|ITA2_HUMAN Integrin alpha-2 OS=Homo sapiens GN=ITGA2 PE=1 SV=1	1	25	25	25	0	5	17	19	1	5	13	16	0	5	17	19	1	5	13	16	0	5	17	19	1	5	13	16	27.2	27.2	27.2	129.29	1181	1181	2.8	10	45	60	23	2	3	0
P17302	P17302	1	1	1	Gap junction alpha-1 protein	GJA1	sp|P17302|CXA1_HUMAN Gap junction alpha-1 protein OS=Homo sapiens GN=GJA1 PE=1 SV=2	1	1	1	1	0	0	0	0	1	0	0	0	0	0	0	0	1	0	0	0	0	0	0	0	1	0	0	0	3.9	3.9	3.9	43.008	382	382	6						1	0.00076953
P17655	P17655	25	25	25	Calpain-2 catalytic subunit	CAPN2	sp|P17655|CAN2_HUMAN Calpain-2 catalytic subunit OS=Homo sapiens GN=CAPN2 PE=1 SV=6	1	25	25	25	2	4	12	16	8	0	8	13	2	4	12	16	8	0	8	13	2	4	12	16	8	0	8	13	51.9	51.9	51.9	79.994	700	700	3.72	29	1	1	8	30	18	0
P17661	P17661	5	1	1	Desmin	DES	sp|P17661|DESM_HUMAN Desmin OS=Homo sapiens GN=DES PE=1 SV=3	1	5	1	1	2	3	3	3	4	3	4	3	0	1	0	0	1	0	0	0	0	1	0	0	1	0	0	0	7.4	2.1	2.1	53.535	470	470	1	2						0.0011107
P17812;Q9NRF8	P17812	16;1	16;1	16;1	CTP synthase 1	CTPS1	sp|P17812|PYRG1_HUMAN CTP synthase 1 OS=Homo sapiens GN=CTPS1 PE=1 SV=2	2	16	16	16	4	7	5	6	10	0	4	4	4	7	5	6	10	0	4	4	4	7	5	6	10	0	4	4	29.3	29.3	29.3	66.69	591	591;586	4.12	11	1	1	3	26	8	0
P17813	P17813	5	5	5	Endoglin	ENG	sp|P17813|EGLN_HUMAN Endoglin OS=Homo sapiens GN=ENG PE=1 SV=2	1	5	5	5	0	2	2	2	4	0	1	3	0	2	2	2	4	0	1	3	0	2	2	2	4	0	1	3	11.1	11.1	11.1	70.577	658	658	3.62	1	4	5	3	8		0
P17844	P17844	15	8	8	Probable ATP-dependent RNA helicase DDX5	DDX5	sp|P17844|DDX5_HUMAN Probable ATP-dependent RNA helicase DDX5 OS=Homo sapiens GN=DDX5 PE=1 SV=1	1	15	8	8	3	7	5	9	10	3	4	0	0	4	3	3	4	2	2	0	0	4	3	3	4	2	2	0	26.4	14	14	69.147	614	614	1.53	17					2	0
P17858	P17858	17	14	13	ATP-dependent 6-phosphofructokinase, liver type	PFKL	sp|P17858|PFKAL_HUMAN ATP-dependent 6-phosphofructokinase, liver type OS=Homo sapiens GN=PFKL PE=1 SV=6	1	17	14	13	2	4	11	10	10	3	7	8	1	3	10	9	7	3	5	7	1	3	10	8	7	2	5	7	31.9	27.3	26.2	85.018	780	780	2.65	35	4	5	4	17	4	0
P17931	P17931	4	4	4	Galectin-3	LGALS3	sp|P17931|LEG3_HUMAN Galectin-3 OS=Homo sapiens GN=LGALS3 PE=1 SV=5	1	4	4	4	0	2	0	2	0	0	1	0	0	2	0	2	0	0	1	0	0	2	0	2	0	0	1	0	16.8	16.8	16.8	26.152	250	250	6						5	0
P17980	P17980	12	12	12	26S protease regulatory subunit 6A	PSMC3	sp|P17980|PRS6A_HUMAN 26S protease regulatory subunit 6A OS=Homo sapiens GN=PSMC3 PE=1 SV=3	1	12	12	12	1	7	7	7	7	1	6	4	1	7	7	7	7	1	6	4	1	7	7	7	7	1	6	4	42.1	42.1	42.1	49.203	439	439	4.79	10	1	2	1	8	36	0
P17987	P17987	30	30	30	T-complex protein 1 subunit alpha	TCP1	sp|P17987|TCPA_HUMAN T-complex protein 1 subunit alpha OS=Homo sapiens GN=TCP1 PE=1 SV=1	1	30	30	30	12	15	18	25	23	18	18	23	12	15	18	25	23	18	18	23	12	15	18	25	23	18	18	23	61.3	61.3	61.3	60.343	556	556	3.19	134	62	67	51	76	72	0
P18031	P18031	5	5	5	Tyrosine-protein phosphatase non-receptor type 1	PTPN1	sp|P18031|PTN1_HUMAN Tyrosine-protein phosphatase non-receptor type 1 OS=Homo sapiens GN=PTPN1 PE=1 SV=1	1	5	5	5	1	2	1	3	2	0	2	0	1	2	1	3	2	0	2	0	1	2	1	3	2	0	2	0	16.1	16.1	16.1	49.966	435	435	5.55	1					10	0
P18077	P18077	3	3	3	60S ribosomal protein L35a	RPL35A	sp|P18077|RL35A_HUMAN 60S ribosomal protein L35a OS=Homo sapiens GN=RPL35A PE=1 SV=2	1	3	3	3	1	1	2	3	1	0	2	1	1	1	2	3	1	0	2	1	1	1	2	3	1	0	2	1	16.4	16.4	16.4	12.538	110	110	5.69	1					15	0.00042283
P18084	P18084	4	4	4	Integrin beta-5	ITGB5	sp|P18084|ITB5_HUMAN Integrin beta-5 OS=Homo sapiens GN=ITGB5 PE=1 SV=1	1	4	4	4	0	0	4	0	0	0	0	0	0	0	4	0	0	0	0	0	0	0	4	0	0	0	0	0	7.8	7.8	7.8	88.053	799	799	3			4				0
P18085	P18085	10	5	5	ADP-ribosylation factor 4	ARF4	sp|P18085|ARF4_HUMAN ADP-ribosylation factor 4 OS=Homo sapiens GN=ARF4 PE=1 SV=3	1	10	5	5	6	10	8	9	7	0	7	7	3	5	4	5	4	0	3	4	3	5	4	5	4	0	3	4	61.7	31.7	31.7	20.511	180	180	4	18	7	5	4	3	35	0
P18124	P18124	18	18	18	60S ribosomal protein L7	RPL7	sp|P18124|RL7_HUMAN 60S ribosomal protein L7 OS=Homo sapiens GN=RPL7 PE=1 SV=1	1	18	18	18	5	13	10	15	12	0	9	10	5	13	10	15	12	0	9	10	5	13	10	15	12	0	9	10	53.2	53.2	53.2	29.225	248	248	4.61	21	12	7	4	3	86	0
P18206	P18206	52	52	52	Vinculin	VCL	sp|P18206|VINC_HUMAN Vinculin OS=Homo sapiens GN=VCL PE=1 SV=4	1	52	52	52	17	34	26	32	33	6	21	25	17	34	26	32	33	6	21	25	17	34	26	32	33	6	21	25	56.4	56.4	56.4	123.8	1134	1134	3.2	40	53	102	134	32	2	0
P18621	P18621	9	9	9	60S ribosomal protein L17	RPL17	sp|P18621|RL17_HUMAN 60S ribosomal protein L17 OS=Homo sapiens GN=RPL17 PE=1 SV=3	1	9	9	9	3	4	4	5	4	0	4	4	3	4	4	5	4	0	4	4	3	4	4	5	4	0	4	4	44	44	44	21.397	184	184	5.19	4	1	1	1	1	29	0
P18669;Q8N0Y7;P15259	P18669	11;5;3	11;5;3	11;5;3	Phosphoglycerate mutase 1	PGAM1	sp|P18669|PGAM1_HUMAN Phosphoglycerate mutase 1 OS=Homo sapiens GN=PGAM1 PE=1 SV=2	3	11	11	11	4	7	9	7	6	0	3	7	4	7	9	7	6	0	3	7	4	7	9	7	6	0	3	7	54.3	54.3	54.3	28.804	254	254;254;253	5.26	7	2	1	3	3	58	0
P19022	P19022	2	2	2	Cadherin-2	CDH2	sp|P19022|CADH2_HUMAN Cadherin-2 OS=Homo sapiens GN=CDH2 PE=1 SV=4	1	2	2	2	0	1	0	0	1	0	0	0	0	1	0	0	1	0	0	0	0	1	0	0	1	0	0	0	4.5	4.5	4.5	99.808	906	906	4.5				1	1		0.00079397
P19174	P19174	4	4	4	1-phosphatidylinositol 4,5-bisphosphate phosphodiesterase gamma-1	PLCG1	sp|P19174|PLCG1_HUMAN 1-phosphatidylinositol 4,5-bisphosphate phosphodiesterase gamma-1 OS=Homo sapiens GN=PLCG1 PE=1 SV=1	1	4	4	4	0	3	0	0	2	0	0	0	0	3	0	0	2	0	0	0	0	3	0	0	2	0	0	0	4.7	4.7	4.7	148.53	1290	1290	3.67			3	2	1		0
P19338	P19338	10	10	10	Nucleolin	NCL	sp|P19338|NUCL_HUMAN Nucleolin OS=Homo sapiens GN=NCL PE=1 SV=3	1	10	10	10	1	0	2	7	5	3	4	1	1	0	2	7	5	3	4	1	1	0	2	7	5	3	4	1	16.8	16.8	16.8	76.613	710	710	3.08	12	2	8	5	9	2	0
P19367;Q2TB90;P52790	P19367	32;4;2	32;4;2	28;3;0	Hexokinase-1	HK1	sp|P19367|HXK1_HUMAN Hexokinase-1 OS=Homo sapiens GN=HK1 PE=1 SV=3	3	32	32	28	1	12	19	11	14	1	8	11	1	12	19	11	14	1	8	11	1	10	16	10	12	1	7	9	38.1	38.1	34.8	102.48	917	917;917;923	3.75	1	6	33	28	23	1	0
P19388	P19388	1	1	1	DNA-directed RNA polymerases I, II, and III subunit RPABC1	POLR2E	sp|P19388|RPAB1_HUMAN DNA-directed RNA polymerases I, II, and III subunit RPABC1 OS=Homo sapiens GN=POLR2E PE=1 SV=4	1	1	1	1	0	1	0	1	0	0	0	0	0	1	0	1	0	0	0	0	0	1	0	1	0	0	0	0	6.7	6.7	6.7	24.551	210	210	6						3	0
P19404	P19404	3	3	3	NADH dehydrogenase [ubiquinone] flavoprotein 2, mitochondrial	NDUFV2	sp|P19404|NDUV2_HUMAN NADH dehydrogenase [ubiquinone] flavoprotein 2, mitochondrial OS=Homo sapiens GN=NDUFV2 PE=1 SV=2	1	3	3	3	0	1	3	0	0	0	0	1	0	1	3	0	0	0	0	1	0	1	3	0	0	0	0	1	17.3	17.3	17.3	27.391	249	249	6						5	0.00041186
P19525	P19525	2	2	2	Interferon-induced, double-stranded RNA-activated protein kinase	EIF2AK2	sp|P19525|E2AK2_HUMAN Interferon-induced, double-stranded RNA-activated protein kinase OS=Homo sapiens GN=EIF2AK2 PE=1 SV=2	1	2	2	2	0	0	0	2	0	0	0	0	0	0	0	2	0	0	0	0	0	0	0	2	0	0	0	0	4.5	4.5	4.5	62.094	551	551	6						2	0
P19623	P19623	8	8	8	Spermidine synthase	SRM	sp|P19623|SPEE_HUMAN Spermidine synthase OS=Homo sapiens GN=SRM PE=1 SV=1	1	8	8	8	2	3	3	5	2	0	2	2	2	3	3	5	2	0	2	2	2	3	3	5	2	0	2	2	26.2	26.2	26.2	33.824	302	302	4.68	5	1				16	0
P19634	P19634	3	3	3	Sodium/hydrogen exchanger 1	SLC9A1	sp|P19634|SL9A1_HUMAN Sodium/hydrogen exchanger 1 OS=Homo sapiens GN=SLC9A1 PE=1 SV=2	1	3	3	3	0	0	0	2	0	1	0	0	0	0	0	2	0	1	0	0	0	0	0	2	0	1	0	0	3.3	3.3	3.3	90.762	815	815	2	1	2	1				0
P19784	P19784	13	13	13	Casein kinase II subunit alpha	CSNK2A2	sp|P19784|CSK22_HUMAN Casein kinase II subunit alpha OS=Homo sapiens GN=CSNK2A2 PE=1 SV=1	1	13	13	13	6	10	1	10	9	0	6	5	6	10	1	10	9	0	6	5	6	10	1	10	9	0	6	5	49.7	49.7	49.7	41.213	350	350	5.98					1	58	0
P19838	P19838	3	3	3	Nuclear factor NF-kappa-B p105 subunit;Nuclear factor NF-kappa-B p50 subunit	NFKB1	sp|P19838|NFKB1_HUMAN Nuclear factor NF-kappa-B p105 subunit OS=Homo sapiens GN=NFKB1 PE=1 SV=2	1	3	3	3	0	2	0	1	0	0	0	0	0	2	0	1	0	0	0	0	0	2	0	1	0	0	0	0	4.1	4.1	4.1	105.35	968	968	1	3						0.0086036
P20020;Q01814	P20020	27;11	11;1	11;1	Plasma membrane calcium-transporting ATPase 1	ATP2B1	sp|P20020|AT2B1_HUMAN Plasma membrane calcium-transporting ATPase 1 OS=Homo sapiens GN=ATP2B1 PE=1 SV=3	2	27	11	11	4	16	13	21	13	14	14	12	0	7	5	9	4	5	6	5	0	7	5	9	4	5	6	5	23.3	9.9	9.9	138.75	1258	1258;1243	2.15	27	25	19	4		3	0
P20042	P20042	11	11	11	Eukaryotic translation initiation factor 2 subunit 2	EIF2S2	sp|P20042|IF2B_HUMAN Eukaryotic translation initiation factor 2 subunit 2 OS=Homo sapiens GN=EIF2S2 PE=1 SV=2	1	11	11	11	1	4	5	3	5	2	3	0	1	4	5	3	5	2	3	0	1	4	5	3	5	2	3	0	35.4	35.4	35.4	38.388	333	333	2.8	15	10	8	6	6	4	0
P20073	P20073	11	11	11	Annexin A7	ANXA7	sp|P20073|ANXA7_HUMAN Annexin A7 OS=Homo sapiens GN=ANXA7 PE=1 SV=3	1	11	11	11	3	6	7	5	6	5	4	5	3	6	7	5	6	5	4	5	3	6	7	5	6	5	4	5	24.2	24.2	24.2	52.739	488	488	3.26	25	5	4	5	19	10	0
P20336	P20336	5	4	2	Ras-related protein Rab-3A	RAB3A	sp|P20336|RAB3A_HUMAN Ras-related protein Rab-3A OS=Homo sapiens GN=RAB3A PE=1 SV=1	1	5	4	2	1	3	2	2	3	2	1	0	0	2	1	1	2	1	0	0	0	2	1	1	1	0	0	0	30	26.4	14.1	24.984	220	220	3.89	3	1				5	0
P20337	P20337	5	4	4	Ras-related protein Rab-3B	RAB3B	sp|P20337|RAB3B_HUMAN Ras-related protein Rab-3B OS=Homo sapiens GN=RAB3B PE=1 SV=2	1	5	4	4	2	4	2	2	2	3	1	0	1	3	1	1	1	2	0	0	1	3	1	1	1	2	0	0	28.3	24.7	24.7	24.758	219	219	3.36	5	1				5	0
P20338;P61018	P20338	4;1	4;1	4;1	Ras-related protein Rab-4A	RAB4A	sp|P20338|RAB4A_HUMAN Ras-related protein Rab-4A OS=Homo sapiens GN=RAB4A PE=1 SV=3	2	4	4	4	0	3	2	1	2	0	0	1	0	3	2	1	2	0	0	1	0	3	2	1	2	0	0	1	24.3	24.3	24.3	24.389	218	218;213	6						9	0
P20339	P20339	7	4	4	Ras-related protein Rab-5A	RAB5A	sp|P20339|RAB5A_HUMAN Ras-related protein Rab-5A OS=Homo sapiens GN=RAB5A PE=1 SV=2	1	7	4	4	5	4	5	5	4	0	2	5	2	2	2	2	2	0	0	2	2	2	2	2	2	0	0	2	47	32.1	32.1	23.658	215	215	5.71	1					16	0
P20340	P20340	13	7	7	Ras-related protein Rab-6A	RAB6A	sp|P20340|RAB6A_HUMAN Ras-related protein Rab-6A OS=Homo sapiens GN=RAB6A PE=1 SV=3	1	13	7	7	8	8	4	6	7	1	3	10	4	4	1	3	3	0	0	5	4	4	1	3	3	0	0	5	61.5	33.7	33.7	23.593	208	208	5.81	1					25	0
P20591	P20591	22	22	19	Interferon-induced GTP-binding protein Mx1;Interferon-induced GTP-binding protein Mx1, N-terminally processed	MX1	sp|P20591|MX1_HUMAN Interferon-induced GTP-binding protein Mx1 OS=Homo sapiens GN=MX1 PE=1 SV=4	1	22	22	19	0	5	3	7	21	0	2	1	0	5	3	7	21	0	2	1	0	4	3	7	18	0	2	1	42.4	42.4	35	75.519	662	662	4.55	6	2	2	3	40	9	0
P20618	P20618	6	6	6	Proteasome subunit beta type-1	PSMB1	sp|P20618|PSB1_HUMAN Proteasome subunit beta type-1 OS=Homo sapiens GN=PSMB1 PE=1 SV=2	1	6	6	6	1	4	4	1	2	0	1	3	1	4	4	1	2	0	1	3	1	4	4	1	2	0	1	3	33.2	33.2	33.2	26.489	241	241	6						17	0
P20645	P20645	3	3	3	Cation-dependent mannose-6-phosphate receptor	M6PR	sp|P20645|MPRD_HUMAN Cation-dependent mannose-6-phosphate receptor OS=Homo sapiens GN=M6PR PE=1 SV=1	1	3	3	3	1	2	2	1	2	0	2	3	1	2	2	1	2	0	2	3	1	2	2	1	2	0	2	3	14.8	14.8	14.8	30.993	277	277	5.28			2	3	9	15	0
P20674	P20674	3	3	3	Cytochrome c oxidase subunit 5A, mitochondrial	COX5A	sp|P20674|COX5A_HUMAN Cytochrome c oxidase subunit 5A, mitochondrial OS=Homo sapiens GN=COX5A PE=1 SV=2	1	3	3	3	0	1	3	0	1	0	1	2	0	1	3	0	1	0	1	2	0	1	3	0	1	0	1	2	26.7	26.7	26.7	16.762	150	150	6						9	0
P20700	P20700	2	2	2	Lamin-B1	LMNB1	sp|P20700|LMNB1_HUMAN Lamin-B1 OS=Homo sapiens GN=LMNB1 PE=1 SV=2	1	2	2	2	0	1	0	0	1	0	0	0	0	1	0	0	1	0	0	0	0	1	0	0	1	0	0	0	3.6	3.6	3.6	66.408	586	586	3.5	1					1	0.00041152
P20742	P20742	4	1	1	Pregnancy zone protein	PZP	sp|P20742|PZP_HUMAN Pregnancy zone protein OS=Homo sapiens GN=PZP PE=1 SV=4	1	4	1	1	0	1	0	3	0	0	4	3	0	0	0	0	0	0	1	0	0	0	0	0	0	0	1	0	3	0.7	0.7	163.86	1482	1482	1	1						1
P20908	P20908	2	2	2	Collagen alpha-1(V) chain	COL5A1	sp|P20908|CO5A1_HUMAN Collagen alpha-1(V) chain OS=Homo sapiens GN=COL5A1 PE=1 SV=3	1	2	2	2	0	2	0	0	0	0	0	0	0	2	0	0	0	0	0	0	0	2	0	0	0	0	0	0	1.3	1.3	1.3	183.56	1838	1838	2		2					0.00081103
P21266	P21266	11	11	10	Glutathione S-transferase Mu 3	GSTM3	sp|P21266|GSTM3_HUMAN Glutathione S-transferase Mu 3 OS=Homo sapiens GN=GSTM3 PE=1 SV=3	1	11	11	10	4	7	4	3	5	0	3	5	4	7	4	3	5	0	3	5	3	7	3	2	4	0	2	4	55.6	55.6	51.6	26.559	225	225	4.53	9	3		3	3	27	0
P21281;P15313	P21281;P15313	11;6	11;6	11;6	V-type proton ATPase subunit B, brain isoform;V-type proton ATPase subunit B, kidney isoform	ATP6V1B2;ATP6V1B1	sp|P21281|VATB2_HUMAN V-type proton ATPase subunit B, brain isoform OS=Homo sapiens GN=ATP6V1B2 PE=1 SV=3;sp|P15313|VATB1_HUMAN V-type proton ATPase subunit B, kidney isoform OS=Homo sapiens GN=ATP6V1B1 PE=1 SV=3	2	11	11	11	4	5	5	6	2	0	5	3	4	5	5	6	2	0	5	3	4	5	5	6	2	0	5	3	30.5	30.5	30.5	56.5	511	511;513	5.1	3		2	1	12	21	0
P21283	P21283	2	2	2	V-type proton ATPase subunit C 1	ATP6V1C1	sp|P21283|VATC1_HUMAN V-type proton ATPase subunit C 1 OS=Homo sapiens GN=ATP6V1C1 PE=1 SV=4	1	2	2	2	0	0	0	2	0	0	0	1	0	0	0	2	0	0	0	1	0	0	0	2	0	0	0	1	4.7	4.7	4.7	43.941	382	382	6						3	0.0095395
P21291	P21291	7	7	7	Cysteine and glycine-rich protein 1	CSRP1	sp|P21291|CSRP1_HUMAN Cysteine and glycine-rich protein 1 OS=Homo sapiens GN=CSRP1 PE=1 SV=3	1	7	7	7	2	6	3	5	5	0	3	4	2	6	3	5	5	0	3	4	2	6	3	5	5	0	3	4	50.3	50.3	50.3	20.567	193	193	4.15	16		1	1		28	0
P21333	P21333	128	128	118	Filamin-A	FLNA	sp|P21333|FLNA_HUMAN Filamin-A OS=Homo sapiens GN=FLNA PE=1 SV=4	1	128	128	118	52	101	65	98	108	74	77	67	52	101	65	98	108	74	77	67	50	94	62	92	103	66	72	65	65.3	65.3	63	280.74	2647	2647	2.93	556	537	561	383	264	188	0
P21359	P21359	4	4	4	Neurofibromin;Neurofibromin truncated	NF1	sp|P21359|NF1_HUMAN Neurofibromin OS=Homo sapiens GN=NF1 PE=1 SV=2	1	4	4	4	0	2	2	2	1	1	1	0	0	2	2	2	1	1	1	0	0	2	2	2	1	1	1	0	1.7	1.7	1.7	319.37	2839	2839	2.5	5	4	4	1	1	1	0
P21399	P21399	18	18	18	Cytoplasmic aconitate hydratase	ACO1	sp|P21399|ACOC_HUMAN Cytoplasmic aconitate hydratase OS=Homo sapiens GN=ACO1 PE=1 SV=3	1	18	18	18	1	6	7	12	8	0	5	1	1	6	7	12	8	0	5	1	1	6	7	12	8	0	5	1	25.3	25.3	25.3	98.398	889	889	3.86	10	2	4	16	18	6	0
P21453	P21453	4	4	4	Sphingosine 1-phosphate receptor 1	S1PR1	sp|P21453|S1PR1_HUMAN Sphingosine 1-phosphate receptor 1 OS=Homo sapiens GN=S1PR1 PE=1 SV=2	1	4	4	4	0	1	1	1	3	1	0	1	0	1	1	1	3	1	0	1	0	1	1	1	3	1	0	1	11.5	11.5	11.5	42.81	382	382	2.8	2	4	1	1	1	1	0
P21589	P21589	23	23	23	5-nucleotidase	NT5E	sp|P21589|5NTD_HUMAN 5-nucleotidase OS=Homo sapiens GN=NT5E PE=1 SV=1	1	23	23	23	1	3	19	13	9	0	14	18	1	3	19	13	9	0	14	18	1	3	19	13	9	0	14	18	47.7	47.7	47.7	63.367	574	574	4.63		1	2	58	54	16	0
P21796	P21796	21	21	21	Voltage-dependent anion-selective channel protein 1	VDAC1	sp|P21796|VDAC1_HUMAN Voltage-dependent anion-selective channel protein 1 OS=Homo sapiens GN=VDAC1 PE=1 SV=2	1	21	21	21	3	8	19	10	9	0	10	18	3	8	19	10	9	0	10	18	3	8	19	10	9	0	10	18	84.5	84.5	84.5	30.772	283	283	5.57	1	3	5	8	8	105	0
P21810	P21810	4	4	4	Biglycan	BGN	sp|P21810|PGS1_HUMAN Biglycan OS=Homo sapiens GN=BGN PE=1 SV=2	1	4	4	4	0	0	1	1	4	0	1	0	0	0	1	1	4	0	1	0	0	0	1	1	4	0	1	0	11.4	11.4	11.4	41.654	368	368	3.36	1	1	5	2	1	1	0
P21912	P21912	5	5	5	Succinate dehydrogenase [ubiquinone] iron-sulfur subunit, mitochondrial	SDHB	sp|P21912|SDHB_HUMAN Succinate dehydrogenase [ubiquinone] iron-sulfur subunit, mitochondrial OS=Homo sapiens GN=SDHB PE=1 SV=3	1	5	5	5	0	2	2	1	3	0	1	1	0	2	2	1	3	0	1	1	0	2	2	1	3	0	1	1	18.2	18.2	18.2	31.629	280	280	5.23	2					11	0
P21926	P21926	6	6	6	CD9 antigen	CD9	sp|P21926|CD9_HUMAN CD9 antigen OS=Homo sapiens GN=CD9 PE=1 SV=4	1	6	6	6	3	5	3	3	4	3	3	3	3	5	3	3	4	3	3	3	3	5	3	3	4	3	3	3	25.4	25.4	25.4	25.416	228	228	3.78	13	11	10	13	4	25	0
P21964	P21964	8	8	8	Catechol O-methyltransferase	COMT	sp|P21964|COMT_HUMAN Catechol O-methyltransferase OS=Homo sapiens GN=COMT PE=1 SV=2	1	8	8	8	0	2	5	2	2	0	1	6	0	2	5	2	2	0	1	6	0	2	5	2	2	0	1	6	41.3	41.3	41.3	30.037	271	271	3.7	11	1	1			14	0
P21980;O43548	P21980	34;1	34;1	34;1	Protein-glutamine gamma-glutamyltransferase 2	TGM2	sp|P21980|TGM2_HUMAN Protein-glutamine gamma-glutamyltransferase 2 OS=Homo sapiens GN=TGM2 PE=1 SV=2	2	34	34	34	11	20	20	19	25	15	19	25	11	20	20	19	25	15	19	25	11	20	20	19	25	15	19	25	60.8	60.8	60.8	77.328	687	687;720	3.17	176	32	46	56	90	77	0
P22059;Q969R2	P22059	10;1	10;1	10;1	Oxysterol-binding protein 1	OSBP	sp|P22059|OSBP1_HUMAN Oxysterol-binding protein 1 OS=Homo sapiens GN=OSBP PE=1 SV=1	2	10	10	10	0	4	0	5	7	0	2	1	0	4	0	5	7	0	2	1	0	4	0	5	7	0	2	1	23.8	23.8	23.8	89.42	807	807;916	5.14				1	17	4	0
P22061	P22061	3	3	3	Protein-L-isoaspartate(D-aspartate) O-methyltransferase	PCMT1	sp|P22061|PIMT_HUMAN Protein-L-isoaspartate(D-aspartate) O-methyltransferase OS=Homo sapiens GN=PCMT1 PE=1 SV=4	1	3	3	3	2	1	1	0	0	0	1	1	2	1	1	0	0	0	1	1	2	1	1	0	0	0	1	1	16.3	16.3	16.3	24.636	227	227	6						6	0
P22087;A6NHQ2	P22087	3;1	3;1	3;1	rRNA 2-O-methyltransferase fibrillarin	FBL	sp|P22087|FBRL_HUMAN rRNA 2-O-methyltransferase fibrillarin OS=Homo sapiens GN=FBL PE=1 SV=2	2	3	3	3	0	1	1	3	1	0	0	1	0	1	1	3	1	0	0	1	0	1	1	3	1	0	0	1	11.5	11.5	11.5	33.784	321	321;333	5.38	1					7	0
P22102	P22102	17	17	17	Trifunctional purine biosynthetic protein adenosine-3;Phosphoribosylamine--glycine ligase;Phosphoribosylformylglycinamidine cyclo-ligase;Phosphoribosylglycinamide formyltransferase	GART	sp|P22102|PUR2_HUMAN Trifunctional purine biosynthetic protein adenosine-3 OS=Homo sapiens GN=GART PE=1 SV=1	1	17	17	17	5	5	6	10	7	1	6	3	5	5	6	10	7	1	6	3	5	5	6	10	7	1	6	3	21.1	21.1	21.1	107.77	1010	1010	3.77	18	1	1	11	6	19	0
P22234	P22234	12	12	12	Multifunctional protein ADE2;Phosphoribosylaminoimidazole-succinocarboxamide synthase;Phosphoribosylaminoimidazole carboxylase	PAICS	sp|P22234|PUR6_HUMAN Multifunctional protein ADE2 OS=Homo sapiens GN=PAICS PE=1 SV=3	1	12	12	12	3	4	7	8	2	1	8	5	3	4	7	8	2	1	8	5	3	4	7	8	2	1	8	5	33.9	33.9	33.9	47.079	425	425	5.66	2				5	37	0
P22307	P22307	11	11	11	Non-specific lipid-transfer protein	SCP2	sp|P22307|NLTP_HUMAN Non-specific lipid-transfer protein OS=Homo sapiens GN=SCP2 PE=1 SV=2	1	11	11	11	1	8	3	5	7	0	1	4	1	8	3	5	7	0	1	4	1	8	3	5	7	0	1	4	13.7	13.7	13.7	58.993	547	547	5.84	1					30	0
P22314	P22314	35	35	35	Ubiquitin-like modifier-activating enzyme 1	UBA1	sp|P22314|UBA1_HUMAN Ubiquitin-like modifier-activating enzyme 1 OS=Homo sapiens GN=UBA1 PE=1 SV=3	1	35	35	35	11	27	15	28	23	5	21	19	11	27	15	28	23	5	21	19	11	27	15	28	23	5	21	19	43.1	43.1	43.1	117.85	1058	1058	3.54	69	24	64	101	64	43	0
P22352	P22352	1	1	1	Glutathione peroxidase 3	GPX3	sp|P22352|GPX3_HUMAN Glutathione peroxidase 3 OS=Homo sapiens GN=GPX3 PE=1 SV=2	1	1	1	1	0	1	0	0	0	0	1	0	0	1	0	0	0	0	1	0	0	1	0	0	0	0	1	0	5.3	5.3	5.3	25.552	226	226	6						2	0.0086093
P22392;O60361	P22392;O60361	11;6	11;6	6;4	Nucleoside diphosphate kinase B;Putative nucleoside diphosphate kinase	NME2;NME2P1	sp|P22392|NDKB_HUMAN Nucleoside diphosphate kinase B OS=Homo sapiens GN=NME2 PE=1 SV=1;sp|O60361|NDK8_HUMAN Putative nucleoside diphosphate kinase OS=Homo sapiens GN=NME2P1 PE=5 SV=1	2	11	11	6	5	10	6	5	3	0	3	5	5	10	6	5	3	0	3	5	2	5	2	0	2	0	0	3	75	75	44.1	17.298	152	152;137	5.79	1		1	1		45	0
P22413	P22413	10	10	10	Ectonucleotide pyrophosphatase/phosphodiesterase family member 1;Alkaline phosphodiesterase I;Nucleotide pyrophosphatase	ENPP1	sp|P22413|ENPP1_HUMAN Ectonucleotide pyrophosphatase/phosphodiesterase family member 1 OS=Homo sapiens GN=ENPP1 PE=1 SV=2	1	10	10	10	0	3	3	3	1	0	0	1	0	3	3	3	1	0	0	1	0	3	3	3	1	0	0	1	13.6	13.6	13.6	104.92	925	925	3.31	1	1	4	7			0
P22570	P22570	3	3	3	NADPH:adrenodoxin oxidoreductase, mitochondrial	FDXR	sp|P22570|ADRO_HUMAN NADPH:adrenodoxin oxidoreductase, mitochondrial OS=Homo sapiens GN=FDXR PE=1 SV=3	1	3	3	3	0	0	2	1	0	0	0	1	0	0	2	1	0	0	0	1	0	0	2	1	0	0	0	1	6.9	6.9	6.9	53.836	491	491	3.33	3				1	2	0
P22626	P22626	11	11	11	Heterogeneous nuclear ribonucleoproteins A2/B1	HNRNPA2B1	sp|P22626|ROA2_HUMAN Heterogeneous nuclear ribonucleoproteins A2/B1 OS=Homo sapiens GN=HNRNPA2B1 PE=1 SV=2	1	11	11	11	4	6	3	9	7	4	4	2	4	6	3	9	7	4	4	2	4	6	3	9	7	4	4	2	36.5	36.5	36.5	37.429	353	353	2.4	36	2	2	2		13	0
P22695	P22695	13	13	13	Cytochrome b-c1 complex subunit 2, mitochondrial	UQCRC2	sp|P22695|QCR2_HUMAN Cytochrome b-c1 complex subunit 2, mitochondrial OS=Homo sapiens GN=UQCRC2 PE=1 SV=3	1	13	13	13	2	9	10	6	3	0	4	6	2	9	10	6	3	0	4	6	2	9	10	6	3	0	4	6	37.3	37.3	37.3	48.442	453	453	5.17	2	1	4	2	20	31	0
P23142	P23142	17	6	6	Fibulin-1	FBLN1	sp|P23142|FBLN1_HUMAN Fibulin-1 OS=Homo sapiens GN=FBLN1 PE=1 SV=4	1	17	6	6	0	1	1	6	7	0	8	7	0	0	1	1	4	0	0	0	0	0	1	1	4	0	0	0	27.2	11.9	11.9	77.213	703	703	4.83				1	5		0
P23219	P23219	5	5	5	Prostaglandin G/H synthase 1	PTGS1	sp|P23219|PGH1_HUMAN Prostaglandin G/H synthase 1 OS=Homo sapiens GN=PTGS1 PE=1 SV=2	1	5	5	5	1	0	4	2	0	0	1	4	1	0	4	2	0	0	1	4	1	0	4	2	0	0	1	4	10.7	10.7	10.7	68.686	599	599	3.88	1	1		11	3		0
P23229	P23229	2	2	2	Integrin alpha-6;Integrin alpha-6 heavy chain;Integrin alpha-6 light chain;Processed integrin alpha-6	ITGA6	sp|P23229|ITA6_HUMAN Integrin alpha-6 OS=Homo sapiens GN=ITGA6 PE=1 SV=5	1	2	2	2	0	0	2	0	0	0	0	0	0	0	2	0	0	0	0	0	0	0	2	0	0	0	0	0	1.9	1.9	1.9	126.6	1130	1130	2		2					0.0031938
P23246	P23246	9	9	8	Splicing factor, proline- and glutamine-rich	SFPQ	sp|P23246|SFPQ_HUMAN Splicing factor, proline- and glutamine-rich OS=Homo sapiens GN=SFPQ PE=1 SV=2	1	9	9	8	1	4	3	6	5	3	5	2	1	4	3	6	5	3	5	2	1	3	2	6	4	2	4	2	16.1	16.1	15	76.149	707	707	1.67	31	1	2	1	2	2	0
P23258;Q9NRH3	P23258;Q9NRH3	8;7	8;7	8;7	Tubulin gamma-1 chain;Tubulin gamma-2 chain	TUBG1;TUBG2	sp|P23258|TBG1_HUMAN Tubulin gamma-1 chain OS=Homo sapiens GN=TUBG1 PE=1 SV=2;sp|Q9NRH3|TBG2_HUMAN Tubulin gamma-2 chain OS=Homo sapiens GN=TUBG2 PE=1 SV=1	2	8	8	8	2	5	0	2	3	0	1	1	2	5	0	2	3	0	1	1	2	5	0	2	3	0	1	1	33.5	33.5	33.5	51.169	451	451;451	5.81					3	13	0
P23284	P23284	16	16	16	Peptidyl-prolyl cis-trans isomerase B	PPIB	sp|P23284|PPIB_HUMAN Peptidyl-prolyl cis-trans isomerase B OS=Homo sapiens GN=PPIB PE=1 SV=2	1	16	16	16	6	10	13	10	12	0	7	14	6	10	13	10	12	0	7	14	6	10	13	10	12	0	7	14	57.4	57.4	57.4	23.742	216	216	5.32	6	6	9	5	7	111	0
P23368	P23368	5	5	5	NAD-dependent malic enzyme, mitochondrial	ME2	sp|P23368|MAOM_HUMAN NAD-dependent malic enzyme, mitochondrial OS=Homo sapiens GN=ME2 PE=1 SV=1	1	5	5	5	0	1	2	1	0	0	0	3	0	1	2	1	0	0	0	3	0	1	2	1	0	0	0	3	10.4	10.4	10.4	65.443	584	584	5.14					6	1	0
P23381	P23381	13	13	13	Tryptophan--tRNA ligase, cytoplasmic;T1-TrpRS;T2-TrpRS	WARS	sp|P23381|SYWC_HUMAN Tryptophan--tRNA ligase, cytoplasmic OS=Homo sapiens GN=WARS PE=1 SV=2	1	13	13	13	1	7	8	6	5	0	4	6	1	7	8	6	5	0	4	6	1	7	8	6	5	0	4	6	41.2	41.2	41.2	53.165	471	471	5.35	3			1	14	30	0
P23396	P23396	19	19	19	40S ribosomal protein S3	RPS3	sp|P23396|RS3_HUMAN 40S ribosomal protein S3 OS=Homo sapiens GN=RPS3 PE=1 SV=2	1	19	19	19	7	12	12	14	11	3	9	12	7	12	12	14	11	3	9	12	7	12	12	14	11	3	9	12	70	70	70	26.688	243	243	3.98	47	21	19	15	18	90	0
P23508	P23508	2	2	2	Colorectal mutant cancer protein	MCC	sp|P23508|CRCM_HUMAN Colorectal mutant cancer protein OS=Homo sapiens GN=MCC PE=1 SV=2	1	2	2	2	0	1	1	0	0	0	0	0	0	1	1	0	0	0	0	0	0	1	1	0	0	0	0	0	3.3	3.3	3.3	93.026	829	829	4.33			1	1		1	0.0011455
P23526	P23526	16	16	16	Adenosylhomocysteinase	AHCY	sp|P23526|SAHH_HUMAN Adenosylhomocysteinase OS=Homo sapiens GN=AHCY PE=1 SV=4	1	16	16	16	5	9	7	10	10	0	7	6	5	9	7	10	10	0	7	6	5	9	7	10	10	0	7	6	35.4	35.4	35.4	47.716	432	432	4.88	12	2	4	1	11	53	0
P23528	P23528	15	15	11	Cofilin-1	CFL1	sp|P23528|COF1_HUMAN Cofilin-1 OS=Homo sapiens GN=CFL1 PE=1 SV=3	1	15	15	11	5	9	9	9	8	0	10	12	5	9	9	9	8	0	10	12	4	7	8	8	7	0	7	9	80.1	80.1	54.8	18.502	166	166	4.67	26	6	4	5	8	89	0
P23588	P23588	4	4	4	Eukaryotic translation initiation factor 4B	EIF4B	sp|P23588|IF4B_HUMAN Eukaryotic translation initiation factor 4B OS=Homo sapiens GN=EIF4B PE=1 SV=2	1	4	4	4	1	0	0	1	4	0	0	0	1	0	0	1	4	0	0	0	1	0	0	1	4	0	0	0	8.5	8.5	8.5	69.15	611	611	3.33	3		1	1	4		0
P23634	P23634	34	34	18	Plasma membrane calcium-transporting ATPase 4	ATP2B4	sp|P23634|AT2B4_HUMAN Plasma membrane calcium-transporting ATPase 4 OS=Homo sapiens GN=ATP2B4 PE=1 SV=2	1	34	34	18	4	12	15	21	16	15	11	12	4	12	15	21	16	15	11	12	0	3	7	9	7	6	3	5	31.4	31.4	17.9	137.92	1241	1241	2.47	96	73	60	27	17	17	0
P23743	P23743	7	7	7	Diacylglycerol kinase alpha	DGKA	sp|P23743|DGKA_HUMAN Diacylglycerol kinase alpha OS=Homo sapiens GN=DGKA PE=1 SV=3	1	7	7	7	0	0	3	5	3	0	0	0	0	0	3	5	3	0	0	0	0	0	3	5	3	0	0	0	13.1	13.1	13.1	82.629	735	735	3.55	4				7		0
P23919	P23919	4	4	4	Thymidylate kinase	DTYMK	sp|P23919|KTHY_HUMAN Thymidylate kinase OS=Homo sapiens GN=DTYMK PE=1 SV=4	1	4	4	4	0	2	3	2	2	1	3	1	0	2	3	2	2	1	3	1	0	2	3	2	2	1	3	1	17.9	17.9	17.9	23.819	212	212	3.64	6		1			7	0
P23921	P23921	3	3	3	Ribonucleoside-diphosphate reductase large subunit	RRM1	sp|P23921|RIR1_HUMAN Ribonucleoside-diphosphate reductase large subunit OS=Homo sapiens GN=RRM1 PE=1 SV=1	1	3	3	3	0	1	1	1	3	0	0	0	0	1	1	1	3	0	0	0	0	1	1	1	3	0	0	0	5.2	5.2	5.2	90.069	792	792	4.33	1				5		0
P24385	P24385	3	3	3	G1/S-specific cyclin-D1	CCND1	sp|P24385|CCND1_HUMAN G1/S-specific cyclin-D1 OS=Homo sapiens GN=CCND1 PE=1 SV=1	1	3	3	3	0	2	1	1	1	0	0	0	0	2	1	1	1	0	0	0	0	2	1	1	1	0	0	0	10.2	10.2	10.2	33.729	295	295	6						5	0.00042644
P24390	P24390	3	3	2	ER lumen protein-retaining receptor 1	KDELR1	sp|P24390|ERD21_HUMAN ER lumen protein-retaining receptor 1 OS=Homo sapiens GN=KDELR1 PE=1 SV=1	1	3	3	2	0	1	1	1	1	1	1	2	0	1	1	1	1	1	1	2	0	0	1	1	0	0	0	2	22.2	22.2	17	24.542	212	212	3.45	1	5	1			4	0
P24534	P24534	3	3	3	Elongation factor 1-beta	EEF1B2	sp|P24534|EF1B_HUMAN Elongation factor 1-beta OS=Homo sapiens GN=EEF1B2 PE=1 SV=3	1	3	3	3	2	1	2	2	2	0	2	2	2	1	2	2	2	0	2	2	2	1	2	2	2	0	2	2	16.4	16.4	16.4	24.763	225	225	5.38	1		1	1		13	0
P24539	P24539	9	9	9	ATP synthase F(0) complex subunit B1, mitochondrial	ATP5F1	sp|P24539|AT5F1_HUMAN ATP synthase F(0) complex subunit B1, mitochondrial OS=Homo sapiens GN=ATP5F1 PE=1 SV=2	1	9	9	9	0	3	5	3	1	0	2	8	0	3	5	3	1	0	2	8	0	3	5	3	1	0	2	8	43.8	43.8	43.8	28.908	256	256	5.33	2	1	1	2	3	27	0
P24557	P24557	1	1	1	Thromboxane-A synthase	TBXAS1	sp|P24557|THAS_HUMAN Thromboxane-A synthase OS=Homo sapiens GN=TBXAS1 PE=1 SV=3	1	1	1	1	0	0	1	0	0	0	0	0	0	0	1	0	0	0	0	0	0	0	1	0	0	0	0	0	2.3	2.3	2.3	60.518	533	533	5.5					1	1	0.00078034
P24593	P24593	1	1	1	Insulin-like growth factor-binding protein 5	IGFBP5	sp|P24593|IBP5_HUMAN Insulin-like growth factor-binding protein 5 OS=Homo sapiens GN=IGFBP5 PE=1 SV=1	1	1	1	1	0	1	0	0	0	0	0	0	0	1	0	0	0	0	0	0	0	1	0	0	0	0	0	0	6.6	6.6	6.6	30.57	272	272	6						1	0
P24666	P24666	6	6	6	Low molecular weight phosphotyrosine protein phosphatase	ACP1	sp|P24666|PPAC_HUMAN Low molecular weight phosphotyrosine protein phosphatase OS=Homo sapiens GN=ACP1 PE=1 SV=3	1	6	6	6	0	4	2	3	3	0	2	1	0	4	2	3	3	0	2	1	0	4	2	3	3	0	2	1	47.5	47.5	47.5	18.042	158	158	5.38	2					14	0
P24752	P24752	11	11	11	Acetyl-CoA acetyltransferase, mitochondrial	ACAT1	sp|P24752|THIL_HUMAN Acetyl-CoA acetyltransferase, mitochondrial OS=Homo sapiens GN=ACAT1 PE=1 SV=1	1	11	11	11	0	7	8	2	7	0	8	9	0	7	8	2	7	0	8	9	0	7	8	2	7	0	8	9	35.4	35.4	35.4	45.199	427	427	4.42	17	2	4	3	1	44	0
P24821	P24821	21	21	21	Tenascin	TNC	sp|P24821|TENA_HUMAN Tenascin OS=Homo sapiens GN=TNC PE=1 SV=3	1	21	21	21	0	4	4	12	11	3	5	1	0	4	4	12	11	3	5	1	0	4	4	12	11	3	5	1	12.8	12.8	12.8	240.85	2201	2201	2.35	7	25	23	2			0
P24844	P24844	6	1	1	Myosin regulatory light polypeptide 9	MYL9	sp|P24844|MYL9_HUMAN Myosin regulatory light polypeptide 9 OS=Homo sapiens GN=MYL9 PE=1 SV=4	1	6	1	1	1	5	3	3	3	0	2	2	0	1	1	0	0	0	0	0	0	1	1	0	0	0	0	0	44.2	5.8	5.8	19.827	172	172	6						2	1
P24928	P24928	2	2	2	DNA-directed RNA polymerase II subunit RPB1	POLR2A	sp|P24928|RPB1_HUMAN DNA-directed RNA polymerase II subunit RPB1 OS=Homo sapiens GN=POLR2A PE=1 SV=2	1	2	2	2	0	0	0	0	1	1	0	0	0	0	0	0	1	1	0	0	0	0	0	0	1	1	0	0	1.9	1.9	1.9	217.17	1970	1970	2	1		1				0.0008107
P25205	P25205	8	8	8	DNA replication licensing factor MCM3	MCM3	sp|P25205|MCM3_HUMAN DNA replication licensing factor MCM3 OS=Homo sapiens GN=MCM3 PE=1 SV=3	1	8	8	8	0	1	4	3	5	0	0	0	0	1	4	3	5	0	0	0	0	1	4	3	5	0	0	0	11.5	11.5	11.5	90.98	808	808	3.76	6			1	6	4	0
P25311	P25311	1	1	1	Zinc-alpha-2-glycoprotein	AZGP1	sp|P25311|ZA2G_HUMAN Zinc-alpha-2-glycoprotein OS=Homo sapiens GN=AZGP1 PE=1 SV=2	1	1	1	1	0	1	0	0	0	0	1	1	0	1	0	0	0	0	1	1	0	1	0	0	0	0	1	1	3.4	3.4	3.4	34.258	298	298	2	2			1			0.0060811
P25325	P25325	4	4	4	3-mercaptopyruvate sulfurtransferase	MPST	sp|P25325|THTM_HUMAN 3-mercaptopyruvate sulfurtransferase OS=Homo sapiens GN=MPST PE=1 SV=3	1	4	4	4	0	3	1	2	1	0	0	0	0	3	1	2	1	0	0	0	0	3	1	2	1	0	0	0	22.6	22.6	22.6	33.178	297	297	6						7	0
P25398	P25398	7	7	7	40S ribosomal protein S12	RPS12	sp|P25398|RS12_HUMAN 40S ribosomal protein S12 OS=Homo sapiens GN=RPS12 PE=1 SV=3	1	7	7	7	1	5	1	3	2	0	2	2	1	5	1	3	2	0	2	2	1	5	1	3	2	0	2	2	70.5	70.5	70.5	14.515	132	132	6						19	0
P25445	P25445	2	2	2	Tumor necrosis factor receptor superfamily member 6	FAS	sp|P25445|TNR6_HUMAN Tumor necrosis factor receptor superfamily member 6 OS=Homo sapiens GN=FAS PE=1 SV=1	1	2	2	2	0	0	2	2	1	0	0	1	0	0	2	2	1	0	0	1	0	0	2	2	1	0	0	1	8.4	8.4	8.4	37.732	335	335	5.44				1	3	5	0
P25685	P25685	12	12	11	DnaJ homolog subfamily B member 1	DNAJB1	sp|P25685|DNJB1_HUMAN DnaJ homolog subfamily B member 1 OS=Homo sapiens GN=DNAJB1 PE=1 SV=4	1	12	12	11	2	7	6	11	9	4	7	4	2	7	6	11	9	4	7	4	2	6	5	10	8	4	6	4	34.4	34.4	34.4	38.044	340	340	3.69	34	2	5	2	6	39	0
P25686	P25686	2	1	1	DnaJ homolog subfamily B member 2	DNAJB2	sp|P25686|DNJB2_HUMAN DnaJ homolog subfamily B member 2 OS=Homo sapiens GN=DNAJB2 PE=1 SV=3	1	2	1	1	0	0	0	2	1	1	1	0	0	0	0	1	1	1	1	0	0	0	0	1	1	1	1	0	6.8	3.7	3.7	35.58	324	324	3.5	2					2	0.0031926
P25705	P25705	30	30	30	ATP synthase subunit alpha, mitochondrial	ATP5A1	sp|P25705|ATPA_HUMAN ATP synthase subunit alpha, mitochondrial OS=Homo sapiens GN=ATP5A1 PE=1 SV=1	1	30	30	30	6	19	25	18	16	2	19	25	6	19	25	18	16	2	19	25	6	19	25	18	16	2	19	25	56.6	56.6	56.6	59.75	553	553	4.47	29	24	28	23	92	107	0
P25786	P25786	8	8	8	Proteasome subunit alpha type-1	PSMA1	sp|P25786|PSA1_HUMAN Proteasome subunit alpha type-1 OS=Homo sapiens GN=PSMA1 PE=1 SV=1	1	8	8	8	1	3	3	3	4	0	4	5	1	3	3	3	4	0	4	5	1	3	3	3	4	0	4	5	35.7	35.7	35.7	29.555	263	263	6						24	0
P25787	P25787	6	6	6	Proteasome subunit alpha type-2	PSMA2	sp|P25787|PSA2_HUMAN Proteasome subunit alpha type-2 OS=Homo sapiens GN=PSMA2 PE=1 SV=2	1	6	6	6	1	2	3	1	2	0	0	3	1	2	3	1	2	0	0	3	1	2	3	1	2	0	0	3	37.2	37.2	37.2	25.898	234	234	6						13	0
P25788	P25788	7	7	7	Proteasome subunit alpha type-3	PSMA3	sp|P25788|PSA3_HUMAN Proteasome subunit alpha type-3 OS=Homo sapiens GN=PSMA3 PE=1 SV=2	1	7	7	7	0	3	4	1	2	0	1	3	0	3	4	1	2	0	1	3	0	3	4	1	2	0	1	3	35.7	35.7	35.7	28.433	255	255	5.8			1			14	0
P25789	P25789	7	7	7	Proteasome subunit alpha type-4	PSMA4	sp|P25789|PSA4_HUMAN Proteasome subunit alpha type-4 OS=Homo sapiens GN=PSMA4 PE=1 SV=1	1	7	7	7	1	5	3	2	2	0	2	1	1	5	3	2	2	0	2	1	1	5	3	2	2	0	2	1	39.1	39.1	39.1	29.483	261	261	6						17	0
P26006	P26006	9	9	9	Integrin alpha-3;Integrin alpha-3 heavy chain;Integrin alpha-3 light chain	ITGA3	sp|P26006|ITA3_HUMAN Integrin alpha-3 OS=Homo sapiens GN=ITGA3 PE=1 SV=5	1	9	9	9	3	5	5	3	4	0	5	5	3	5	5	3	4	0	5	5	3	5	5	3	4	0	5	5	9.1	9.1	9.1	116.61	1051	1051	3.46		10	8	15		4	0
P26038	P26038	45	45	34	Moesin	MSN	sp|P26038|MOES_HUMAN Moesin OS=Homo sapiens GN=MSN PE=1 SV=3	1	45	45	34	16	27	20	28	31	4	23	28	16	27	20	28	31	4	23	28	13	21	15	19	22	1	16	24	70.9	70.9	55.6	67.819	577	577	4.02	56	18	25	96	141	48	0
P26196	P26196	10	10	10	Probable ATP-dependent RNA helicase DDX6	DDX6	sp|P26196|DDX6_HUMAN Probable ATP-dependent RNA helicase DDX6 OS=Homo sapiens GN=DDX6 PE=1 SV=2	1	10	10	10	2	7	3	7	7	1	4	0	2	7	3	7	7	1	4	0	2	7	3	7	7	1	4	0	29.6	29.6	29.6	54.416	483	483	3.86	15	1	2	2	5	19	0
P26232	P26232	7	1	1	Catenin alpha-2	CTNNA2	sp|P26232|CTNA2_HUMAN Catenin alpha-2 OS=Homo sapiens GN=CTNNA2 PE=1 SV=5	1	7	1	1	0	1	1	2	5	0	2	2	0	0	0	0	1	0	0	0	0	0	0	0	1	0	0	0	8.4	1.9	1.9	105.31	953	953	5					2		0.0011464
P26358	P26358	3	3	3	DNA (cytosine-5)-methyltransferase 1	DNMT1	sp|P26358|DNMT1_HUMAN DNA (cytosine-5)-methyltransferase 1 OS=Homo sapiens GN=DNMT1 PE=1 SV=2	1	3	3	3	1	1	0	1	2	0	2	1	1	1	0	1	2	0	2	1	1	1	0	1	2	0	2	1	1.6	1.6	1.6	183.16	1616	1616	3.33	1	1	7	4	2		0.00076894
P26373	P26373	10	10	10	60S ribosomal protein L13	RPL13	sp|P26373|RL13_HUMAN 60S ribosomal protein L13 OS=Homo sapiens GN=RPL13 PE=1 SV=4	1	10	10	10	5	4	5	6	8	1	6	8	5	4	5	6	8	1	6	8	5	4	5	6	8	1	6	8	37.9	37.9	37.9	24.261	211	211	4	26	13	9	12	13	50	0
P26440	P26440	4	4	4	Isovaleryl-CoA dehydrogenase, mitochondrial	IVD	sp|P26440|IVD_HUMAN Isovaleryl-CoA dehydrogenase, mitochondrial OS=Homo sapiens GN=IVD PE=1 SV=1	1	4	4	4	0	1	2	1	0	0	1	0	0	1	2	1	0	0	1	0	0	1	2	1	0	0	1	0	9	9	9	46.319	423	423	4	2					3	0
P26447	P26447	4	4	4	Protein S100-A4	S100A4	sp|P26447|S10A4_HUMAN Protein S100-A4 OS=Homo sapiens GN=S100A4 PE=1 SV=1	1	4	4	4	0	1	2	4	1	1	2	1	0	1	2	4	1	1	2	1	0	1	2	4	1	1	2	1	28.7	28.7	28.7	11.728	101	101	2.95	10		2	1		6	0
P26599	P26599	7	7	7	Polypyrimidine tract-binding protein 1	PTBP1	sp|P26599|PTBP1_HUMAN Polypyrimidine tract-binding protein 1 OS=Homo sapiens GN=PTBP1 PE=1 SV=1	1	7	7	7	0	3	3	6	4	5	5	4	0	3	3	6	4	5	5	4	0	3	3	6	4	5	5	4	22.6	22.6	22.6	57.221	531	531	3.18	25	4		1	1	20	0
P26639;A2RTX5	P26639	26;1	26;1	26;1	Threonine--tRNA ligase, cytoplasmic	TARS	sp|P26639|SYTC_HUMAN Threonine--tRNA ligase, cytoplasmic OS=Homo sapiens GN=TARS PE=1 SV=3	2	26	26	26	5	10	6	14	19	2	9	4	5	10	6	14	19	2	9	4	5	10	6	14	19	2	9	4	40.1	40.1	40.1	83.434	723	723;802	4.4	7	2	8	18	59	7	0
P26640	P26640	26	26	26	Valine--tRNA ligase	VARS	sp|P26640|SYVC_HUMAN Valine--tRNA ligase OS=Homo sapiens GN=VARS PE=1 SV=4	1	26	26	26	4	14	8	20	11	1	7	6	4	14	8	20	11	1	7	6	4	14	8	20	11	1	7	6	29.5	29.5	29.5	140.47	1264	1264	3.64	21	2	9	52	11	13	0
P26641	P26641	17	17	17	Elongation factor 1-gamma	EEF1G	sp|P26641|EF1G_HUMAN Elongation factor 1-gamma OS=Homo sapiens GN=EEF1G PE=1 SV=3	1	17	17	17	6	13	12	13	11	4	14	12	6	13	12	13	11	4	14	12	6	13	12	13	11	4	14	12	43.5	43.5	43.5	50.118	437	437	4.22	46	20	22	17	33	111	0
P26885	P26885	1	1	1	Peptidyl-prolyl cis-trans isomerase FKBP2	FKBP2	sp|P26885|FKBP2_HUMAN Peptidyl-prolyl cis-trans isomerase FKBP2 OS=Homo sapiens GN=FKBP2 PE=1 SV=2	1	1	1	1	0	1	0	0	1	0	0	0	0	1	0	0	1	0	0	0	0	1	0	0	1	0	0	0	8.5	8.5	8.5	15.649	142	142	6						2	0.00042355
P27105	P27105	14	14	14	Erythrocyte band 7 integral membrane protein	STOM	sp|P27105|STOM_HUMAN Erythrocyte band 7 integral membrane protein OS=Homo sapiens GN=STOM PE=1 SV=3	1	14	14	14	2	4	13	10	6	4	9	12	2	4	13	10	6	4	9	12	2	4	13	10	6	4	9	12	51	51	51	31.73	288	288	4.79	11	7	15	5	9	74	0
P27348	P27348	19	17	17	14-3-3 protein theta	YWHAQ	sp|P27348|1433T_HUMAN 14-3-3 protein theta OS=Homo sapiens GN=YWHAQ PE=1 SV=1	1	19	17	17	13	14	11	10	13	1	11	12	11	12	9	8	11	1	9	10	11	12	9	8	11	1	9	10	69	64.9	64.9	27.764	245	245	4.74	22	9	14	14	15	110	0
P27361	P27361	7	7	4	Mitogen-activated protein kinase 3	MAPK3	sp|P27361|MK03_HUMAN Mitogen-activated protein kinase 3 OS=Homo sapiens GN=MAPK3 PE=1 SV=4	1	7	7	4	1	2	2	3	3	0	0	1	1	2	2	3	3	0	0	1	0	1	1	3	0	0	0	0	26.9	26.9	17.4	43.135	379	379	5.19	2		1			13	0
P27448;Q9P0L2	P27448	3;1	2;0	2;0	MAP/microtubule affinity-regulating kinase 3	MARK3	sp|P27448|MARK3_HUMAN MAP/microtubule affinity-regulating kinase 3 OS=Homo sapiens GN=MARK3 PE=1 SV=4	2	3	2	2	0	1	0	0	2	0	0	1	0	0	0	0	1	0	0	1	0	0	0	0	1	0	0	1	4.8	3.2	3.2	84.488	753	753;795	3	1				1		0.0047945
P27487	P27487	27	27	27	Dipeptidyl peptidase 4;Dipeptidyl peptidase 4 membrane form;Dipeptidyl peptidase 4 soluble form	DPP4	sp|P27487|DPP4_HUMAN Dipeptidyl peptidase 4 OS=Homo sapiens GN=DPP4 PE=1 SV=2	1	27	27	27	0	5	23	13	1	3	7	21	0	5	23	13	1	3	7	21	0	5	23	13	1	3	7	21	36.4	36.4	36.4	88.278	766	766	2.87	14	32	67	31	5		0
P27635;Q96L21	P27635	11;3	11;3	11;3	60S ribosomal protein L10	RPL10	sp|P27635|RL10_HUMAN 60S ribosomal protein L10 OS=Homo sapiens GN=RPL10 PE=1 SV=4	2	11	11	11	4	6	5	5	6	1	6	4	4	6	5	5	6	1	6	4	4	6	5	5	6	1	6	4	49.1	49.1	49.1	24.604	214	214;214	4.45	14	3	4	2	1	40	0
P27708;P31327	P27708	36;1	36;1	36;1	CAD protein;Glutamine-dependent carbamoyl-phosphate synthase;Aspartate carbamoyltransferase;Dihydroorotase	CAD	sp|P27708|PYR1_HUMAN CAD protein OS=Homo sapiens GN=CAD PE=1 SV=3	2	36	36	36	3	19	10	26	18	12	11	4	3	19	10	26	18	12	11	4	3	19	10	26	18	12	11	4	20.1	20.1	20.1	242.98	2225	2225;1500	2.23	68	31	52	18	3	3	0
P27797	P27797	17	17	17	Calreticulin	CALR	sp|P27797|CALR_HUMAN Calreticulin OS=Homo sapiens GN=CALR PE=1 SV=1	1	17	17	17	5	13	16	12	12	0	10	16	5	13	16	12	12	0	10	16	5	13	16	12	12	0	10	16	59	59	59	48.141	417	417	4.91	8	9	25	30	102	114	0
P27816	P27816	15	15	15	Microtubule-associated protein 4	MAP4	sp|P27816|MAP4_HUMAN Microtubule-associated protein 4 OS=Homo sapiens GN=MAP4 PE=1 SV=3	1	15	15	15	3	8	3	9	7	5	10	3	3	8	3	9	7	5	10	3	3	8	3	9	7	5	10	3	18.5	18.5	18.5	121	1152	1152	2.13	42	12	14	6	5	3	0
P27824	P27824	24	24	24	Calnexin	CANX	sp|P27824|CALX_HUMAN Calnexin OS=Homo sapiens GN=CANX PE=1 SV=2	1	24	24	24	7	20	17	13	19	2	12	17	7	20	17	13	19	2	12	17	7	20	17	13	19	2	12	17	43.6	43.6	43.6	67.567	592	592	3.9	32	31	53	77	106	36	0
P27986	P27986	3	3	3	Phosphatidylinositol 3-kinase regulatory subunit alpha	PIK3R1	sp|P27986|P85A_HUMAN Phosphatidylinositol 3-kinase regulatory subunit alpha OS=Homo sapiens GN=PIK3R1 PE=1 SV=2	1	3	3	3	0	0	0	2	1	0	0	0	0	0	0	2	1	0	0	0	0	0	0	2	1	0	0	0	7.7	7.7	7.7	83.597	724	724	5					3		0.00043085
P28066	P28066	6	6	6	Proteasome subunit alpha type-5	PSMA5	sp|P28066|PSA5_HUMAN Proteasome subunit alpha type-5 OS=Homo sapiens GN=PSMA5 PE=1 SV=3	1	6	6	6	2	3	2	2	1	0	2	2	2	3	2	2	1	0	2	2	2	3	2	2	1	0	2	2	33.6	33.6	33.6	26.411	241	241	6						16	0
P28070	P28070	4	4	4	Proteasome subunit beta type-4	PSMB4	sp|P28070|PSB4_HUMAN Proteasome subunit beta type-4 OS=Homo sapiens GN=PSMB4 PE=1 SV=4	1	4	4	4	1	2	1	0	0	0	1	3	1	2	1	0	0	0	1	3	1	2	1	0	0	0	1	3	20.5	20.5	20.5	29.204	264	264	6						9	0
P28072	P28072	2	2	2	Proteasome subunit beta type-6	PSMB6	sp|P28072|PSB6_HUMAN Proteasome subunit beta type-6 OS=Homo sapiens GN=PSMB6 PE=1 SV=4	1	2	2	2	2	0	2	1	0	0	1	2	2	0	2	1	0	0	1	2	2	0	2	1	0	0	1	2	8.8	8.8	8.8	25.357	239	239	6						8	0.00042088
P28074	P28074	9	9	9	Proteasome subunit beta type-5	PSMB5	sp|P28074|PSB5_HUMAN Proteasome subunit beta type-5 OS=Homo sapiens GN=PSMB5 PE=1 SV=3	1	9	9	9	3	4	4	3	5	0	5	2	3	4	4	3	5	0	5	2	3	4	4	3	5	0	5	2	36.9	36.9	36.9	28.48	263	263	6						26	0
P28161	P28161	4	3	2	Glutathione S-transferase Mu 2	GSTM2	sp|P28161|GSTM2_HUMAN Glutathione S-transferase Mu 2 OS=Homo sapiens GN=GSTM2 PE=1 SV=2	1	4	3	2	2	0	2	3	2	0	2	2	1	0	1	2	1	0	1	1	0	0	0	1	1	0	0	0	21.6	17.4	11.5	25.744	218	218	4.27	2	1	1	1		6	0
P28288	P28288	12	12	12	ATP-binding cassette sub-family D member 3	ABCD3	sp|P28288|ABCD3_HUMAN ATP-binding cassette sub-family D member 3 OS=Homo sapiens GN=ABCD3 PE=1 SV=1	1	12	12	12	2	1	6	7	6	2	2	3	2	1	6	7	6	2	2	3	2	1	6	7	6	2	2	3	21.5	21.5	21.5	75.475	659	659	3.74	11	6	1	8	6	14	0
P28300	P28300	1	1	1	Protein-lysine 6-oxidase	LOX	sp|P28300|LYOX_HUMAN Protein-lysine 6-oxidase OS=Homo sapiens GN=LOX PE=1 SV=2	1	1	1	1	0	1	1	0	0	0	0	0	0	1	1	0	0	0	0	0	0	1	1	0	0	0	0	0	3.4	3.4	3.4	46.944	417	417	4.33	1					2	0
P28331	P28331	13	13	13	NADH-ubiquinone oxidoreductase 75 kDa subunit, mitochondrial	NDUFS1	sp|P28331|NDUS1_HUMAN NADH-ubiquinone oxidoreductase 75 kDa subunit, mitochondrial OS=Homo sapiens GN=NDUFS1 PE=1 SV=3	1	13	13	13	0	3	9	5	6	0	1	1	0	3	9	5	6	0	1	1	0	3	9	5	6	0	1	1	28.5	28.5	28.5	79.467	727	727	3.89	6			7	15		0
P28482	P28482	6	3	3	Mitogen-activated protein kinase 1	MAPK1	sp|P28482|MK01_HUMAN Mitogen-activated protein kinase 1 OS=Homo sapiens GN=MAPK1 PE=1 SV=3	1	6	3	3	2	3	2	1	3	0	0	1	1	2	1	1	0	0	0	0	1	2	1	1	0	0	0	0	20	10	10	41.389	360	360	6						5	0
P28838	P28838	14	14	14	Cytosol aminopeptidase	LAP3	sp|P28838|AMPL_HUMAN Cytosol aminopeptidase OS=Homo sapiens GN=LAP3 PE=1 SV=3	1	14	14	14	3	8	10	6	3	0	6	6	3	8	10	6	3	0	6	6	3	8	10	6	3	0	6	6	35.3	35.3	35.3	56.166	519	519	4.8	8	1	1	3	19	28	0
P29144	P29144	25	25	25	Tripeptidyl-peptidase 2	TPP2	sp|P29144|TPP2_HUMAN Tripeptidyl-peptidase 2 OS=Homo sapiens GN=TPP2 PE=1 SV=4	1	25	25	25	2	11	11	15	15	0	5	3	2	11	11	15	15	0	5	3	2	11	11	15	15	0	5	3	26.3	26.3	26.3	138.35	1249	1249	3.46	2	13	12	46	3		0
P29317;P54760;P29323;Q15375	P29317	11;1;1;1	11;1;1;1	10;0;0;0	Ephrin type-A receptor 2	EPHA2	sp|P29317|EPHA2_HUMAN Ephrin type-A receptor 2 OS=Homo sapiens GN=EPHA2 PE=1 SV=2	4	11	11	10	1	5	3	4	3	0	4	3	1	5	3	4	3	0	4	3	0	4	2	4	2	0	4	2	16.4	16.4	15.3	108.27	976	976;987;1055;998	3.94	3	1	3	15	6	3	0
P29373	P29373	3	3	3	Cellular retinoic acid-binding protein 2	CRABP2	sp|P29373|RABP2_HUMAN Cellular retinoic acid-binding protein 2 OS=Homo sapiens GN=CRABP2 PE=1 SV=2	1	3	3	3	0	1	1	1	1	0	0	0	0	1	1	1	1	0	0	0	0	1	1	1	1	0	0	0	28.3	28.3	28.3	15.693	138	138	6						4	0
P29401	P29401	15	15	15	Transketolase	TKT	sp|P29401|TKT_HUMAN Transketolase OS=Homo sapiens GN=TKT PE=1 SV=3	1	15	15	15	6	2	9	10	7	0	11	8	6	2	9	10	7	0	11	8	6	2	9	10	7	0	11	8	31.8	31.8	31.8	67.877	623	623	4.64	6	5	5	27	42	33	0
P29536	P29536	1	1	1	Leiomodin-1	LMOD1	sp|P29536|LMOD1_HUMAN Leiomodin-1 OS=Homo sapiens GN=LMOD1 PE=1 SV=3	1	1	1	1	0	1	0	1	0	0	0	0	0	1	0	1	0	0	0	0	0	1	0	1	0	0	0	0	2	2	2	67.029	600	600	6						2	0.003204
P29558	P29558	1	1	1	RNA-binding motif, single-stranded-interacting protein 1	RBMS1	sp|P29558|RBMS1_HUMAN RNA-binding motif, single-stranded-interacting protein 1 OS=Homo sapiens GN=RBMS1 PE=1 SV=3	1	1	1	1	0	0	0	0	1	1	0	0	0	0	0	0	1	1	0	0	0	0	0	0	1	1	0	0	3.7	3.7	3.7	44.505	406	406	1	2						0.0045186
P29692	P29692	8	8	8	Elongation factor 1-delta	EEF1D	sp|P29692|EF1D_HUMAN Elongation factor 1-delta OS=Homo sapiens GN=EEF1D PE=1 SV=5	1	8	8	8	4	6	5	5	7	1	6	5	4	6	5	5	7	1	6	5	4	6	5	5	7	1	6	5	37.7	37.7	37.7	31.121	281	281	4.79	12	1		1	3	40	0
P29966	P29966	5	5	5	Myristoylated alanine-rich C-kinase substrate	MARCKS	sp|P29966|MARCS_HUMAN Myristoylated alanine-rich C-kinase substrate OS=Homo sapiens GN=MARCKS PE=1 SV=4	1	5	5	5	1	4	1	4	4	0	1	3	1	4	1	4	4	0	1	3	1	4	1	4	4	0	1	3	26.5	26.5	26.5	31.554	332	332	4.23	3	2	3	9	19	3	0
P29992;O95837	P29992	6;2	6;2	4;0	Guanine nucleotide-binding protein subunit alpha-11	GNA11	sp|P29992|GNA11_HUMAN Guanine nucleotide-binding protein subunit alpha-11 OS=Homo sapiens GN=GNA11 PE=1 SV=2	2	6	6	4	1	1	5	2	1	0	1	4	1	1	5	2	1	0	1	4	0	1	4	1	0	0	1	2	22.6	22.6	15.3	42.123	359	359;355	3.42	9	1				9	0
P30038	P30038	5	5	5	Delta-1-pyrroline-5-carboxylate dehydrogenase, mitochondrial	ALDH4A1	sp|P30038|AL4A1_HUMAN Delta-1-pyrroline-5-carboxylate dehydrogenase, mitochondrial OS=Homo sapiens GN=ALDH4A1 PE=1 SV=3	1	5	5	5	0	2	3	0	2	0	1	1	0	2	3	0	2	0	1	1	0	2	3	0	2	0	1	1	13.9	13.9	13.9	61.719	563	563	4.31	4				2	7	0
P30040	P30040	10	10	10	Endoplasmic reticulum resident protein 29	ERP29	sp|P30040|ERP29_HUMAN Endoplasmic reticulum resident protein 29 OS=Homo sapiens GN=ERP29 PE=1 SV=4	1	10	10	10	4	6	8	3	5	0	5	8	4	6	8	3	5	0	5	8	4	6	8	3	5	0	5	8	42.9	42.9	42.9	28.993	261	261	6						42	0
P30041	P30041	14	14	14	Peroxiredoxin-6	PRDX6	sp|P30041|PRDX6_HUMAN Peroxiredoxin-6 OS=Homo sapiens GN=PRDX6 PE=1 SV=3	1	14	14	14	6	11	9	9	9	1	8	11	6	11	9	9	9	1	8	11	6	11	9	9	9	1	8	11	70.5	70.5	70.5	25.035	224	224	4.53	25	4	4	1	2	71	0
P30043	P30043	4	4	4	Flavin reductase (NADPH)	BLVRB	sp|P30043|BLVRB_HUMAN Flavin reductase (NADPH) OS=Homo sapiens GN=BLVRB PE=1 SV=3	1	4	4	4	0	3	4	3	3	0	3	4	0	3	4	3	3	0	3	4	0	3	4	3	3	0	3	4	28.2	28.2	28.2	22.119	206	206	4.97	6					23	0
P30044	P30044	10	10	10	Peroxiredoxin-5, mitochondrial	PRDX5	sp|P30044|PRDX5_HUMAN Peroxiredoxin-5, mitochondrial OS=Homo sapiens GN=PRDX5 PE=1 SV=4	1	10	10	10	0	10	3	2	5	0	3	6	0	10	3	2	5	0	3	6	0	10	3	2	5	0	3	6	55.6	55.6	55.6	22.086	214	214	5.31	5					31	0
P30048	P30048	6	6	6	Thioredoxin-dependent peroxide reductase, mitochondrial	PRDX3	sp|P30048|PRDX3_HUMAN Thioredoxin-dependent peroxide reductase, mitochondrial OS=Homo sapiens GN=PRDX3 PE=1 SV=3	1	6	6	6	0	4	4	3	2	0	3	5	0	4	4	3	2	0	3	5	0	4	4	3	2	0	3	5	33.6	33.6	33.6	27.692	256	256	5	5	2	1		1	28	0
P30049	P30049	3	3	3	ATP synthase subunit delta, mitochondrial	ATP5D	sp|P30049|ATPD_HUMAN ATP synthase subunit delta, mitochondrial OS=Homo sapiens GN=ATP5D PE=1 SV=2	1	3	3	3	1	2	3	2	1	0	2	2	1	2	3	2	1	0	2	2	1	2	3	2	1	0	2	2	17.3	17.3	17.3	17.49	168	168	6						16	0
P30050	P30050	6	6	6	60S ribosomal protein L12	RPL12	sp|P30050|RL12_HUMAN 60S ribosomal protein L12 OS=Homo sapiens GN=RPL12 PE=1 SV=1	1	6	6	6	3	4	5	6	5	0	5	5	3	4	5	6	5	0	5	5	3	4	5	6	5	0	5	5	54.5	54.5	54.5	17.818	165	165	4.7	8	3	4	3	3	35	0
P30084	P30084	8	8	8	Enoyl-CoA hydratase, mitochondrial	ECHS1	sp|P30084|ECHM_HUMAN Enoyl-CoA hydratase, mitochondrial OS=Homo sapiens GN=ECHS1 PE=1 SV=4	1	8	8	8	0	3	7	2	3	0	2	5	0	3	7	2	3	0	2	5	0	3	7	2	3	0	2	5	40	40	40	31.387	290	290	4.37	11	1	2	1		26	0
P30085	P30085	6	6	6	UMP-CMP kinase	CMPK1	sp|P30085|KCY_HUMAN UMP-CMP kinase OS=Homo sapiens GN=CMPK1 PE=1 SV=3	1	6	6	6	0	4	1	2	4	0	2	1	0	4	1	2	4	0	2	1	0	4	1	2	4	0	2	1	37.2	37.2	37.2	22.222	196	196	5.69	1					15	0
P30086	P30086	8	8	8	Phosphatidylethanolamine-binding protein 1;Hippocampal cholinergic neurostimulating peptide	PEBP1	sp|P30086|PEBP1_HUMAN Phosphatidylethanolamine-binding protein 1 OS=Homo sapiens GN=PEBP1 PE=1 SV=3	1	8	8	8	4	6	5	3	5	0	3	4	4	6	5	3	5	0	3	4	4	6	5	3	5	0	3	4	69	69	69	21.057	187	187	6						33	0
P30101	P30101	38	38	38	Protein disulfide-isomerase A3	PDIA3	sp|P30101|PDIA3_HUMAN Protein disulfide-isomerase A3 OS=Homo sapiens GN=PDIA3 PE=1 SV=4	1	38	38	38	18	30	32	20	28	5	23	32	18	30	32	20	28	5	23	32	18	30	32	20	28	5	23	32	61.2	61.2	61.2	56.782	505	505	4.47	32	33	56	85	171	148	0
P30153	P30153	26	26	21	Serine/threonine-protein phosphatase 2A 65 kDa regulatory subunit A alpha isoform	PPP2R1A	sp|P30153|2AAA_HUMAN Serine/threonine-protein phosphatase 2A 65 kDa regulatory subunit A alpha isoform OS=Homo sapiens GN=PPP2R1A PE=1 SV=4	1	26	26	21	12	18	6	17	18	2	11	11	12	18	6	17	18	2	11	11	10	14	5	14	15	2	9	8	52.5	52.5	42.1	65.308	589	589	4.75	17	7	4	13	43	71	0
P30154	P30154	10	5	5	Serine/threonine-protein phosphatase 2A 65 kDa regulatory subunit A beta isoform	PPP2R1B	sp|P30154|2AAB_HUMAN Serine/threonine-protein phosphatase 2A 65 kDa regulatory subunit A beta isoform OS=Homo sapiens GN=PPP2R1B PE=1 SV=3	1	10	5	5	2	7	1	3	6	0	2	3	0	3	0	0	3	0	0	0	0	3	0	0	3	0	0	0	22.1	12	12	66.213	601	601	5.5					3	3	0
P30260	P30260	2	2	2	Cell division cycle protein 27 homolog	CDC27	sp|P30260|CDC27_HUMAN Cell division cycle protein 27 homolog OS=Homo sapiens GN=CDC27 PE=1 SV=2	1	2	2	2	0	0	0	0	2	0	0	0	0	0	0	0	2	0	0	0	0	0	0	0	2	0	0	0	2.5	2.5	2.5	91.866	824	824	5					2		0.0018315
P30419;O60551	P30419	4;1	4;1	4;1	Glycylpeptide N-tetradecanoyltransferase 1	NMT1	sp|P30419|NMT1_HUMAN Glycylpeptide N-tetradecanoyltransferase 1 OS=Homo sapiens GN=NMT1 PE=1 SV=2	2	4	4	4	0	0	0	2	2	0	0	0	0	0	0	2	2	0	0	0	0	0	0	2	2	0	0	0	11.7	11.7	11.7	56.806	496	496;498	4.75	1					3	0
P30685;P30491;Q29940;P30498;P18464;P10319	P30685;P30491;Q29940;P30498;P18464;P10319	8;8;7;6;6;6	3;3;2;2;2;2	0;0;0;0;0;0	HLA class I histocompatibility antigen, B-35 alpha chain;HLA class I histocompatibility antigen, B-53 alpha chain;HLA class I histocompatibility antigen, B-59 alpha chain;HLA class I histocompatibility antigen, B-78 alpha chain;HLA class I histocompatibility antigen, B-51 alpha chain;HLA class I histocompatibility antigen, B-58 alpha chain	HLA-B	sp|P30685|1B35_HUMAN HLA class I histocompatibility antigen, B-35 alpha chain OS=Homo sapiens GN=HLA-B PE=1 SV=1;sp|P30491|1B53_HUMAN HLA class I histocompatibility antigen, B-53 alpha chain OS=Homo sapiens GN=HLA-B PE=1 SV=1;sp|Q29940|1B59_HUMAN HLA class	6	8	3	0	3	4	7	5	5	1	5	6	0	0	2	1	1	0	0	1	0	0	0	0	0	0	0	0	27.6	11.6	0	40.455	362	362;362;362;362;362;362	6						5	0
P30519	P30519	4	4	4	Heme oxygenase 2	HMOX2	sp|P30519|HMOX2_HUMAN Heme oxygenase 2 OS=Homo sapiens GN=HMOX2 PE=1 SV=2	1	4	4	4	0	1	2	1	0	0	1	0	0	1	2	1	0	0	1	0	0	1	2	1	0	0	1	0	15.2	15.2	15.2	36.032	316	316	6						5	0
P30520	P30520	2	2	2	Adenylosuccinate synthetase isozyme 2	ADSS	sp|P30520|PURA2_HUMAN Adenylosuccinate synthetase isozyme 2 OS=Homo sapiens GN=ADSS PE=1 SV=3	1	2	2	2	0	1	0	1	0	0	0	0	0	1	0	1	0	0	0	0	0	1	0	1	0	0	0	0	7.5	7.5	7.5	50.097	456	456	6						5	0
P30533	P30533	8	8	8	Alpha-2-macroglobulin receptor-associated protein	LRPAP1	sp|P30533|AMRP_HUMAN Alpha-2-macroglobulin receptor-associated protein OS=Homo sapiens GN=LRPAP1 PE=1 SV=1	1	8	8	8	0	5	5	4	1	0	2	2	0	5	5	4	1	0	2	2	0	5	5	4	1	0	2	2	26.9	26.9	26.9	41.465	357	357	5.83					4	19	0
P30536	P30536	2	2	2	Translocator protein	TSPO	sp|P30536|TSPOA_HUMAN Translocator protein OS=Homo sapiens GN=TSPO PE=1 SV=3	1	2	2	2	0	2	1	2	2	0	1	1	0	2	1	2	2	0	1	1	0	2	1	2	2	0	1	1	18.3	18.3	18.3	18.828	169	169	3.79	4	4	2			9	0
P30559	P30559	1	1	1	Oxytocin receptor	OXTR	sp|P30559|OXYR_HUMAN Oxytocin receptor OS=Homo sapiens GN=OXTR PE=1 SV=2	1	1	1	1	0	0	1	0	0	0	0	0	0	0	1	0	0	0	0	0	0	0	1	0	0	0	0	0	5.1	5.1	5.1	42.771	389	389	1	1						0.0051212
P30566	P30566	4	4	4	Adenylosuccinate lyase	ADSL	sp|P30566|PUR8_HUMAN Adenylosuccinate lyase OS=Homo sapiens GN=ADSL PE=1 SV=2	1	4	4	4	1	2	2	1	1	0	1	0	1	2	2	1	1	0	1	0	1	2	2	1	1	0	1	0	6.8	6.8	6.8	54.889	484	484	5.62					3	5	0
P30622	P30622	12	12	12	CAP-Gly domain-containing linker protein 1	CLIP1	sp|P30622|CLIP1_HUMAN CAP-Gly domain-containing linker protein 1 OS=Homo sapiens GN=CLIP1 PE=1 SV=2	1	12	12	12	0	7	0	7	3	1	3	0	0	7	0	7	3	1	3	0	0	7	0	7	3	1	3	0	10.2	10.2	10.2	162.24	1438	1438	2.93	6		12	10			0
P30626	P30626	5	5	5	Sorcin	SRI	sp|P30626|SORCN_HUMAN Sorcin OS=Homo sapiens GN=SRI PE=1 SV=1	1	5	5	5	1	4	2	2	1	0	1	1	1	4	2	2	1	0	1	1	1	4	2	2	1	0	1	1	19.2	19.2	19.2	21.676	198	198	4.85	3					10	0
P30825	P30825	3	3	3	High affinity cationic amino acid transporter 1	SLC7A1	sp|P30825|CTR1_HUMAN High affinity cationic amino acid transporter 1 OS=Homo sapiens GN=SLC7A1 PE=1 SV=1	1	3	3	3	1	2	1	2	0	2	1	0	1	2	1	2	0	2	1	0	1	2	1	2	0	2	1	0	6	6	6	67.638	629	629	2.18	2	6	2	1			0
P30837	P30837	9	8	8	Aldehyde dehydrogenase X, mitochondrial	ALDH1B1	sp|P30837|AL1B1_HUMAN Aldehyde dehydrogenase X, mitochondrial OS=Homo sapiens GN=ALDH1B1 PE=1 SV=3	1	9	8	8	0	7	5	2	2	0	1	1	0	6	4	1	2	0	0	1	0	6	4	1	2	0	0	1	23.8	22.2	22.2	57.206	517	517	4.71	4				2	11	0
P30876	P30876	3	3	3	DNA-directed RNA polymerase II subunit RPB2	POLR2B	sp|P30876|RPB2_HUMAN DNA-directed RNA polymerase II subunit RPB2 OS=Homo sapiens GN=POLR2B PE=1 SV=1	1	3	3	3	0	0	0	1	3	0	0	0	0	0	0	1	3	0	0	0	0	0	0	1	3	0	0	0	3.7	3.7	3.7	133.9	1174	1174	4				4			0
P31025;Q5VSP4	P31025;Q5VSP4	4;3	4;3	4;3	Lipocalin-1;Putative lipocalin 1-like protein 1	LCN1;LCN1P1	sp|P31025|LCN1_HUMAN Lipocalin-1 OS=Homo sapiens GN=LCN1 PE=1 SV=1;sp|Q5VSP4|LC1L1_HUMAN Putative lipocalin 1-like protein 1 OS=Homo sapiens GN=LCN1P1 PE=5 SV=1	2	4	4	4	0	0	0	0	0	0	0	4	0	0	0	0	0	0	0	4	0	0	0	0	0	0	0	4	22.2	22.2	22.2	19.25	176	176;162	4				4			0
P31040	P31040	13	13	13	Succinate dehydrogenase [ubiquinone] flavoprotein subunit, mitochondrial	SDHA	sp|P31040|SDHA_HUMAN Succinate dehydrogenase [ubiquinone] flavoprotein subunit, mitochondrial OS=Homo sapiens GN=SDHA PE=1 SV=2	1	13	13	13	2	0	8	2	5	0	4	6	2	0	8	2	5	0	4	6	2	0	8	2	5	0	4	6	31.9	31.9	31.9	72.691	664	664	3.5	12	2	2	9	13	4	0
P31146	P31146	2	2	2	Coronin-1A	CORO1A	sp|P31146|COR1A_HUMAN Coronin-1A OS=Homo sapiens GN=CORO1A PE=1 SV=4	1	2	2	2	0	1	0	0	1	0	1	0	0	1	0	0	1	0	1	0	0	1	0	0	1	0	1	0	3.7	3.7	3.7	51.026	461	461	6						3	0
P31150	P31150	11	4	4	Rab GDP dissociation inhibitor alpha	GDI1	sp|P31150|GDIA_HUMAN Rab GDP dissociation inhibitor alpha OS=Homo sapiens GN=GDI1 PE=1 SV=2	1	11	4	4	0	8	7	4	5	0	6	3	0	2	3	2	1	0	2	0	0	2	3	2	1	0	2	0	28.4	11.4	11.4	50.582	447	447	5.27	1				3	7	0
P31153;Q00266	P31153	5;1	5;1	5;1	S-adenosylmethionine synthase isoform type-2	MAT2A	sp|P31153|METK2_HUMAN S-adenosylmethionine synthase isoform type-2 OS=Homo sapiens GN=MAT2A PE=1 SV=1	2	5	5	5	1	1	2	4	1	1	2	2	1	1	2	4	1	1	2	2	1	1	2	4	1	1	2	2	15.2	15.2	15.2	43.66	395	395;395	4.44	6	1	1		2	15	0
P31350	P31350	3	3	3	Ribonucleoside-diphosphate reductase subunit M2	RRM2	sp|P31350|RIR2_HUMAN Ribonucleoside-diphosphate reductase subunit M2 OS=Homo sapiens GN=RRM2 PE=1 SV=1	1	3	3	3	1	1	0	1	0	1	0	1	1	1	0	1	0	1	0	1	1	1	0	1	0	1	0	1	9.3	9.3	9.3	44.877	389	389	4.8	1				1	3	0.0018064
P31689	P31689	12	12	12	DnaJ homolog subfamily A member 1	DNAJA1	sp|P31689|DNJA1_HUMAN DnaJ homolog subfamily A member 1 OS=Homo sapiens GN=DNAJA1 PE=1 SV=2	1	12	12	12	3	9	3	7	9	0	5	5	3	9	3	7	9	0	5	5	3	9	3	7	9	0	5	5	45.8	45.8	45.8	44.868	397	397	5.39	5		1	2	11	52	0
P31930	P31930	14	14	14	Cytochrome b-c1 complex subunit 1, mitochondrial	UQCRC1	sp|P31930|QCR1_HUMAN Cytochrome b-c1 complex subunit 1, mitochondrial OS=Homo sapiens GN=UQCRC1 PE=1 SV=3	1	14	14	14	2	7	9	4	8	0	7	11	2	7	9	4	8	0	7	11	2	7	9	4	8	0	7	11	41.9	41.9	41.9	52.645	480	480	5.41	1	1	1		31	39	0
P31937	P31937	5	5	5	3-hydroxyisobutyrate dehydrogenase, mitochondrial	HIBADH	sp|P31937|3HIDH_HUMAN 3-hydroxyisobutyrate dehydrogenase, mitochondrial OS=Homo sapiens GN=HIBADH PE=1 SV=2	1	5	5	5	0	1	2	2	0	0	1	3	0	1	2	2	0	0	1	3	0	1	2	2	0	0	1	3	23.8	23.8	23.8	35.329	336	336	4.79	2	1	1			10	0
P31939	P31939	21	21	21	Bifunctional purine biosynthesis protein PURH;Phosphoribosylaminoimidazolecarboxamide formyltransferase;IMP cyclohydrolase	ATIC	sp|P31939|PUR9_HUMAN Bifunctional purine biosynthesis protein PURH OS=Homo sapiens GN=ATIC PE=1 SV=3	1	21	21	21	5	10	8	14	10	1	8	3	5	10	8	14	10	1	8	3	5	10	8	14	10	1	8	3	46.6	46.6	46.6	64.615	592	592	3.84	26	3	6	3	22	27	0
P31942	P31942	7	6	6	Heterogeneous nuclear ribonucleoprotein H3	HNRNPH3	sp|P31942|HNRH3_HUMAN Heterogeneous nuclear ribonucleoprotein H3 OS=Homo sapiens GN=HNRNPH3 PE=1 SV=2	1	7	6	6	1	4	2	2	5	0	1	2	1	3	2	2	4	0	1	2	1	3	2	2	4	0	1	2	29.5	27.2	27.2	36.926	346	346	4.65	5			1		14	0
P31943	P31943	8	8	2	Heterogeneous nuclear ribonucleoprotein H;Heterogeneous nuclear ribonucleoprotein H, N-terminally processed	HNRNPH1	sp|P31943|HNRH1_HUMAN Heterogeneous nuclear ribonucleoprotein H OS=Homo sapiens GN=HNRNPH1 PE=1 SV=4	1	8	8	2	2	4	5	6	7	4	3	5	2	4	5	6	7	4	3	5	1	1	1	2	1	1	0	1	25.2	25.2	7.1	49.229	449	449	3.16	40	5	6	6	8	26	0
P31946	P31946	15	13	11	14-3-3 protein beta/alpha;14-3-3 protein beta/alpha, N-terminally processed	YWHAB	sp|P31946|1433B_HUMAN 14-3-3 protein beta/alpha OS=Homo sapiens GN=YWHAB PE=1 SV=3	1	15	13	11	9	12	9	9	8	0	8	10	7	10	7	7	6	0	6	8	6	8	7	5	5	0	5	7	70.3	67.1	60.6	28.082	246	246	5.63	3	1	1	3	2	71	0
P31947	P31947	3	1	1	14-3-3 protein sigma	SFN	sp|P31947|1433S_HUMAN 14-3-3 protein sigma OS=Homo sapiens GN=SFN PE=1 SV=1	1	3	1	1	2	2	2	2	3	0	2	2	0	0	0	0	1	0	0	0	0	0	0	0	1	0	0	0	10.5	3.2	3.2	27.774	248	248	6						1	1
P31948	P31948	12	12	12	Stress-induced-phosphoprotein 1	STIP1	sp|P31948|STIP1_HUMAN Stress-induced-phosphoprotein 1 OS=Homo sapiens GN=STIP1 PE=1 SV=1	1	12	12	12	3	7	5	4	3	0	2	3	3	7	5	4	3	0	2	3	3	7	5	4	3	0	2	3	30.2	30.2	30.2	62.639	543	543	4.37	6		1	7	15	9	0
P31949	P31949	4	4	4	Protein S100-A11;Protein S100-A11, N-terminally processed	S100A11	sp|P31949|S10AB_HUMAN Protein S100-A11 OS=Homo sapiens GN=S100A11 PE=1 SV=2	1	4	4	4	1	4	4	4	4	3	4	3	1	4	4	4	4	3	4	3	1	4	4	4	4	3	4	3	38.1	38.1	38.1	11.74	105	105	2.99	42	7	5	2	8	24	0
P32004	P32004	7	7	7	Neural cell adhesion molecule L1	L1CAM	sp|P32004|L1CAM_HUMAN Neural cell adhesion molecule L1 OS=Homo sapiens GN=L1CAM PE=1 SV=2	1	7	7	7	1	1	3	4	2	1	0	1	1	1	3	4	2	1	0	1	1	1	3	4	2	1	0	1	6.8	6.8	6.8	140	1257	1257	2.62		5	8				0
P32119	P32119	13	12	12	Peroxiredoxin-2	PRDX2	sp|P32119|PRDX2_HUMAN Peroxiredoxin-2 OS=Homo sapiens GN=PRDX2 PE=1 SV=5	1	13	12	12	7	11	7	7	7	3	5	8	6	10	6	6	6	2	4	7	6	10	6	6	6	2	4	7	58.6	53	53	21.892	198	198	4.38	21	1	2	2	4	46	0
P32322	P32322	8	8	7	Pyrroline-5-carboxylate reductase 1, mitochondrial	PYCR1	sp|P32322|P5CR1_HUMAN Pyrroline-5-carboxylate reductase 1, mitochondrial OS=Homo sapiens GN=PYCR1 PE=1 SV=2	1	8	8	7	1	5	5	2	4	0	1	2	1	5	5	2	4	0	1	2	1	4	4	2	4	0	0	2	38.9	38.9	34.8	33.36	319	319	5.54	2				1	21	0
P32455	P32455	1	1	1	Interferon-induced guanylate-binding protein 1	GBP1	sp|P32455|GBP1_HUMAN Interferon-induced guanylate-binding protein 1 OS=Homo sapiens GN=GBP1 PE=1 SV=2	1	1	1	1	0	0	1	0	0	0	0	0	0	0	1	0	0	0	0	0	0	0	1	0	0	0	0	0	1.5	1.5	1.5	67.93	592	592	4				1			0.0060934
P32856	P32856	1	1	1	Syntaxin-2	STX2	sp|P32856|STX2_HUMAN Syntaxin-2 OS=Homo sapiens GN=STX2 PE=1 SV=3	1	1	1	1	0	0	1	0	0	0	0	0	0	0	1	0	0	0	0	0	0	0	1	0	0	0	0	0	4.9	4.9	4.9	33.341	288	288	6						1	0.0011194
P32969	P32969	6	6	6	60S ribosomal protein L9	RPL9	sp|P32969|RL9_HUMAN 60S ribosomal protein L9 OS=Homo sapiens GN=RPL9 PE=1 SV=1	1	6	6	6	1	3	5	5	2	0	4	4	1	3	5	5	2	0	4	4	1	3	5	5	2	0	4	4	42.7	42.7	42.7	21.863	192	192	5.71	2					33	0
P33121	P33121	8	8	8	Long-chain-fatty-acid--CoA ligase 1	ACSL1	sp|P33121|ACSL1_HUMAN Long-chain-fatty-acid--CoA ligase 1 OS=Homo sapiens GN=ACSL1 PE=1 SV=1	1	8	8	8	3	1	5	3	1	1	0	2	3	1	5	3	1	1	0	2	3	1	5	3	1	1	0	2	11.7	11.7	11.7	77.942	698	698	2.12	12				2	2	0
P33176;O60282;Q12840	P33176	33;6;5	33;6;5	33;6;5	Kinesin-1 heavy chain	KIF5B	sp|P33176|KINH_HUMAN Kinesin-1 heavy chain OS=Homo sapiens GN=KIF5B PE=1 SV=1	3	33	33	33	6	20	10	19	23	6	17	12	6	20	10	19	23	6	17	12	6	20	10	19	23	6	17	12	42.2	42.2	42.2	109.68	963	963;957;1032	3.05	58	25	29	65	27	11	0
P33240	P33240	4	4	2	Cleavage stimulation factor subunit 2	CSTF2	sp|P33240|CSTF2_HUMAN Cleavage stimulation factor subunit 2 OS=Homo sapiens GN=CSTF2 PE=1 SV=1	1	4	4	2	0	2	1	0	1	2	1	0	0	2	1	0	1	2	1	0	0	1	1	0	1	1	1	0	8.1	8.1	3.8	60.959	577	577	1.33	7	1	1				0
P33527	P33527	4	4	4	Multidrug resistance-associated protein 1	ABCC1	sp|P33527|MRP1_HUMAN Multidrug resistance-associated protein 1 OS=Homo sapiens GN=ABCC1 PE=1 SV=3	1	4	4	4	0	0	0	3	0	0	1	0	0	0	0	3	0	0	1	0	0	0	0	3	0	0	1	0	4.1	4.1	4.1	171.59	1531	1531	1.67	3	2	1				0
P33897	P33897	3	3	3	ATP-binding cassette sub-family D member 1	ABCD1	sp|P33897|ABCD1_HUMAN ATP-binding cassette sub-family D member 1 OS=Homo sapiens GN=ABCD1 PE=1 SV=2	1	3	3	3	0	1	2	3	2	0	0	0	0	1	2	3	2	0	0	0	0	1	2	3	2	0	0	0	5.9	5.9	5.9	82.936	745	745	1.22	7	2					0
P33981	P33981	2	2	2	Dual specificity protein kinase TTK	TTK	sp|P33981|TTK_HUMAN Dual specificity protein kinase TTK OS=Homo sapiens GN=TTK PE=1 SV=2	1	2	2	2	0	2	0	0	1	0	0	0	0	2	0	0	1	0	0	0	0	2	0	0	1	0	0	0	2.1	2.1	2.1	97.071	857	857	4.33				2	1		0
P33991	P33991	2	2	2	DNA replication licensing factor MCM4	MCM4	sp|P33991|MCM4_HUMAN DNA replication licensing factor MCM4 OS=Homo sapiens GN=MCM4 PE=1 SV=5	1	2	2	2	1	0	1	1	1	0	1	0	1	0	1	1	1	0	1	0	1	0	1	1	1	0	1	0	3	3	3	96.557	863	863	2.83	3			1	2		0
P33992	P33992	4	4	4	DNA replication licensing factor MCM5	MCM5	sp|P33992|MCM5_HUMAN DNA replication licensing factor MCM5 OS=Homo sapiens GN=MCM5 PE=1 SV=5	1	4	4	4	0	0	0	2	1	1	1	0	0	0	0	2	1	1	1	0	0	0	0	2	1	1	1	0	7.2	7.2	7.2	82.285	734	734	3.83	2				3	1	0
P33993	P33993	5	5	5	DNA replication licensing factor MCM7	MCM7	sp|P33993|MCM7_HUMAN DNA replication licensing factor MCM7 OS=Homo sapiens GN=MCM7 PE=1 SV=4	1	5	5	5	1	0	3	3	0	0	0	1	1	0	3	3	0	0	0	1	1	0	3	3	0	0	0	1	9.2	9.2	9.2	81.307	719	719	2.44	6				2	1	0
P34096	P34096	1	1	1	Ribonuclease 4	RNASE4	sp|P34096|RNAS4_HUMAN Ribonuclease 4 OS=Homo sapiens GN=RNASE4 PE=1 SV=3	1	1	1	1	0	0	0	0	0	0	1	1	0	0	0	0	0	0	1	1	0	0	0	0	0	0	1	1	7.5	7.5	7.5	16.84	147	147	6						2	0.0063652
P34897;P34896	P34897	17;1	17;1	17;1	Serine hydroxymethyltransferase, mitochondrial	SHMT2	sp|P34897|GLYM_HUMAN Serine hydroxymethyltransferase, mitochondrial OS=Homo sapiens GN=SHMT2 PE=1 SV=3	2	17	17	17	4	11	8	4	4	0	6	8	4	11	8	4	4	0	6	8	4	11	8	4	4	0	6	8	41.3	41.3	41.3	55.992	504	504;483	4.35	15	1	1	1	10	29	0
P34931	P34931	10	2	2	Heat shock 70 kDa protein 1-like	HSPA1L	sp|P34931|HS71L_HUMAN Heat shock 70 kDa protein 1-like OS=Homo sapiens GN=HSPA1L PE=1 SV=2	1	10	2	2	6	7	7	7	6	3	9	8	0	1	0	1	0	0	1	1	0	1	0	1	0	0	1	1	21.4	3.6	3.6	70.374	641	641	4.25		1			3		0.00079208
P34932	P34932	17	16	16	Heat shock 70 kDa protein 4	HSPA4	sp|P34932|HSP74_HUMAN Heat shock 70 kDa protein 4 OS=Homo sapiens GN=HSPA4 PE=1 SV=4	1	17	16	16	5	10	8	13	12	6	11	8	4	9	7	12	11	5	10	7	4	9	7	12	11	5	10	7	26.7	25	25	94.33	840	840	3.08	39	16	25	27	24	10	0
P35052	P35052	1	1	1	Glypican-1;Secreted glypican-1	GPC1	sp|P35052|GPC1_HUMAN Glypican-1 OS=Homo sapiens GN=GPC1 PE=1 SV=2	1	1	1	1	0	0	0	1	0	0	0	0	0	0	0	1	0	0	0	0	0	0	0	1	0	0	0	0	2.5	2.5	2.5	61.68	558	558	2.5		1	1				0.0098168
P35080	P35080	5	5	5	Profilin-2	PFN2	sp|P35080|PROF2_HUMAN Profilin-2 OS=Homo sapiens GN=PFN2 PE=1 SV=3	1	5	5	5	1	3	4	3	3	0	1	3	1	3	4	3	3	0	1	3	1	3	4	3	3	0	1	3	32.1	32.1	32.1	15.046	140	140	4.82	4	2	1	1		20	0
P35221	P35221	18	18	11	Catenin alpha-1	CTNNA1	sp|P35221|CTNA1_HUMAN Catenin alpha-1 OS=Homo sapiens GN=CTNNA1 PE=1 SV=1	1	18	18	11	2	6	5	6	12	2	5	2	2	6	5	6	12	2	5	2	2	4	4	4	8	2	3	0	25.1	25.1	17	100.07	906	906	3.78	9	1	5	15	19	2	0
P35222	P35222	10	10	8	Catenin beta-1	CTNNB1	sp|P35222|CTNB1_HUMAN Catenin beta-1 OS=Homo sapiens GN=CTNNB1 PE=1 SV=1	1	10	10	8	2	5	3	4	4	2	1	0	2	5	3	4	4	2	1	0	2	4	3	2	4	2	1	0	14.9	14.9	12.7	85.496	781	781	2.04	14	5	2	2	3		0
P35232	P35232	13	13	13	Prohibitin	PHB	sp|P35232|PHB_HUMAN Prohibitin OS=Homo sapiens GN=PHB PE=1 SV=1	1	13	13	13	8	8	8	7	4	0	6	11	8	8	8	7	4	0	6	11	8	8	8	7	4	0	6	11	52.9	52.9	52.9	29.804	272	272	5.67		1	2	6	3	63	0
P35237	P35237	7	7	6	Serpin B6	SERPINB6	sp|P35237|SPB6_HUMAN Serpin B6 OS=Homo sapiens GN=SERPINB6 PE=1 SV=3	1	7	7	6	2	3	4	1	1	0	1	3	2	3	4	1	1	0	1	3	1	3	3	1	0	0	1	3	24.5	24.5	22.3	42.621	376	376	5.93					1	14	0
P35241	P35241	20	7	7	Radixin	RDX	sp|P35241|RADI_HUMAN Radixin OS=Homo sapiens GN=RDX PE=1 SV=1	1	20	7	7	6	8	7	15	14	3	8	7	2	1	1	5	4	0	1	3	2	1	1	5	4	0	1	3	31.9	15.4	15.4	68.563	583	583	4.67	1			5	9	3	0
P35249	P35249	1	1	1	Replication factor C subunit 4	RFC4	sp|P35249|RFC4_HUMAN Replication factor C subunit 4 OS=Homo sapiens GN=RFC4 PE=1 SV=2	1	1	1	1	0	1	0	0	0	0	0	0	0	1	0	0	0	0	0	0	0	1	0	0	0	0	0	0	3.3	3.3	3.3	39.681	363	363	6						1	0.0045518
P35250	P35250	1	1	1	Replication factor C subunit 2	RFC2	sp|P35250|RFC2_HUMAN Replication factor C subunit 2 OS=Homo sapiens GN=RFC2 PE=1 SV=3	1	1	1	1	0	0	0	1	0	0	0	0	0	0	0	1	0	0	0	0	0	0	0	1	0	0	0	0	3.7	3.7	3.7	39.157	354	354	6						1	0.0011095
P35268	P35268	7	7	7	60S ribosomal protein L22	RPL22	sp|P35268|RL22_HUMAN 60S ribosomal protein L22 OS=Homo sapiens GN=RPL22 PE=1 SV=2	1	7	7	7	5	7	4	5	4	1	4	4	5	7	4	5	4	1	4	4	5	7	4	5	4	1	4	4	62.5	62.5	62.5	14.787	128	128	4.64	10	4	3	2	4	38	0
P35270	P35270	4	4	4	Sepiapterin reductase	SPR	sp|P35270|SPRE_HUMAN Sepiapterin reductase OS=Homo sapiens GN=SPR PE=1 SV=1	1	4	4	4	0	1	2	1	0	0	1	2	0	1	2	1	0	0	1	2	0	1	2	1	0	0	1	2	20.3	20.3	20.3	28.048	261	261	4.29	2			1		4	0
P35442	P35442	5	1	1	Thrombospondin-2	THBS2	sp|P35442|TSP2_HUMAN Thrombospondin-2 OS=Homo sapiens GN=THBS2 PE=1 SV=2	1	5	1	1	0	0	0	2	3	0	3	1	0	0	0	0	1	0	0	0	0	0	0	0	1	0	0	0	4.8	1	1	129.99	1172	1172	3			1				1
P35443	P35443	6	6	3	Thrombospondin-4	THBS4	sp|P35443|TSP4_HUMAN Thrombospondin-4 OS=Homo sapiens GN=THBS4 PE=1 SV=2	1	6	6	3	0	0	0	2	0	0	5	1	0	0	0	2	0	0	5	1	0	0	0	1	0	0	2	0	8.3	8.3	4.3	105.87	961	961	3.62	1		4	6	2		0
P35527;CON__P35527	P35527;CON__P35527	33;32	33;32	33;32	Keratin, type I cytoskeletal 9	KRT9	sp|P35527|K1C9_HUMAN Keratin, type I cytoskeletal 9 OS=Homo sapiens GN=KRT9 PE=1 SV=3;	2	33	33	33	0	17	0	22	0	0	23	28	0	17	0	22	0	0	23	28	0	17	0	22	0	0	23	28	61.8	61.8	61.8	62.064	623	623;623	2.9	86	62	51	51	35	27	0
P35555	P35555	7	7	7	Fibrillin-1	FBN1	sp|P35555|FBN1_HUMAN Fibrillin-1 OS=Homo sapiens GN=FBN1 PE=1 SV=3	1	7	7	7	0	3	1	1	5	0	0	0	0	3	1	1	5	0	0	0	0	3	1	1	5	0	0	0	2.9	2.9	2.9	312.24	2871	2871	2.46	2	6	4			1	0
P35573	P35573	2	2	2	Glycogen debranching enzyme;4-alpha-glucanotransferase;Amylo-alpha-1,6-glucosidase	AGL	sp|P35573|GDE_HUMAN Glycogen debranching enzyme OS=Homo sapiens GN=AGL PE=1 SV=3	1	2	2	2	0	0	0	0	2	0	0	0	0	0	0	0	2	0	0	0	0	0	0	0	2	0	0	0	1.8	1.8	1.8	174.76	1532	1532	3.33			2	1			0.0024955
P35579;P12883;P12882;Q9UKX2;P13533;Q9Y623;P13535;A7E2Y1	P35579	153;1;1;1;1;1;1;1	153;1;1;1;1;1;1;1	127;0;0;0;0;0;0;0	Myosin-9	MYH9	sp|P35579|MYH9_HUMAN Myosin-9 OS=Homo sapiens GN=MYH9 PE=1 SV=4	8	153	153	127	52	102	81	126	126	95	101	99	52	102	81	126	126	95	101	99	42	87	68	108	105	78	82	83	64.9	64.9	56.3	226.53	1960	1960;1935;1939;1941;1939;1939;1937;1941	2.89	569	434	912	477	246	100	0
P35580	P35580	88	69	65	Myosin-10	MYH10	sp|P35580|MYH10_HUMAN Myosin-10 OS=Homo sapiens GN=MYH10 PE=1 SV=3	1	88	69	65	17	45	30	59	63	37	40	22	10	33	18	43	46	24	26	7	8	31	17	40	45	23	23	6	49	41	39	229	1976	1976	2.9	43	54	180	55	18	5	0
P35606	P35606	27	27	27	Coatomer subunit beta	COPB2	sp|P35606|COPB2_HUMAN Coatomer subunit beta OS=Homo sapiens GN=COPB2 PE=1 SV=2	1	27	27	27	8	7	18	19	19	12	7	9	8	7	18	19	19	12	7	9	8	7	18	19	19	12	7	9	40.3	40.3	40.3	102.49	906	906	2.85	64	30	42	31	33	10	0
P35613	P35613	8	8	8	Basigin	BSG	sp|P35613|BASI_HUMAN Basigin OS=Homo sapiens GN=BSG PE=1 SV=2	1	8	8	8	3	2	6	8	4	1	3	6	3	2	6	8	4	1	3	6	3	2	6	8	4	1	3	6	25.7	25.7	25.7	42.2	385	385	4.65	2	3	9	19	39	21	0
P35625	P35625	9	9	9	Metalloproteinase inhibitor 3	TIMP3	sp|P35625|TIMP3_HUMAN Metalloproteinase inhibitor 3 OS=Homo sapiens GN=TIMP3 PE=1 SV=2	1	9	9	9	0	2	8	1	3	0	2	3	0	2	8	1	3	0	2	3	0	2	8	1	3	0	2	3	47.9	47.9	47.9	24.145	211	211	5.38	3					21	0
P35637;Q92804	P35637;Q92804	2;1	2;1	2;1	RNA-binding protein FUS;TATA-binding protein-associated factor 2N	FUS;TAF15	sp|P35637|FUS_HUMAN RNA-binding protein FUS OS=Homo sapiens GN=FUS PE=1 SV=1;sp|Q92804|RBP56_HUMAN TATA-binding protein-associated factor 2N OS=Homo sapiens GN=TAF15 PE=1 SV=1	2	2	2	2	1	1	0	2	1	1	1	0	1	1	0	2	1	1	1	0	1	1	0	2	1	1	1	0	3	3	3	53.425	526	526;592	3	5	1	2	2	3	1	0
P35658	P35658	1	1	1	Nuclear pore complex protein Nup214	NUP214	sp|P35658|NU214_HUMAN Nuclear pore complex protein Nup214 OS=Homo sapiens GN=NUP214 PE=1 SV=2	1	1	1	1	0	0	0	0	1	0	0	0	0	0	0	0	1	0	0	0	0	0	0	0	1	0	0	0	0.8	0.8	0.8	213.62	2090	2090	6						1	0.0018096
P35670	P35670	1	1	1	Copper-transporting ATPase 2;WND/140 kDa	ATP7B	sp|P35670|ATP7B_HUMAN Copper-transporting ATPase 2 OS=Homo sapiens GN=ATP7B PE=1 SV=4	1	1	1	1	0	1	0	0	0	0	0	0	0	1	0	0	0	0	0	0	0	1	0	0	0	0	0	0	0.8	0.8	0.8	157.26	1465	1465	4		1				1	0.0014674
P35914	P35914	5	5	5	Hydroxymethylglutaryl-CoA lyase, mitochondrial	HMGCL	sp|P35914|HMGCL_HUMAN Hydroxymethylglutaryl-CoA lyase, mitochondrial OS=Homo sapiens GN=HMGCL PE=1 SV=2	1	5	5	5	1	3	5	3	0	0	2	3	1	3	5	3	0	0	2	3	1	3	5	3	0	0	2	3	16.9	16.9	16.9	34.36	325	325	5.12	4				1	19	0
P35998	P35998	21	21	21	26S protease regulatory subunit 7	PSMC2	sp|P35998|PRS7_HUMAN 26S protease regulatory subunit 7 OS=Homo sapiens GN=PSMC2 PE=1 SV=3	1	21	21	21	6	17	10	11	7	2	6	6	6	17	10	11	7	2	6	6	6	17	10	11	7	2	6	6	59.6	59.6	59.6	48.633	433	433	3.74	34	7	9	10	10	43	0
P36021	P36021	2	2	2	Monocarboxylate transporter 8	SLC16A2	sp|P36021|MOT8_HUMAN Monocarboxylate transporter 8 OS=Homo sapiens GN=SLC16A2 PE=1 SV=2	1	2	2	2	0	1	0	2	1	2	1	0	0	1	0	2	1	2	1	0	0	1	0	2	1	2	1	0	4.5	4.5	4.5	59.511	539	539	2.36	3	3	3	2			0
P36405	P36405	2	2	2	ADP-ribosylation factor-like protein 3	ARL3	sp|P36405|ARL3_HUMAN ADP-ribosylation factor-like protein 3 OS=Homo sapiens GN=ARL3 PE=1 SV=2	1	2	2	2	1	2	0	1	0	0	0	0	1	2	0	1	0	0	0	0	1	2	0	1	0	0	0	0	18.1	18.1	18.1	20.455	182	182	4.75	1					3	0
P36507	P36507	6	3	3	Dual specificity mitogen-activated protein kinase kinase 2	MAP2K2	sp|P36507|MP2K2_HUMAN Dual specificity mitogen-activated protein kinase kinase 2 OS=Homo sapiens GN=MAP2K2 PE=1 SV=1	1	6	3	3	1	4	1	5	3	0	0	1	0	2	0	3	1	0	0	0	0	2	0	3	1	0	0	0	19.2	8.5	8.5	44.424	400	400	6						6	0
P36542	P36542	7	7	7	ATP synthase subunit gamma, mitochondrial	ATP5C1	sp|P36542|ATPG_HUMAN ATP synthase subunit gamma, mitochondrial OS=Homo sapiens GN=ATP5C1 PE=1 SV=1	1	7	7	7	0	6	6	3	4	0	5	6	0	6	6	3	4	0	5	6	0	6	6	3	4	0	5	6	28.2	28.2	28.2	32.996	298	298	4.65	8	5	4	7	6	38	0
P36543	P36543	5	5	5	V-type proton ATPase subunit E 1	ATP6V1E1	sp|P36543|VATE1_HUMAN V-type proton ATPase subunit E 1 OS=Homo sapiens GN=ATP6V1E1 PE=1 SV=1	1	5	5	5	1	2	2	2	0	0	0	0	1	2	2	2	0	0	0	0	1	2	2	2	0	0	0	0	26.5	26.5	26.5	26.145	226	226	6						7	0
P36578	P36578	18	18	18	60S ribosomal protein L4	RPL4	sp|P36578|RL4_HUMAN 60S ribosomal protein L4 OS=Homo sapiens GN=RPL4 PE=1 SV=5	1	18	18	18	6	16	13	16	17	0	15	12	6	16	13	16	17	0	15	12	6	16	13	16	17	0	15	12	45.2	45.2	45.2	47.697	427	427	4.01	55	13	11	11	13	95	0
P36639	P36639	2	2	2	7,8-dihydro-8-oxoguanine triphosphatase	NUDT1	sp|P36639|8ODP_HUMAN 7,8-dihydro-8-oxoguanine triphosphatase OS=Homo sapiens GN=NUDT1 PE=1 SV=3	1	2	2	2	0	2	0	0	0	0	0	0	0	2	0	0	0	0	0	0	0	2	0	0	0	0	0	0	6.6	6.6	6.6	22.519	197	197	6						2	0.00077942
P36776	P36776	24	24	24	Lon protease homolog, mitochondrial	LONP1	sp|P36776|LONM_HUMAN Lon protease homolog, mitochondrial OS=Homo sapiens GN=LONP1 PE=1 SV=2	1	24	24	24	0	11	7	10	13	0	6	5	0	11	7	10	13	0	6	5	0	11	7	10	13	0	6	5	31.1	31.1	31.1	106.49	959	959	3.71	13			24	22		0
P36871	P36871	13	13	13	Phosphoglucomutase-1	PGM1	sp|P36871|PGM1_HUMAN Phosphoglucomutase-1 OS=Homo sapiens GN=PGM1 PE=1 SV=3	1	13	13	13	1	3	6	5	7	0	3	2	1	3	6	5	7	0	3	2	1	3	6	5	7	0	3	2	26.7	26.7	26.7	61.448	562	562	4.84	4	1		5	10	18	0
P36873	P36873	20	2	2	Serine/threonine-protein phosphatase PP1-gamma catalytic subunit	PPP1CC	sp|P36873|PP1G_HUMAN Serine/threonine-protein phosphatase PP1-gamma catalytic subunit OS=Homo sapiens GN=PPP1CC PE=1 SV=1	1	20	2	2	9	17	9	13	16	1	12	11	1	1	0	1	1	0	2	2	1	1	0	1	1	0	2	2	66.3	7.4	7.4	36.983	323	323	4.27	4		1	1	1	8	0
P36915	P36915	4	4	4	Guanine nucleotide-binding protein-like 1	GNL1	sp|P36915|GNL1_HUMAN Guanine nucleotide-binding protein-like 1 OS=Homo sapiens GN=GNL1 PE=1 SV=2	1	4	4	4	0	3	0	3	0	0	0	0	0	3	0	3	0	0	0	0	0	3	0	3	0	0	0	0	7.9	7.9	7.9	68.66	607	607	5.5					4	4	0
P36957	P36957	8	8	8	Dihydrolipoyllysine-residue succinyltransferase component of 2-oxoglutarate dehydrogenase complex, mitochondrial	DLST	sp|P36957|ODO2_HUMAN Dihydrolipoyllysine-residue succinyltransferase component of 2-oxoglutarate dehydrogenase complex, mitochondrial OS=Homo sapiens GN=DLST PE=1 SV=4	1	8	8	8	1	5	7	4	2	0	4	4	1	5	7	4	2	0	4	4	1	5	7	4	2	0	4	4	18.8	18.8	18.8	48.755	453	453	5.05		1	5		16	15	0
P37059	P37059	5	5	5	Estradiol 17-beta-dehydrogenase 2	HSD17B2	sp|P37059|DHB2_HUMAN Estradiol 17-beta-dehydrogenase 2 OS=Homo sapiens GN=HSD17B2 PE=1 SV=1	1	5	5	5	0	0	3	1	0	1	2	1	0	0	3	1	0	1	2	1	0	0	3	1	0	1	2	1	20.9	20.9	20.9	42.785	387	387	3.56	4			1		4	0
P37802;Q9UI15	P37802	13;1	13;1	13;1	Transgelin-2	TAGLN2	sp|P37802|TAGL2_HUMAN Transgelin-2 OS=Homo sapiens GN=TAGLN2 PE=1 SV=3	2	13	13	13	2	12	4	8	11	1	8	6	2	12	4	8	11	1	8	6	2	12	4	8	11	1	8	6	76.9	76.9	76.9	22.391	199	199;199	4.64	24	4	6	1	5	78	0
P37837	P37837	7	7	7	Transaldolase	TALDO1	sp|P37837|TALDO_HUMAN Transaldolase OS=Homo sapiens GN=TALDO1 PE=1 SV=2	1	7	7	7	3	4	5	4	0	0	2	5	3	4	5	4	0	0	2	5	3	4	5	4	0	0	2	5	24	24	24	37.54	337	337	5.79	1					23	0
P38117	P38117	11	11	11	Electron transfer flavoprotein subunit beta	ETFB	sp|P38117|ETFB_HUMAN Electron transfer flavoprotein subunit beta OS=Homo sapiens GN=ETFB PE=1 SV=3	1	11	11	11	1	4	5	7	3	0	4	8	1	4	5	7	3	0	4	8	1	4	5	7	3	0	4	8	52.2	52.2	52.2	27.843	255	255	4.26	15					28	0
P38159;Q96E39;O75526;Q8N7X1	P38159	8;3;2;1	8;3;2;1	8;3;2;1	RNA-binding motif protein, X chromosome;RNA-binding motif protein, X chromosome, N-terminally processed	RBMX	sp|P38159|RBMX_HUMAN RNA-binding motif protein, X chromosome OS=Homo sapiens GN=RBMX PE=1 SV=3	4	8	8	8	1	4	1	4	3	2	2	0	1	4	1	4	3	2	2	0	1	4	1	4	3	2	2	0	21	21	21	42.331	391	391;390;392;1067	1.58	16		1		1	1	0
P38435	P38435	1	1	1	Vitamin K-dependent gamma-carboxylase	GGCX	sp|P38435|VKGC_HUMAN Vitamin K-dependent gamma-carboxylase OS=Homo sapiens GN=GGCX PE=1 SV=2	1	1	1	1	0	0	1	0	0	0	0	0	0	0	1	0	0	0	0	0	0	0	1	0	0	0	0	0	2.1	2.1	2.1	87.56	758	758	2	1	1	1				0
P38606	P38606	15	15	15	V-type proton ATPase catalytic subunit A	ATP6V1A	sp|P38606|VATA_HUMAN V-type proton ATPase catalytic subunit A OS=Homo sapiens GN=ATP6V1A PE=1 SV=2	1	15	15	15	2	8	13	5	2	0	8	8	2	8	13	5	2	0	8	8	2	8	13	5	2	0	8	8	34	34	34	68.303	617	617	4.6	5	1	1	25	44	14	0
P38646	P38646	30	30	30	Stress-70 protein, mitochondrial	HSPA9	sp|P38646|GRP75_HUMAN Stress-70 protein, mitochondrial OS=Homo sapiens GN=HSPA9 PE=1 SV=2	1	30	30	30	8	18	21	23	23	1	17	25	8	18	21	23	23	1	17	25	8	18	21	23	23	1	17	25	53	53	53	73.68	679	679	3.85	62	23	29	64	130	39	0
P38919	P38919	8	5	5	Eukaryotic initiation factor 4A-III;Eukaryotic initiation factor 4A-III, N-terminally processed	EIF4A3	sp|P38919|IF4A3_HUMAN Eukaryotic initiation factor 4A-III OS=Homo sapiens GN=EIF4A3 PE=1 SV=4	1	8	5	5	3	4	5	7	4	1	5	1	1	2	3	5	2	1	3	0	1	2	3	5	2	1	3	0	20	13.9	13.9	46.871	411	411	4.39	5	3	1	1	3	15	0
P39019	P39019	6	6	6	40S ribosomal protein S19	RPS19	sp|P39019|RS19_HUMAN 40S ribosomal protein S19 OS=Homo sapiens GN=RPS19 PE=1 SV=2	1	6	6	6	3	4	3	5	3	0	4	5	3	4	3	5	3	0	4	5	3	4	3	5	3	0	4	5	29.7	29.7	29.7	16.06	145	145	6						29	0
P39023;Q92901	P39023	15;2	15;2	15;2	60S ribosomal protein L3	RPL3	sp|P39023|RL3_HUMAN 60S ribosomal protein L3 OS=Homo sapiens GN=RPL3 PE=1 SV=2	2	15	15	15	5	10	13	12	14	5	12	9	5	10	13	12	14	5	12	9	5	10	13	12	14	5	12	9	34.7	34.7	34.7	46.108	403	403;407	3.7	53	33	22	21	12	84	0
P39059	P39059	1	1	1	Collagen alpha-1(XV) chain;Restin;Restin-2;Restin-3;Restin-4	COL15A1	sp|P39059|COFA1_HUMAN Collagen alpha-1(XV) chain OS=Homo sapiens GN=COL15A1 PE=1 SV=2	1	1	1	1	0	0	0	0	1	0	0	0	0	0	0	0	1	0	0	0	0	0	0	0	1	0	0	0	1.2	1.2	1.2	141.72	1388	1388	1	1						0.00081334
P39060	P39060	10	10	10	Collagen alpha-1(XVIII) chain;Endostatin	COL18A1	sp|P39060|COIA1_HUMAN Collagen alpha-1(XVIII) chain OS=Homo sapiens GN=COL18A1 PE=1 SV=5	1	10	10	10	0	3	3	7	3	2	3	3	0	3	3	7	3	2	3	3	0	3	3	7	3	2	3	3	9.5	9.5	9.5	178.19	1754	1754	1.74	16	11	7				0
P39656	P39656	15	15	15	Dolichyl-diphosphooligosaccharide--protein glycosyltransferase 48 kDa subunit	DDOST	sp|P39656|OST48_HUMAN Dolichyl-diphosphooligosaccharide--protein glycosyltransferase 48 kDa subunit OS=Homo sapiens GN=DDOST PE=1 SV=4	1	15	15	15	6	11	12	8	9	0	10	14	6	11	12	8	9	0	10	14	6	11	12	8	9	0	10	14	49.3	49.3	49.3	50.8	456	456	5.22	1	6	5	7	32	65	0
P39748	P39748	1	1	1	Flap endonuclease 1	FEN1	sp|P39748|FEN1_HUMAN Flap endonuclease 1 OS=Homo sapiens GN=FEN1 PE=1 SV=1	1	1	1	1	0	1	0	1	1	0	1	0	0	1	0	1	1	0	1	0	0	1	0	1	1	0	1	0	4.2	4.2	4.2	42.592	380	380	6						4	0
P40121	P40121	5	5	5	Macrophage-capping protein	CAPG	sp|P40121|CAPG_HUMAN Macrophage-capping protein OS=Homo sapiens GN=CAPG PE=1 SV=2	1	5	5	5	0	2	3	4	1	0	3	1	0	2	3	4	1	0	3	1	0	2	3	4	1	0	3	1	21.6	21.6	21.6	38.498	348	348	6						18	0
P40222	P40222	5	5	5	Alpha-taxilin	TXLNA	sp|P40222|TXLNA_HUMAN Alpha-taxilin OS=Homo sapiens GN=TXLNA PE=1 SV=3	1	5	5	5	0	1	0	0	4	1	0	0	0	1	0	0	4	1	0	0	0	1	0	0	4	1	0	0	11.2	11.2	11.2	61.89	546	546	3.86	2				5		0
P40227	P40227	21	21	17	T-complex protein 1 subunit zeta	CCT6A	sp|P40227|TCPZ_HUMAN T-complex protein 1 subunit zeta OS=Homo sapiens GN=CCT6A PE=1 SV=3	1	21	21	17	10	12	15	15	14	1	12	14	10	12	15	15	14	1	12	14	8	9	13	12	12	0	10	11	42.9	42.9	37.3	58.024	531	531	4.71	18	10	12	20	51	88	0
P40261	P40261	10	10	10	Nicotinamide N-methyltransferase	NNMT	sp|P40261|NNMT_HUMAN Nicotinamide N-methyltransferase OS=Homo sapiens GN=NNMT PE=1 SV=1	1	10	10	10	3	6	6	2	6	0	4	6	3	6	6	2	6	0	4	6	3	6	6	2	6	0	4	6	59.1	59.1	59.1	29.574	264	264	4.7	12		1	1		36	0
P40429;Q6NVV1	P40429;Q6NVV1	9;5	9;5	9;5	60S ribosomal protein L13a;Putative 60S ribosomal protein L13a protein RPL13AP3	RPL13A;RPL13AP3	sp|P40429|RL13A_HUMAN 60S ribosomal protein L13a OS=Homo sapiens GN=RPL13A PE=1 SV=2;sp|Q6NVV1|R13P3_HUMAN Putative 60S ribosomal protein L13a protein RPL13AP3 OS=Homo sapiens GN=RPL13AP3 PE=5 SV=1	2	9	9	9	3	5	6	8	4	4	4	3	3	5	6	8	4	4	4	3	3	5	6	8	4	4	4	3	35.5	35.5	35.5	23.577	203	203;102	3.75	24	16	11	6	7	41	0
P40616	P40616	3	3	3	ADP-ribosylation factor-like protein 1	ARL1	sp|P40616|ARL1_HUMAN ADP-ribosylation factor-like protein 1 OS=Homo sapiens GN=ARL1 PE=1 SV=1	1	3	3	3	0	2	1	2	2	1	1	2	0	2	1	2	2	1	1	2	0	2	1	2	2	1	1	2	27.6	27.6	27.6	20.417	181	181	5.23	2					11	0
P40763	P40763	7	7	7	Signal transducer and activator of transcription 3	STAT3	sp|P40763|STAT3_HUMAN Signal transducer and activator of transcription 3 OS=Homo sapiens GN=STAT3 PE=1 SV=2	1	7	7	7	0	0	0	5	7	1	0	2	0	0	0	5	7	1	0	2	0	0	0	5	7	1	0	2	14.9	14.9	14.9	88.067	770	770	3.79	6				12	1	0
P40925	P40925	9	9	9	Malate dehydrogenase, cytoplasmic	MDH1	sp|P40925|MDHC_HUMAN Malate dehydrogenase, cytoplasmic OS=Homo sapiens GN=MDH1 PE=1 SV=4	1	9	9	9	4	6	3	5	2	0	2	3	4	6	3	5	2	0	2	3	4	6	3	5	2	0	2	3	35.3	35.3	35.3	36.426	334	334	6						29	0
P40926	P40926	17	17	17	Malate dehydrogenase, mitochondrial	MDH2	sp|P40926|MDHM_HUMAN Malate dehydrogenase, mitochondrial OS=Homo sapiens GN=MDH2 PE=1 SV=3	1	17	17	17	5	11	13	8	9	0	10	14	5	11	13	8	9	0	10	14	5	11	13	8	9	0	10	14	59.5	59.5	59.5	35.503	338	338	5.24	8	3	6	6	4	86	0
P40938	P40938	1	1	1	Replication factor C subunit 3	RFC3	sp|P40938|RFC3_HUMAN Replication factor C subunit 3 OS=Homo sapiens GN=RFC3 PE=1 SV=2	1	1	1	1	0	1	0	0	1	0	0	0	0	1	0	0	1	0	0	0	0	1	0	0	1	0	0	0	3.9	3.9	3.9	40.556	356	356	6						2	0
P40939	P40939	30	30	30	Trifunctional enzyme subunit alpha, mitochondrial;Long-chain enoyl-CoA hydratase;Long chain 3-hydroxyacyl-CoA dehydrogenase	HADHA	sp|P40939|ECHA_HUMAN Trifunctional enzyme subunit alpha, mitochondrial OS=Homo sapiens GN=HADHA PE=1 SV=2	1	30	30	30	1	8	20	16	14	0	10	18	1	8	20	16	14	0	10	18	1	8	20	16	14	0	10	18	48	48	48	82.999	763	763	3.34	53	8	8	23	58	10	0
P41091;Q2VIR3	P41091;Q2VIR3	11;8	11;8	11;8	Eukaryotic translation initiation factor 2 subunit 3;Putative eukaryotic translation initiation factor 2 subunit 3-like protein	EIF2S3;EIF2S3L	sp|P41091|IF2G_HUMAN Eukaryotic translation initiation factor 2 subunit 3 OS=Homo sapiens GN=EIF2S3 PE=1 SV=3;sp|Q2VIR3|IF2GL_HUMAN Putative eukaryotic translation initiation factor 2 subunit 3-like protein OS=Homo sapiens GN=EIF2S3L PE=5 SV=2	2	11	11	11	2	7	7	7	7	2	6	5	2	7	7	7	7	2	6	5	2	7	7	7	7	2	6	5	29.2	29.2	29.2	51.109	472	472;472	4.48	15	2		1	12	34	0
P41214	P41214	1	1	1	Eukaryotic translation initiation factor 2D	EIF2D	sp|P41214|EIF2D_HUMAN Eukaryotic translation initiation factor 2D OS=Homo sapiens GN=EIF2D PE=1 SV=3	1	1	1	1	0	0	0	0	1	0	0	0	0	0	0	0	1	0	0	0	0	0	0	0	1	0	0	0	2.1	2.1	2.1	64.706	584	584	5					1		0.00043309
P41221	P41221	5	5	5	Protein Wnt-5a	WNT5A	sp|P41221|WNT5A_HUMAN Protein Wnt-5a OS=Homo sapiens GN=WNT5A PE=1 SV=2	1	5	5	5	1	1	4	0	1	0	0	1	1	1	4	0	1	0	0	1	1	1	4	0	1	0	0	1	15.5	15.5	15.5	42.339	380	380	5.6					4	6	0
P41223	P41223	1	1	1	Protein BUD31 homolog	BUD31	sp|P41223|BUD31_HUMAN Protein BUD31 homolog OS=Homo sapiens GN=BUD31 PE=1 SV=2	1	1	1	1	0	1	0	0	0	0	0	0	0	1	0	0	0	0	0	0	0	1	0	0	0	0	0	0	6.9	6.9	6.9	17	144	144	6						1	0.0051247
P41240	P41240	6	6	5	Tyrosine-protein kinase CSK	CSK	sp|P41240|CSK_HUMAN Tyrosine-protein kinase CSK OS=Homo sapiens GN=CSK PE=1 SV=1	1	6	6	5	0	4	1	2	4	0	0	0	0	4	1	2	4	0	0	0	0	4	1	2	3	0	0	0	15.6	15.6	13.3	50.704	450	450	5.33	1			1	1	9	0
P41250	P41250	23	23	23	Glycine--tRNA ligase	GARS	sp|P41250|SYG_HUMAN Glycine--tRNA ligase OS=Homo sapiens GN=GARS PE=1 SV=3	1	23	23	23	8	13	16	17	19	0	10	15	8	13	16	17	19	0	10	15	8	13	16	17	19	0	10	15	41	41	41	83.165	739	739	4.15	32	7	11	28	71	39	0
P41252	P41252	45	45	45	Isoleucine--tRNA ligase, cytoplasmic	IARS	sp|P41252|SYIC_HUMAN Isoleucine--tRNA ligase, cytoplasmic OS=Homo sapiens GN=IARS PE=1 SV=2	1	45	45	45	3	19	20	33	28	3	24	11	3	19	20	33	28	3	24	11	3	19	20	33	28	3	24	11	46	46	46	144.5	1262	1262	3.51	30	7	54	113	11	17	0
P41567	P41567	3	1	1	Eukaryotic translation initiation factor 1	EIF1	sp|P41567|EIF1_HUMAN Eukaryotic translation initiation factor 1 OS=Homo sapiens GN=EIF1 PE=1 SV=1	1	3	1	1	0	2	0	2	1	0	0	0	0	1	0	0	1	0	0	0	0	1	0	0	1	0	0	0	29.2	15	15	12.732	113	113	6						2	0
P42025	P42025	6	1	1	Beta-centractin	ACTR1B	sp|P42025|ACTY_HUMAN Beta-centractin OS=Homo sapiens GN=ACTR1B PE=1 SV=1	1	6	1	1	1	4	3	3	5	0	2	2	0	1	0	0	1	0	0	0	0	1	0	0	1	0	0	0	26.9	6.1	6.1	42.293	376	376	6						2	0
P42126	P42126	4	4	4	Enoyl-CoA delta isomerase 1, mitochondrial	ECI1	sp|P42126|ECI1_HUMAN Enoyl-CoA delta isomerase 1, mitochondrial OS=Homo sapiens GN=ECI1 PE=1 SV=1	1	4	4	4	0	0	4	0	0	0	0	1	0	0	4	0	0	0	0	1	0	0	4	0	0	0	0	1	16.9	16.9	16.9	32.816	302	302	6						5	0
P42166;P42167	P42166;P42167	2;1	2;1	2;1	Lamina-associated polypeptide 2, isoform alpha;Thymopoietin;Thymopentin;Lamina-associated polypeptide 2, isoforms beta/gamma;Thymopoietin;Thymopentin	TMPO	sp|P42166|LAP2A_HUMAN Lamina-associated polypeptide 2, isoform alpha OS=Homo sapiens GN=TMPO PE=1 SV=2;sp|P42167|LAP2B_HUMAN Lamina-associated polypeptide 2, isoforms beta/gamma OS=Homo sapiens GN=TMPO PE=1 SV=2	2	2	2	2	0	0	1	0	2	0	0	0	0	0	1	0	2	0	0	0	0	0	1	0	2	0	0	0	3.9	3.9	3.9	75.491	694	694;454	3	3					2	0
P42224	P42224	22	22	22	Signal transducer and activator of transcription 1-alpha/beta	STAT1	sp|P42224|STAT1_HUMAN Signal transducer and activator of transcription 1-alpha/beta OS=Homo sapiens GN=STAT1 PE=1 SV=2	1	22	22	22	6	8	11	17	14	0	6	11	6	8	11	17	14	0	6	11	6	8	11	17	14	0	6	11	35.9	35.9	35.9	87.334	750	750	3.51	43	7	6	11	46	19	0
P42285	P42285	2	2	2	Superkiller viralicidic activity 2-like 2	SKIV2L2	sp|P42285|SK2L2_HUMAN Superkiller viralicidic activity 2-like 2 OS=Homo sapiens GN=SKIV2L2 PE=1 SV=3	1	2	2	2	0	0	0	2	0	0	0	0	0	0	0	2	0	0	0	0	0	0	0	2	0	0	0	0	1.9	1.9	1.9	117.8	1042	1042	4.5				1	1		0.004209
P42338	P42338	1	1	1	Phosphatidylinositol 4,5-bisphosphate 3-kinase catalytic subunit beta isoform	PIK3CB	sp|P42338|PK3CB_HUMAN Phosphatidylinositol 4,5-bisphosphate 3-kinase catalytic subunit beta isoform OS=Homo sapiens GN=PIK3CB PE=1 SV=1	1	1	1	1	0	1	1	0	1	0	1	1	0	1	1	0	1	0	1	1	0	1	1	0	1	0	1	1	1.4	1.4	1.4	122.76	1070	1070	3.17	2			3	1		0.00078401
P42345	P42345	7	7	7	Serine/threonine-protein kinase mTOR	MTOR	sp|P42345|MTOR_HUMAN Serine/threonine-protein kinase mTOR OS=Homo sapiens GN=MTOR PE=1 SV=1	1	7	7	7	2	2	0	5	3	0	2	0	2	2	0	5	3	0	2	0	2	2	0	5	3	0	2	0	2.7	2.7	2.7	288.89	2549	2549	2.69	3	5	6			2	0
P42356	P42356	17	17	17	Phosphatidylinositol 4-kinase alpha	PI4KA	sp|P42356|PI4KA_HUMAN Phosphatidylinositol 4-kinase alpha OS=Homo sapiens GN=PI4KA PE=1 SV=3	1	17	17	17	1	7	0	7	11	3	3	0	1	7	0	7	11	3	3	0	1	7	0	7	11	3	3	0	11	11	11	231.32	2044	2044	2.66	4	6	24		1		0
P42566	P42566	2	2	2	Epidermal growth factor receptor substrate 15	EPS15	sp|P42566|EPS15_HUMAN Epidermal growth factor receptor substrate 15 OS=Homo sapiens GN=EPS15 PE=1 SV=2	1	2	2	2	0	1	0	1	0	0	0	0	0	1	0	1	0	0	0	0	0	1	0	1	0	0	0	0	2.5	2.5	2.5	98.655	896	896	5				1		1	0.00041477
P42574	P42574	2	2	2	Caspase-3;Caspase-3 subunit p17;Caspase-3 subunit p12	CASP3	sp|P42574|CASP3_HUMAN Caspase-3 OS=Homo sapiens GN=CASP3 PE=1 SV=2	1	2	2	2	1	1	1	1	0	0	0	0	1	1	1	1	0	0	0	0	1	1	1	1	0	0	0	0	6.9	6.9	6.9	31.608	277	277	5	1					4	0
P42677	P42677	5	5	3	40S ribosomal protein S27	RPS27	sp|P42677|RS27_HUMAN 40S ribosomal protein S27 OS=Homo sapiens GN=RPS27 PE=1 SV=3	1	5	5	3	2	3	1	5	4	2	2	1	2	3	1	5	4	2	2	1	0	2	0	3	2	1	1	0	40.5	40.5	15.5	9.461	84	84	4.1	9	5	2	2	1	21	0
P42704	P42704	43	43	43	Leucine-rich PPR motif-containing protein, mitochondrial	LRPPRC	sp|P42704|LPPRC_HUMAN Leucine-rich PPR motif-containing protein, mitochondrial OS=Homo sapiens GN=LRPPRC PE=1 SV=3	1	43	43	43	1	24	20	30	26	3	12	20	1	24	20	30	26	3	12	20	1	24	20	30	26	3	12	20	38.2	38.2	38.2	157.9	1394	1394	3.18	42	5	35	93	3	8	0
P42765	P42765	8	8	8	3-ketoacyl-CoA thiolase, mitochondrial	ACAA2	sp|P42765|THIM_HUMAN 3-ketoacyl-CoA thiolase, mitochondrial OS=Homo sapiens GN=ACAA2 PE=1 SV=2	1	8	8	8	0	7	3	0	3	0	2	4	0	7	3	0	3	0	2	4	0	7	3	0	3	0	2	4	25.9	25.9	25.9	41.924	397	397	5.74	1					18	0
P42766	P42766	3	3	3	60S ribosomal protein L35	RPL35	sp|P42766|RL35_HUMAN 60S ribosomal protein L35 OS=Homo sapiens GN=RPL35 PE=1 SV=2	1	3	3	3	2	2	2	3	3	0	3	3	2	2	2	3	3	0	3	3	2	2	2	3	3	0	3	3	22	22	22	14.551	123	123	5.44	2	1			1	23	0
P42771	P42771	1	1	1	Cyclin-dependent kinase inhibitor 2A	CDKN2A	sp|P42771|CD2A1_HUMAN Cyclin-dependent kinase inhibitor 2A, isoforms 1/2/3 OS=Homo sapiens GN=CDKN2A PE=1 SV=2	1	1	1	1	0	0	1	1	0	0	0	0	0	0	1	1	0	0	0	0	0	0	1	1	0	0	0	0	10.9	10.9	10.9	16.532	156	156	6						2	0.0014663
P42785	P42785	2	2	2	Lysosomal Pro-X carboxypeptidase	PRCP	sp|P42785|PCP_HUMAN Lysosomal Pro-X carboxypeptidase OS=Homo sapiens GN=PRCP PE=1 SV=1	1	2	2	2	0	0	2	1	0	0	0	1	0	0	2	1	0	0	0	1	0	0	2	1	0	0	0	1	4.2	4.2	4.2	55.799	496	496	5.25					3	1	0.0011299
P42892	P42892	1	1	1	Endothelin-converting enzyme 1	ECE1	sp|P42892|ECE1_HUMAN Endothelin-converting enzyme 1 OS=Homo sapiens GN=ECE1 PE=1 SV=2	1	1	1	1	0	0	0	0	1	0	0	0	0	0	0	0	1	0	0	0	0	0	0	0	1	0	0	0	2.3	2.3	2.3	87.163	770	770	4				1			0.001145
P43007	P43007	5	5	5	Neutral amino acid transporter A	SLC1A4	sp|P43007|SATT_HUMAN Neutral amino acid transporter A OS=Homo sapiens GN=SLC1A4 PE=1 SV=1	1	5	5	5	1	5	2	2	3	1	2	2	1	5	2	2	3	1	2	2	1	5	2	2	3	1	2	2	16.7	16.7	16.7	55.722	532	532	2.47	6	11	9	6			0
P43034	P43034	14	14	14	Platelet-activating factor acetylhydrolase IB subunit alpha	PAFAH1B1	sp|P43034|LIS1_HUMAN Platelet-activating factor acetylhydrolase IB subunit alpha OS=Homo sapiens GN=PAFAH1B1 PE=1 SV=2	1	14	14	14	4	7	6	8	6	1	4	4	4	7	6	8	6	1	4	4	4	7	6	8	6	1	4	4	37.8	37.8	37.8	46.637	410	410	4.87	9	1	1		10	34	0
P43121	P43121	15	15	15	Cell surface glycoprotein MUC18	MCAM	sp|P43121|MUC18_HUMAN Cell surface glycoprotein MUC18 OS=Homo sapiens GN=MCAM PE=1 SV=2	1	15	15	15	3	8	8	5	3	0	2	5	3	8	8	5	3	0	2	5	3	8	8	5	3	0	2	5	25.5	25.5	25.5	71.607	646	646	3.17	3	8	26	18	3		0
P43155	P43155	2	2	2	Carnitine O-acetyltransferase	CRAT	sp|P43155|CACP_HUMAN Carnitine O-acetyltransferase OS=Homo sapiens GN=CRAT PE=1 SV=5	1	2	2	2	0	0	1	0	0	0	1	0	0	0	1	0	0	0	1	0	0	0	1	0	0	0	1	0	3.5	3.5	3.5	70.857	626	626	3.67	1				2		0
P43243	P43243	1	1	1	Matrin-3	MATR3	sp|P43243|MATR3_HUMAN Matrin-3 OS=Homo sapiens GN=MATR3 PE=1 SV=2	1	1	1	1	0	0	0	1	1	0	0	0	0	0	0	1	1	0	0	0	0	0	0	1	1	0	0	0	1.7	1.7	1.7	94.622	847	847	4.5			1			1	0.0018202
P43246	P43246	3	3	3	DNA mismatch repair protein Msh2	MSH2	sp|P43246|MSH2_HUMAN DNA mismatch repair protein Msh2 OS=Homo sapiens GN=MSH2 PE=1 SV=1	1	3	3	3	0	2	0	0	2	0	0	0	0	2	0	0	2	0	0	0	0	2	0	0	2	0	0	0	3.1	3.1	3.1	104.74	934	934	2.75	2			1	1		0.0011099
P43304	P43304	17	17	17	Glycerol-3-phosphate dehydrogenase, mitochondrial	GPD2	sp|P43304|GPDM_HUMAN Glycerol-3-phosphate dehydrogenase, mitochondrial OS=Homo sapiens GN=GPD2 PE=1 SV=3	1	17	17	17	0	1	11	3	2	0	3	10	0	1	11	3	2	0	3	10	0	1	11	3	2	0	3	10	28.2	28.2	28.2	80.852	727	727	4.11	1	1		24	9		0
P43307	P43307	3	3	3	Translocon-associated protein subunit alpha	SSR1	sp|P43307|SSRA_HUMAN Translocon-associated protein subunit alpha OS=Homo sapiens GN=SSR1 PE=1 SV=3	1	3	3	3	1	3	3	3	2	0	2	3	1	3	3	3	2	0	2	3	1	3	3	3	2	0	2	3	11.9	11.9	11.9	32.235	286	286	5.5		2	1		2	21	0
P43378	P43378	1	1	1	Tyrosine-protein phosphatase non-receptor type 9	PTPN9	sp|P43378|PTN9_HUMAN Tyrosine-protein phosphatase non-receptor type 9 OS=Homo sapiens GN=PTPN9 PE=1 SV=1	1	1	1	1	0	0	0	0	0	1	0	0	0	0	0	0	0	1	0	0	0	0	0	0	0	1	0	0	1.9	1.9	1.9	68.019	593	593	1	1						0.0031757
P43487	P43487	3	3	3	Ran-specific GTPase-activating protein	RANBP1	sp|P43487|RANG_HUMAN Ran-specific GTPase-activating protein OS=Homo sapiens GN=RANBP1 PE=1 SV=1	1	3	3	3	2	2	0	1	1	1	1	0	2	2	0	1	1	1	1	0	2	2	0	1	1	1	1	0	11.9	11.9	11.9	23.31	201	201	3.5	5					5	0
P43490	P43490	6	6	6	Nicotinamide phosphoribosyltransferase	NAMPT	sp|P43490|NAMPT_HUMAN Nicotinamide phosphoribosyltransferase OS=Homo sapiens GN=NAMPT PE=1 SV=1	1	6	6	6	1	2	0	5	1	0	1	1	1	2	0	5	1	0	1	1	1	2	0	5	1	0	1	1	15.9	15.9	15.9	55.52	491	491	5.82					2	9	0
P43686	P43686	13	13	13	26S protease regulatory subunit 6B	PSMC4	sp|P43686|PRS6B_HUMAN 26S protease regulatory subunit 6B OS=Homo sapiens GN=PSMC4 PE=1 SV=2	1	13	13	13	2	6	5	7	5	1	4	3	2	6	5	7	5	1	4	3	2	6	5	7	5	1	4	3	43.5	43.5	43.5	47.366	418	418	4.3	12	1	1	1	4	24	0
P43897	P43897	3	3	3	Elongation factor Ts, mitochondrial	TSFM	sp|P43897|EFTS_HUMAN Elongation factor Ts, mitochondrial OS=Homo sapiens GN=TSFM PE=1 SV=2	1	3	3	3	0	2	1	0	0	0	0	1	0	2	1	0	0	0	0	1	0	2	1	0	0	0	0	1	12	12	12	35.39	325	325	3.5	2					2	0
P45877	P45877	3	3	3	Peptidyl-prolyl cis-trans isomerase C	PPIC	sp|P45877|PPIC_HUMAN Peptidyl-prolyl cis-trans isomerase C OS=Homo sapiens GN=PPIC PE=1 SV=1	1	3	3	3	0	2	2	1	0	0	0	2	0	2	2	1	0	0	0	2	0	2	2	1	0	0	0	2	14.6	14.6	14.6	22.763	212	212	4.82	1		2	1		7	0
P45880	P45880	17	17	17	Voltage-dependent anion-selective channel protein 2	VDAC2	sp|P45880|VDAC2_HUMAN Voltage-dependent anion-selective channel protein 2 OS=Homo sapiens GN=VDAC2 PE=1 SV=2	1	17	17	17	3	10	16	10	6	2	10	15	3	10	16	10	6	2	10	15	3	10	16	10	6	2	10	15	70.4	70.4	70.4	31.566	294	294	4.46	22	14	20	19	17	90	0
P45974	P45974	13	13	13	Ubiquitin carboxyl-terminal hydrolase 5	USP5	sp|P45974|UBP5_HUMAN Ubiquitin carboxyl-terminal hydrolase 5 OS=Homo sapiens GN=USP5 PE=1 SV=2	1	13	13	13	1	5	4	5	10	0	5	1	1	5	4	5	10	0	5	1	1	5	4	5	10	0	5	1	23.2	23.2	23.2	95.785	858	858	4.6	5		2	11	13	16	0
P46060	P46060	6	6	6	Ran GTPase-activating protein 1	RANGAP1	sp|P46060|RAGP1_HUMAN Ran GTPase-activating protein 1 OS=Homo sapiens GN=RANGAP1 PE=1 SV=1	1	6	6	6	0	2	2	5	0	0	0	0	0	2	2	5	0	0	0	0	0	2	2	5	0	0	0	0	13.1	13.1	13.1	63.541	587	587	4	4	2			2	7	0
P46063	P46063	4	4	4	ATP-dependent DNA helicase Q1	RECQL	sp|P46063|RECQ1_HUMAN ATP-dependent DNA helicase Q1 OS=Homo sapiens GN=RECQL PE=1 SV=3	1	4	4	4	1	0	2	3	1	0	1	1	1	0	2	3	1	0	1	1	1	0	2	3	1	0	1	1	7.6	7.6	7.6	73.457	649	649	2.1	6	2			1	1	0
P46087	P46087	2	2	2	Probable 28S rRNA (cytosine(4447)-C(5))-methyltransferase	NOP2	sp|P46087|NOP2_HUMAN Probable 28S rRNA (cytosine(4447)-C(5))-methyltransferase OS=Homo sapiens GN=NOP2 PE=1 SV=2	1	2	2	2	0	2	0	0	1	0	1	0	0	2	0	0	1	0	1	0	0	2	0	0	1	0	1	0	3.6	3.6	3.6	89.301	812	812	3.75	1		1		1	1	0
P46108	P46108	8	8	8	Adapter molecule crk	CRK	sp|P46108|CRK_HUMAN Adapter molecule crk OS=Homo sapiens GN=CRK PE=1 SV=2	1	8	8	8	0	8	3	3	2	0	1	2	0	8	3	3	2	0	1	2	0	8	3	3	2	0	1	2	42.8	42.8	42.8	33.83	304	304	6						21	0
P46109	P46109	5	5	5	Crk-like protein	CRKL	sp|P46109|CRKL_HUMAN Crk-like protein OS=Homo sapiens GN=CRKL PE=1 SV=1	1	5	5	5	1	3	1	1	1	0	0	1	1	3	1	1	1	0	0	1	1	3	1	1	1	0	0	1	25.4	25.4	25.4	33.777	303	303	4.89	2					7	0
P46379	P46379	6	6	6	Large proline-rich protein BAG6	BAG6	sp|P46379|BAG6_HUMAN Large proline-rich protein BAG6 OS=Homo sapiens GN=BAG6 PE=1 SV=2	1	6	6	6	0	2	3	5	3	0	2	0	0	2	3	5	3	0	2	0	0	2	3	5	3	0	2	0	5.3	5.3	5.3	119.41	1132	1132	1.89	11	2	3	3			0
P46459	P46459	20	20	20	Vesicle-fusing ATPase	NSF	sp|P46459|NSF_HUMAN Vesicle-fusing ATPase OS=Homo sapiens GN=NSF PE=1 SV=3	1	20	20	20	4	6	9	13	9	3	6	7	4	6	9	13	9	3	6	7	4	6	9	13	9	3	6	7	33.2	33.2	33.2	82.593	744	744	2.92	44	12	10	7	18	16	0
P46734	P46734	6	6	6	Dual specificity mitogen-activated protein kinase kinase 3	MAP2K3	sp|P46734|MP2K3_HUMAN Dual specificity mitogen-activated protein kinase kinase 3 OS=Homo sapiens GN=MAP2K3 PE=1 SV=2	1	6	6	6	0	2	2	2	1	0	0	0	0	2	2	2	1	0	0	0	0	2	2	2	1	0	0	0	22.5	22.5	22.5	39.318	347	347	4.12	3					5	0
P46736	P46736	2	2	2	Lys-63-specific deubiquitinase BRCC36	BRCC3	sp|P46736|BRCC3_HUMAN Lys-63-specific deubiquitinase BRCC36 OS=Homo sapiens GN=BRCC3 PE=1 SV=2	1	2	2	2	0	0	1	1	0	0	1	0	0	0	1	1	0	0	1	0	0	0	1	1	0	0	1	0	10.1	10.1	10.1	36.072	316	316	6						3	0
P46776	P46776	6	6	6	60S ribosomal protein L27a	RPL27A	sp|P46776|RL27A_HUMAN 60S ribosomal protein L27a OS=Homo sapiens GN=RPL27A PE=1 SV=2	1	6	6	6	1	4	3	5	3	1	3	4	1	4	3	5	3	1	3	4	1	4	3	5	3	1	3	4	37.8	37.8	37.8	16.561	148	148	3.93	11	5	5	2	1	22	0
P46777	P46777	13	13	13	60S ribosomal protein L5	RPL5	sp|P46777|RL5_HUMAN 60S ribosomal protein L5 OS=Homo sapiens GN=RPL5 PE=1 SV=3	1	13	13	13	3	8	4	8	10	1	6	6	3	8	4	8	10	1	6	6	3	8	4	8	10	1	6	6	46.8	46.8	46.8	34.362	297	297	3.96	31	15	11	4	5	62	0
P46778	P46778	3	3	3	60S ribosomal protein L21	RPL21	sp|P46778|RL21_HUMAN 60S ribosomal protein L21 OS=Homo sapiens GN=RPL21 PE=1 SV=2	1	3	3	3	1	2	2	2	2	0	3	3	1	2	2	2	2	0	3	3	1	2	2	2	2	0	3	3	20.6	20.6	20.6	18.565	160	160	4.57	6	3	4	2	2	25	0
P46779	P46779	4	4	4	60S ribosomal protein L28	RPL28	sp|P46779|RL28_HUMAN 60S ribosomal protein L28 OS=Homo sapiens GN=RPL28 PE=1 SV=3	1	4	4	4	2	3	2	3	3	1	2	2	2	3	2	3	3	1	2	2	2	3	2	3	3	1	2	2	22.6	22.6	22.6	15.747	137	137	3.72	10	4	2	4	2	14	0
P46781	P46781	14	14	14	40S ribosomal protein S9	RPS9	sp|P46781|RS9_HUMAN 40S ribosomal protein S9 OS=Homo sapiens GN=RPS9 PE=1 SV=3	1	14	14	14	3	7	11	9	9	3	10	9	3	7	11	9	9	3	10	9	3	7	11	9	9	3	10	9	41.8	41.8	41.8	22.591	194	194	4.65	18	2	5	6	6	60	0
P46782	P46782	10	10	10	40S ribosomal protein S5;40S ribosomal protein S5, N-terminally processed	RPS5	sp|P46782|RS5_HUMAN 40S ribosomal protein S5 OS=Homo sapiens GN=RPS5 PE=1 SV=4	1	10	10	10	2	6	5	5	7	0	6	6	2	6	5	5	7	0	6	6	2	6	5	5	7	0	6	6	37.7	37.7	37.7	22.876	204	204	4.54	13	3	3	5	2	41	0
P46783;Q9NQ39	P46783;Q9NQ39	6;3	6;3	6;3	40S ribosomal protein S10;Putative 40S ribosomal protein S10-like	RPS10;RPS10P5	sp|P46783|RS10_HUMAN 40S ribosomal protein S10 OS=Homo sapiens GN=RPS10 PE=1 SV=1;sp|Q9NQ39|RS10L_HUMAN Putative 40S ribosomal protein S10-like OS=Homo sapiens GN=RPS10P5 PE=5 SV=1	2	6	6	6	0	2	3	5	2	1	2	3	0	2	3	5	2	1	2	3	0	2	3	5	2	1	2	3	39.4	39.4	39.4	18.898	165	165;176	5.46	2	1				23	0
P46821	P46821	15	15	13	Microtubule-associated protein 1B;MAP1B heavy chain;MAP1 light chain LC1	MAP1B	sp|P46821|MAP1B_HUMAN Microtubule-associated protein 1B OS=Homo sapiens GN=MAP1B PE=1 SV=2	1	15	15	13	0	3	8	9	4	7	5	2	0	3	8	9	4	7	5	2	0	3	7	8	4	7	5	2	8.2	8.2	7.3	270.63	2468	2468	2.04	34	2	2	4	2	5	0
P46926;Q8TDQ7	P46926;Q8TDQ7	2;1	2;1	2;1	Glucosamine-6-phosphate isomerase 1;Glucosamine-6-phosphate isomerase 2	GNPDA1;GNPDA2	sp|P46926|GNPI1_HUMAN Glucosamine-6-phosphate isomerase 1 OS=Homo sapiens GN=GNPDA1 PE=1 SV=1;sp|Q8TDQ7|GNPI2_HUMAN Glucosamine-6-phosphate isomerase 2 OS=Homo sapiens GN=GNPDA2 PE=1 SV=1	2	2	2	2	0	0	1	1	0	0	0	1	0	0	1	1	0	0	0	1	0	0	1	1	0	0	0	1	9.3	9.3	9.3	32.668	289	289;276	6						3	0
P46937	P46937	1	1	1	Transcriptional coactivator YAP1	YAP1	sp|P46937|YAP1_HUMAN Yorkie homolog OS=Homo sapiens GN=YAP1 PE=1 SV=2	1	1	1	1	0	0	0	1	0	0	0	0	0	0	0	1	0	0	0	0	0	0	0	1	0	0	0	0	3.2	3.2	3.2	54.461	504	504	1	1						0.0021529
P46939	P46939	9	9	9	Utrophin	UTRN	sp|P46939|UTRO_HUMAN Utrophin OS=Homo sapiens GN=UTRN PE=1 SV=2	1	9	9	9	0	5	1	1	6	3	2	1	0	5	1	1	6	3	2	1	0	5	1	1	6	3	2	1	3.3	3.3	3.3	394.46	3433	3433	1.6	17	5		2	1		0
P46940;Q86VI3	P46940	71;4	71;4	69;3	Ras GTPase-activating-like protein IQGAP1	IQGAP1	sp|P46940|IQGA1_HUMAN Ras GTPase-activating-like protein IQGAP1 OS=Homo sapiens GN=IQGAP1 PE=1 SV=1	2	71	71	69	23	42	35	55	52	41	35	23	23	42	35	55	52	41	35	23	21	40	34	53	50	40	34	23	50.7	50.7	49.7	189.25	1657	1657;1631	3.01	169	90	269	133	115	24	0
P46976	P46976	2	2	2	Glycogenin-1	GYG1	sp|P46976|GLYG_HUMAN Glycogenin-1 OS=Homo sapiens GN=GYG1 PE=1 SV=4	1	2	2	2	0	0	1	1	0	0	0	1	0	0	1	1	0	0	0	1	0	0	1	1	0	0	0	1	7.4	7.4	7.4	39.383	350	350	4.75	1					3	0
P46977	P46977	19	19	18	Dolichyl-diphosphooligosaccharide--protein glycosyltransferase subunit STT3A	STT3A	sp|P46977|STT3A_HUMAN Dolichyl-diphosphooligosaccharide--protein glycosyltransferase subunit STT3A OS=Homo sapiens GN=STT3A PE=1 SV=2	1	19	19	18	4	10	13	11	8	7	8	12	4	10	13	11	8	7	8	12	4	10	12	10	8	7	7	11	25.2	25.2	24.3	80.529	705	705	3.16	39	36	33	21	23	25	0
P47755	P47755	9	8	8	F-actin-capping protein subunit alpha-2	CAPZA2	sp|P47755|CAZA2_HUMAN F-actin-capping protein subunit alpha-2 OS=Homo sapiens GN=CAPZA2 PE=1 SV=3	1	9	8	8	3	5	6	3	4	0	4	6	2	4	5	3	3	0	3	5	2	4	5	3	3	0	3	5	50.7	47.2	47.2	32.949	286	286	6						30	0
P47756	P47756	12	12	12	F-actin-capping protein subunit beta	CAPZB	sp|P47756|CAPZB_HUMAN F-actin-capping protein subunit beta OS=Homo sapiens GN=CAPZB PE=1 SV=4	1	12	12	12	6	8	7	10	8	0	5	5	6	8	7	10	8	0	5	5	6	8	7	10	8	0	5	5	53.1	53.1	53.1	31.35	277	277	4.82	14	2		2	3	51	0
P47897	P47897	24	24	24	Glutamine--tRNA ligase	QARS	sp|P47897|SYQ_HUMAN Glutamine--tRNA ligase OS=Homo sapiens GN=QARS PE=1 SV=1	1	24	24	24	2	5	3	13	15	1	6	1	2	5	3	13	15	1	6	1	2	5	3	13	15	1	6	1	37.7	37.7	37.7	87.798	775	775	4.57	8	1	1	2	36	13	0
P47914	P47914	2	2	2	60S ribosomal protein L29	RPL29	sp|P47914|RL29_HUMAN 60S ribosomal protein L29 OS=Homo sapiens GN=RPL29 PE=1 SV=2	1	2	2	2	1	2	1	1	1	1	1	1	1	2	1	1	1	1	1	1	1	2	1	1	1	1	1	1	10.1	10.1	10.1	17.752	159	159	3.29	8	3	5	3	3	6	0
P47985;P0C7P4	P47985	4;1	4;1	4;1	Cytochrome b-c1 complex subunit Rieske, mitochondrial;Cytochrome b-c1 complex subunit 11	UQCRFS1	sp|P47985|UCRI_HUMAN Cytochrome b-c1 complex subunit Rieske, mitochondrial OS=Homo sapiens GN=UQCRFS1 PE=1 SV=2	2	4	4	4	1	0	3	1	0	0	0	2	1	0	3	1	0	0	0	2	1	0	3	1	0	0	0	2	19.7	19.7	19.7	29.668	274	274;283	6						7	0
P48047	P48047	9	9	9	ATP synthase subunit O, mitochondrial	ATP5O	sp|P48047|ATPO_HUMAN ATP synthase subunit O, mitochondrial OS=Homo sapiens GN=ATP5O PE=1 SV=1	1	9	9	9	3	7	7	4	5	0	4	7	3	7	7	4	5	0	4	7	3	7	7	4	5	0	4	7	59.2	59.2	59.2	23.277	213	213	5.16	5	2	4	2		45	0
P48059;Q7Z4I7	P48059	4;1	4;1	4;1	LIM and senescent cell antigen-like-containing domain protein 1	LIMS1	sp|P48059|LIMS1_HUMAN LIM and senescent cell antigen-like-containing domain protein 1 OS=Homo sapiens GN=LIMS1 PE=1 SV=4	2	4	4	4	0	2	1	2	3	0	1	0	0	2	1	2	3	0	1	0	0	2	1	2	3	0	1	0	15.7	15.7	15.7	37.251	325	325;341	6						9	0
P48147	P48147	3	3	3	Prolyl endopeptidase	PREP	sp|P48147|PPCE_HUMAN Prolyl endopeptidase OS=Homo sapiens GN=PREP PE=1 SV=2	1	3	3	3	1	1	0	3	0	0	0	1	1	1	0	3	0	0	0	1	1	1	0	3	0	0	0	1	5.4	5.4	5.4	80.699	710	710	4.5	1				4	1	0
P48163	P48163	2	2	2	NADP-dependent malic enzyme	ME1	sp|P48163|MAOX_HUMAN NADP-dependent malic enzyme OS=Homo sapiens GN=ME1 PE=1 SV=1	1	2	2	2	2	0	0	0	0	0	0	0	2	0	0	0	0	0	0	0	2	0	0	0	0	0	0	0	3.3	3.3	3.3	64.149	572	572	4				2			0
P48357	P48357	1	1	1	Leptin receptor	LEPR	sp|P48357|LEPR_HUMAN Leptin receptor OS=Homo sapiens GN=LEPR PE=1 SV=2	1	1	1	1	0	0	0	0	0	0	1	0	0	0	0	0	0	0	1	0	0	0	0	0	0	0	1	0	0.9	0.9	0.9	132.49	1165	1165	5					1		0.0069884
P48444	P48444	11	11	11	Coatomer subunit delta	ARCN1	sp|P48444|COPD_HUMAN Coatomer subunit delta OS=Homo sapiens GN=ARCN1 PE=1 SV=1	1	11	11	11	1	7	4	3	6	0	1	2	1	7	4	3	6	0	1	2	1	7	4	3	6	0	1	2	21.3	21.3	21.3	57.21	511	511	4.66	6	1	3	1	2	22	0
P48449	P48449	11	11	11	Lanosterol synthase	LSS	sp|P48449|ERG7_HUMAN Lanosterol synthase OS=Homo sapiens GN=LSS PE=1 SV=1	1	11	11	11	0	1	5	4	2	0	5	2	0	1	5	4	2	0	5	2	0	1	5	4	2	0	5	2	17.2	17.2	17.2	83.308	732	732	4.55	1			6	15		0
P48507	P48507	2	2	2	Glutamate--cysteine ligase regulatory subunit	GCLM	sp|P48507|GSH0_HUMAN Glutamate--cysteine ligase regulatory subunit OS=Homo sapiens GN=GCLM PE=1 SV=1	1	2	2	2	0	0	0	1	0	0	0	1	0	0	0	1	0	0	0	1	0	0	0	1	0	0	0	1	10.2	10.2	10.2	30.727	274	274	4.33	1					2	0
P48509	P48509	2	2	2	CD151 antigen	CD151	sp|P48509|CD151_HUMAN CD151 antigen OS=Homo sapiens GN=CD151 PE=1 SV=3	1	2	2	2	0	1	1	1	2	1	2	0	0	1	1	1	2	1	2	0	0	1	1	1	2	1	2	0	7.5	7.5	7.5	28.295	253	253	2.65	7	4	6	3	2	1	0
P48556	P48556	11	11	11	26S proteasome non-ATPase regulatory subunit 8	PSMD8	sp|P48556|PSMD8_HUMAN 26S proteasome non-ATPase regulatory subunit 8 OS=Homo sapiens GN=PSMD8 PE=1 SV=2	1	11	11	11	3	3	5	7	4	0	4	6	3	3	5	7	4	0	4	6	3	3	5	7	4	0	4	6	34.3	34.3	34.3	39.611	350	350	6						38	0
P48637	P48637	3	3	3	Glutathione synthetase	GSS	sp|P48637|GSHB_HUMAN Glutathione synthetase OS=Homo sapiens GN=GSS PE=1 SV=1	1	3	3	3	0	0	3	0	0	0	0	0	0	0	3	0	0	0	0	0	0	0	3	0	0	0	0	0	8.6	8.6	8.6	52.384	474	474	5					3		0
P48643	P48643	26	26	26	T-complex protein 1 subunit epsilon	CCT5	sp|P48643|TCPE_HUMAN T-complex protein 1 subunit epsilon OS=Homo sapiens GN=CCT5 PE=1 SV=1	1	26	26	26	9	13	12	18	20	2	11	13	9	13	12	18	20	2	11	13	9	13	12	18	20	2	11	13	61.9	61.9	61.9	59.67	541	541	4.39	22	8	17	45	59	62	0
P48651	P48651	4	4	4	Phosphatidylserine synthase 1	PTDSS1	sp|P48651|PTSS1_HUMAN Phosphatidylserine synthase 1 OS=Homo sapiens GN=PTDSS1 PE=1 SV=1	1	4	4	4	0	1	3	1	2	1	1	2	0	1	3	1	2	1	1	2	0	1	3	1	2	1	1	2	10.4	10.4	10.4	55.527	473	473	3.37	4	4	3	2	1	5	0
P48681	P48681	19	19	19	Nestin	NES	sp|P48681|NEST_HUMAN Nestin OS=Homo sapiens GN=NES PE=1 SV=2	1	19	19	19	1	11	2	5	11	1	2	1	1	11	2	5	11	1	2	1	1	11	2	5	11	1	2	1	14.3	14.3	14.3	177.44	1621	1621	2.12	29	5	4	3	3	4	0
P48723	P48723	2	2	2	Heat shock 70 kDa protein 13	HSPA13	sp|P48723|HSP13_HUMAN Heat shock 70 kDa protein 13 OS=Homo sapiens GN=HSPA13 PE=1 SV=1	1	2	2	2	0	0	1	1	0	0	0	0	0	0	1	1	0	0	0	0	0	0	1	1	0	0	0	0	4.7	4.7	4.7	51.927	471	471	5.5					1	1	0.00077912
P48729;Q8N752	P48729	10;3	10;3	10;3	Casein kinase I isoform alpha	CSNK1A1	sp|P48729|KC1A_HUMAN Casein kinase I isoform alpha OS=Homo sapiens GN=CSNK1A1 PE=1 SV=2	2	10	10	10	2	6	0	4	4	0	1	1	2	6	0	4	4	0	1	1	2	6	0	4	4	0	1	1	27.6	27.6	27.6	38.914	337	337;337	6						19	0
P48730;P49674	P48730;P49674	8;4	8;4	8;4	Casein kinase I isoform delta;Casein kinase I isoform epsilon	CSNK1D;CSNK1E	sp|P48730|KC1D_HUMAN Casein kinase I isoform delta OS=Homo sapiens GN=CSNK1D PE=1 SV=2;sp|P49674|KC1E_HUMAN Casein kinase I isoform epsilon OS=Homo sapiens GN=CSNK1E PE=1 SV=1	2	8	8	8	1	6	0	1	4	0	1	0	1	6	0	1	4	0	1	0	1	6	0	1	4	0	1	0	23.4	23.4	23.4	47.33	415	415;416	5.93					1	13	0
P48735	P48735	17	17	16	Isocitrate dehydrogenase [NADP], mitochondrial	IDH2	sp|P48735|IDHP_HUMAN Isocitrate dehydrogenase [NADP], mitochondrial OS=Homo sapiens GN=IDH2 PE=1 SV=2	1	17	17	16	2	10	11	5	9	0	4	7	2	10	11	5	9	0	4	7	2	10	10	5	8	0	3	7	41.2	41.2	41.2	50.909	452	452	4.12	21	2	2	5	10	34	0
P48739;Q00169	P48739;Q00169	4;2	4;2	4;2	Phosphatidylinositol transfer protein beta isoform;Phosphatidylinositol transfer protein alpha isoform	PITPNB;PITPNA	sp|P48739|PIPNB_HUMAN Phosphatidylinositol transfer protein beta isoform OS=Homo sapiens GN=PITPNB PE=1 SV=2;sp|Q00169|PIPNA_HUMAN Phosphatidylinositol transfer protein alpha isoform OS=Homo sapiens GN=PITPNA PE=1 SV=2	2	4	4	4	1	2	1	0	0	0	0	0	1	2	1	0	0	0	0	0	1	2	1	0	0	0	0	0	16.2	16.2	16.2	31.54	271	271;270	6						4	0
P48960;Q9UHX3	P48960	6;1	6;1	6;1	CD97 antigen;CD97 antigen subunit alpha;CD97 antigen subunit beta	CD97	sp|P48960|CD97_HUMAN CD97 antigen OS=Homo sapiens GN=CD97 PE=1 SV=4	2	6	6	6	0	2	1	4	3	1	3	1	0	2	1	4	3	1	3	1	0	2	1	4	3	1	3	1	9.8	9.8	9.8	91.868	835	835;823	3	10	3	4	5	6	2	0
P49006	P49006	2	2	2	MARCKS-related protein	MARCKSL1	sp|P49006|MRP_HUMAN MARCKS-related protein OS=Homo sapiens GN=MARCKSL1 PE=1 SV=2	1	2	2	2	0	0	1	1	1	0	0	0	0	0	1	1	1	0	0	0	0	0	1	1	1	0	0	0	14.4	14.4	14.4	19.529	195	195	3.75	1	1				2	0
P49023	P49023	1	1	1	Paxillin	PXN	sp|P49023|PAXI_HUMAN Paxillin OS=Homo sapiens GN=PXN PE=1 SV=3	1	1	1	1	0	1	0	1	0	0	0	0	0	1	0	1	0	0	0	0	0	1	0	1	0	0	0	0	2.9	2.9	2.9	64.505	591	591	5.5					1	1	0.0007767
P49184	P49184	2	2	2	Deoxyribonuclease-1-like 1	DNASE1L1	sp|P49184|DNSL1_HUMAN Deoxyribonuclease-1-like 1 OS=Homo sapiens GN=DNASE1L1 PE=1 SV=1	1	2	2	2	0	0	1	0	0	0	0	1	0	0	1	0	0	0	0	1	0	0	1	0	0	0	0	1	11.9	11.9	11.9	33.892	302	302	6						2	0.00043141
P49189	P49189	14	14	14	4-trimethylaminobutyraldehyde dehydrogenase	ALDH9A1	sp|P49189|AL9A1_HUMAN 4-trimethylaminobutyraldehyde dehydrogenase OS=Homo sapiens GN=ALDH9A1 PE=1 SV=3	1	14	14	14	1	5	8	5	3	0	7	5	1	5	8	5	3	0	7	5	1	5	8	5	3	0	7	5	28.3	28.3	28.3	53.801	494	494	4.98	7				10	27	0
P49207	P49207	3	3	3	60S ribosomal protein L34	RPL34	sp|P49207|RL34_HUMAN 60S ribosomal protein L34 OS=Homo sapiens GN=RPL34 PE=1 SV=3	1	3	3	3	1	2	1	3	2	0	2	2	1	2	1	3	2	0	2	2	1	2	1	3	2	0	2	2	13.7	13.7	13.7	13.293	117	117	3.74	7	2				10	0
P49257	P49257	12	12	12	Protein ERGIC-53	LMAN1	sp|P49257|LMAN1_HUMAN Protein ERGIC-53 OS=Homo sapiens GN=LMAN1 PE=1 SV=2	1	12	12	12	1	3	7	4	4	0	4	6	1	3	7	4	4	0	4	6	1	3	7	4	4	0	4	6	30.4	30.4	30.4	57.548	510	510	4.02	8	3	13	2	6	19	0
P49327	P49327	98	98	98	Fatty acid synthase;[Acyl-carrier-protein] S-acetyltransferase;[Acyl-carrier-protein] S-malonyltransferase;3-oxoacyl-[acyl-carrier-protein] synthase;3-oxoacyl-[acyl-carrier-protein] reductase;3-hydroxyacyl-[acyl-carrier-protein] dehydratase;Enoyl-[acyl-carrier-protein] reductase;Oleoyl-[acyl-carrier-protein] hydrolase	FASN	sp|P49327|FAS_HUMAN Fatty acid synthase OS=Homo sapiens GN=FASN PE=1 SV=3	1	98	98	98	25	47	57	81	61	62	63	41	25	47	57	81	61	62	63	41	25	47	57	81	61	62	63	41	49	49	49	273.42	2511	2511	2.42	276	274	286	114	31	22	0
P49354	P49354	1	1	1	Protein farnesyltransferase/geranylgeranyltransferase type-1 subunit alpha	FNTA	sp|P49354|FNTA_HUMAN Protein farnesyltransferase/geranylgeranyltransferase type-1 subunit alpha OS=Homo sapiens GN=FNTA PE=1 SV=1	1	1	1	1	0	1	0	0	0	0	0	0	0	1	0	0	0	0	0	0	0	1	0	0	0	0	0	0	4.7	4.7	4.7	44.408	379	379	6						1	0
P49368	P49368	25	25	25	T-complex protein 1 subunit gamma	CCT3	sp|P49368|TCPG_HUMAN T-complex protein 1 subunit gamma OS=Homo sapiens GN=CCT3 PE=1 SV=4	1	25	25	25	13	15	14	23	19	9	16	14	13	15	14	23	19	9	16	14	13	15	14	23	19	9	16	14	45.7	45.7	45.7	60.533	545	545	3.36	90	53	64	56	65	62	0
P49411	P49411	16	16	16	Elongation factor Tu, mitochondrial	TUFM	sp|P49411|EFTU_HUMAN Elongation factor Tu, mitochondrial OS=Homo sapiens GN=TUFM PE=1 SV=2	1	16	16	16	1	10	10	10	8	0	9	12	1	10	10	10	8	0	9	12	1	10	10	10	8	0	9	12	40.9	40.9	40.9	49.541	452	452	4.12	30	2	3	9	5	52	0
P49419	P49419	9	9	9	Alpha-aminoadipic semialdehyde dehydrogenase	ALDH7A1	sp|P49419|AL7A1_HUMAN Alpha-aminoadipic semialdehyde dehydrogenase OS=Homo sapiens GN=ALDH7A1 PE=1 SV=5	1	9	9	9	0	6	5	3	2	0	2	2	0	6	5	3	2	0	2	2	0	6	5	3	2	0	2	2	22.3	22.3	22.3	58.486	539	539	4.52	6				1	14	0
P49458	P49458	1	1	1	Signal recognition particle 9 kDa protein	SRP9	sp|P49458|SRP09_HUMAN Signal recognition particle 9 kDa protein OS=Homo sapiens GN=SRP9 PE=1 SV=2	1	1	1	1	0	1	0	0	0	0	0	0	0	1	0	0	0	0	0	0	0	1	0	0	0	0	0	0	12.8	12.8	12.8	10.112	86	86	6						1	0.0047929
P49588	P49588	23	23	23	Alanine--tRNA ligase, cytoplasmic	AARS	sp|P49588|SYAC_HUMAN Alanine--tRNA ligase, cytoplasmic OS=Homo sapiens GN=AARS PE=1 SV=2	1	23	23	23	7	17	10	13	17	4	12	6	7	17	10	13	17	4	12	6	7	17	10	13	17	4	12	6	30.4	30.4	30.4	106.81	968	968	3.62	37	13	22	50	39	25	0
P49589	P49589	8	8	8	Cysteine--tRNA ligase, cytoplasmic	CARS	sp|P49589|SYCC_HUMAN Cysteine--tRNA ligase, cytoplasmic OS=Homo sapiens GN=CARS PE=1 SV=3	1	8	8	8	0	1	2	5	5	0	0	0	0	1	2	5	5	0	0	0	0	1	2	5	5	0	0	0	12.6	12.6	12.6	85.472	748	748	4.31	1	1	1	2	11		0
P49591	P49591	14	14	14	Serine--tRNA ligase, cytoplasmic	SARS	sp|P49591|SYSC_HUMAN Serine--tRNA ligase, cytoplasmic OS=Homo sapiens GN=SARS PE=1 SV=3	1	14	14	14	4	7	6	10	9	1	5	4	4	7	6	10	9	1	5	4	4	7	6	10	9	1	5	4	37	37	37	58.777	514	514	4.47	13	3	4	7	13	36	0
P49593	P49593	2	2	2	Protein phosphatase 1F	PPM1F	sp|P49593|PPM1F_HUMAN Protein phosphatase 1F OS=Homo sapiens GN=PPM1F PE=1 SV=3	1	2	2	2	0	0	1	0	1	0	0	0	0	0	1	0	1	0	0	0	0	0	1	0	1	0	0	0	6.6	6.6	6.6	49.83	454	454	5.5					1	1	0.0011173
P49720	P49720	4	4	4	Proteasome subunit beta type-3	PSMB3	sp|P49720|PSB3_HUMAN Proteasome subunit beta type-3 OS=Homo sapiens GN=PSMB3 PE=1 SV=2	1	4	4	4	0	0	2	1	0	0	0	3	0	0	2	1	0	0	0	3	0	0	2	1	0	0	0	3	26.8	26.8	26.8	22.949	205	205	6						9	0
P49721	P49721	6	6	6	Proteasome subunit beta type-2	PSMB2	sp|P49721|PSB2_HUMAN Proteasome subunit beta type-2 OS=Homo sapiens GN=PSMB2 PE=1 SV=1	1	6	6	6	0	1	3	1	3	0	0	2	0	1	3	1	3	0	0	2	0	1	3	1	3	0	0	2	33.8	33.8	33.8	22.836	201	201	6						10	0
P49736	P49736	3	3	3	DNA replication licensing factor MCM2	MCM2	sp|P49736|MCM2_HUMAN DNA replication licensing factor MCM2 OS=Homo sapiens GN=MCM2 PE=1 SV=4	1	3	3	3	0	0	0	2	1	0	0	0	0	0	0	2	1	0	0	0	0	0	0	2	1	0	0	0	4.8	4.8	4.8	101.89	904	904	5					3		0
P49747;CON__ENSEMBL:ENSBTAP00000006074	P49747;CON__ENSEMBL:ENSBTAP00000006074	4;3	2;1	2;1	Cartilage oligomeric matrix protein	COMP	sp|P49747|COMP_HUMAN Cartilage oligomeric matrix protein OS=Homo sapiens GN=COMP PE=1 SV=2;	2	4	2	2	0	0	0	1	0	0	3	1	0	0	0	0	0	0	1	1	0	0	0	0	0	0	1	1	9.4	5.9	5.9	82.86	757	757;747	4.67				1	2		0.0021513
P49748	P49748	13	13	13	Very long-chain specific acyl-CoA dehydrogenase, mitochondrial	ACADVL	sp|P49748|ACADV_HUMAN Very long-chain specific acyl-CoA dehydrogenase, mitochondrial OS=Homo sapiens GN=ACADVL PE=1 SV=1	1	13	13	13	0	3	7	4	2	1	3	6	0	3	7	4	2	1	3	6	0	3	7	4	2	1	3	6	24.1	24.1	24.1	70.389	655	655	3.56	12	1	1	2	7	9	0
P49755	P49755	9	9	9	Transmembrane emp24 domain-containing protein 10	TMED10	sp|P49755|TMEDA_HUMAN Transmembrane emp24 domain-containing protein 10 OS=Homo sapiens GN=TMED10 PE=1 SV=2	1	9	9	9	3	5	8	3	6	0	3	8	3	5	8	3	6	0	3	8	3	5	8	3	6	0	3	8	38.8	38.8	38.8	24.976	219	219	5.85	1	1				57	0
P49756	P49756	1	1	1	RNA-binding protein 25	RBM25	sp|P49756|RBM25_HUMAN RNA-binding protein 25 OS=Homo sapiens GN=RBM25 PE=1 SV=3	1	1	1	1	0	0	0	0	1	0	0	0	0	0	0	0	1	0	0	0	0	0	0	0	1	0	0	0	2.1	2.1	2.1	100.18	843	843	1	1						0.00078431
P49768	P49768	1	1	1	Presenilin-1;Presenilin-1 NTF subunit;Presenilin-1 CTF subunit;Presenilin-1 CTF12	PSEN1	sp|P49768|PSN1_HUMAN Presenilin-1 OS=Homo sapiens GN=PSEN1 PE=1 SV=1	1	1	1	1	0	0	1	0	0	0	0	0	0	0	1	0	0	0	0	0	0	0	1	0	0	0	0	0	4.1	4.1	4.1	52.667	467	467	6						1	0.00041911
P49770	P49770	7	7	7	Translation initiation factor eIF-2B subunit beta	EIF2B2	sp|P49770|EI2BB_HUMAN Translation initiation factor eIF-2B subunit beta OS=Homo sapiens GN=EIF2B2 PE=1 SV=3	1	7	7	7	1	4	2	4	2	0	0	0	1	4	2	4	2	0	0	0	1	4	2	4	2	0	0	0	26.2	26.2	26.2	38.989	351	351	6						15	0
P49773	P49773	4	4	4	Histidine triad nucleotide-binding protein 1	HINT1	sp|P49773|HINT1_HUMAN Histidine triad nucleotide-binding protein 1 OS=Homo sapiens GN=HINT1 PE=1 SV=2	1	4	4	4	2	2	1	1	2	0	3	1	2	2	1	1	2	0	3	1	2	2	1	1	2	0	3	1	39.7	39.7	39.7	13.802	126	126	5.38	2					14	0
P49792	P49792	1	1	1	E3 SUMO-protein ligase RanBP2	RANBP2	sp|P49792|RBP2_HUMAN E3 SUMO-protein ligase RanBP2 OS=Homo sapiens GN=RANBP2 PE=1 SV=2	1	1	1	1	0	0	1	0	0	0	0	0	0	0	1	0	0	0	0	0	0	0	1	0	0	0	0	0	0.4	0.4	0.4	358.2	3224	3224	1	1						0.0086064
P49810	P49810	2	2	2	Presenilin-2;Presenilin-2 NTF subunit;Presenilin-2 CTF subunit	PSEN2	sp|P49810|PSN2_HUMAN Presenilin-2 OS=Homo sapiens GN=PSEN2 PE=1 SV=1	1	2	2	2	0	2	0	0	1	1	0	0	0	2	0	0	1	1	0	0	0	2	0	0	1	1	0	0	5.6	5.6	5.6	50.14	448	448	2	2	1	2				0.00043215
P49815	P49815	2	2	2	Tuberin	TSC2	sp|P49815|TSC2_HUMAN Tuberin OS=Homo sapiens GN=TSC2 PE=1 SV=2	1	2	2	2	0	1	0	0	1	0	0	0	0	1	0	0	1	0	0	0	0	1	0	0	1	0	0	0	1.8	1.8	1.8	200.61	1807	1807	4.5			1			1	0.0011342
P49821	P49821	5	5	5	NADH dehydrogenase [ubiquinone] flavoprotein 1, mitochondrial	NDUFV1	sp|P49821|NDUV1_HUMAN NADH dehydrogenase [ubiquinone] flavoprotein 1, mitochondrial OS=Homo sapiens GN=NDUFV1 PE=1 SV=4	1	5	5	5	0	2	3	1	1	0	0	1	0	2	3	1	1	0	0	1	0	2	3	1	1	0	0	1	12.5	12.5	12.5	50.817	464	464	5.5					4	4	0
P49840	P49840	7	4	4	Glycogen synthase kinase-3 alpha	GSK3A	sp|P49840|GSK3A_HUMAN Glycogen synthase kinase-3 alpha OS=Homo sapiens GN=GSK3A PE=1 SV=2	1	7	4	4	1	4	1	3	3	0	0	0	1	2	1	1	2	0	0	0	1	2	1	1	2	0	0	0	19	11.8	11.8	50.98	483	483	5.14	1				1	5	0
P49841	P49841	9	9	6	Glycogen synthase kinase-3 beta	GSK3B	sp|P49841|GSK3B_HUMAN Glycogen synthase kinase-3 beta OS=Homo sapiens GN=GSK3B PE=1 SV=2	1	9	9	6	0	7	1	4	5	0	1	0	0	7	1	4	5	0	1	0	0	5	1	2	4	0	1	0	37.1	37.1	28.8	46.744	420	420	5.54	2				1	21	0
P50148	P50148	5	3	3	Guanine nucleotide-binding protein G(q) subunit alpha	GNAQ	sp|P50148|GNAQ_HUMAN Guanine nucleotide-binding protein G(q) subunit alpha OS=Homo sapiens GN=GNAQ PE=1 SV=4	1	5	3	3	1	2	1	2	1	0	2	2	0	2	0	1	0	0	2	0	0	2	0	1	0	0	2	0	18.9	11.7	11.7	42.142	359	359	6						5	0
P50213	P50213	10	10	10	Isocitrate dehydrogenase [NAD] subunit alpha, mitochondrial	IDH3A	sp|P50213|IDH3A_HUMAN Isocitrate dehydrogenase [NAD] subunit alpha, mitochondrial OS=Homo sapiens GN=IDH3A PE=1 SV=1	1	10	10	10	0	6	4	3	3	0	1	6	0	6	4	3	3	0	1	6	0	6	4	3	3	0	1	6	32	32	32	39.591	366	366	4	10					15	0
P50281	P50281	7	7	7	Matrix metalloproteinase-14	MMP14	sp|P50281|MMP14_HUMAN Matrix metalloproteinase-14 OS=Homo sapiens GN=MMP14 PE=1 SV=3	1	7	7	7	1	1	4	1	4	0	0	1	1	1	4	1	4	0	0	1	1	1	4	1	4	0	0	1	14.8	14.8	14.8	65.893	582	582	5.14		1		1	6	6	0
P50395	P50395	14	14	7	Rab GDP dissociation inhibitor beta	GDI2	sp|P50395|GDIB_HUMAN Rab GDP dissociation inhibitor beta OS=Homo sapiens GN=GDI2 PE=1 SV=2	1	14	14	7	2	9	7	4	7	0	8	6	2	9	7	4	7	0	8	6	2	3	3	2	3	0	4	3	33.7	33.7	16.6	50.663	445	445	5.61	1				19	42	0
P50402	P50402	2	2	2	Emerin	EMD	sp|P50402|EMD_HUMAN Emerin OS=Homo sapiens GN=EMD PE=1 SV=1	1	2	2	2	0	0	1	0	1	0	0	0	0	0	1	0	1	0	0	0	0	0	1	0	1	0	0	0	12.6	12.6	12.6	28.994	254	254	6						2	0.00081466
P50416	P50416	8	8	8	Carnitine O-palmitoyltransferase 1, liver isoform	CPT1A	sp|P50416|CPT1A_HUMAN Carnitine O-palmitoyltransferase 1, liver isoform OS=Homo sapiens GN=CPT1A PE=1 SV=2	1	8	8	8	1	3	6	2	3	3	1	2	1	3	6	2	3	3	1	2	1	3	6	2	3	3	1	2	13.2	13.2	13.2	88.367	773	773	2.72	11	12	9	8	5	1	0
P50452	P50452	2	1	1	Serpin B8	SERPINB8	sp|P50452|SPB8_HUMAN Serpin B8 OS=Homo sapiens GN=SERPINB8 PE=1 SV=2	1	2	1	1	1	1	1	0	1	0	0	0	0	1	0	0	0	0	0	0	0	1	0	0	0	0	0	0	6.1	4	4	42.766	374	374	6						1	0.00082136
P50454	P50454	23	23	23	Serpin H1	SERPINH1	sp|P50454|SERPH_HUMAN Serpin H1 OS=Homo sapiens GN=SERPINH1 PE=1 SV=2	1	23	23	23	8	21	17	14	17	1	15	22	8	21	17	14	17	1	15	22	8	21	17	14	17	1	15	22	63.2	63.2	63.2	46.44	418	418	4.49	35	29	34	29	88	141	0
P50479	P50479	2	2	2	PDZ and LIM domain protein 4	PDLIM4	sp|P50479|PDLI4_HUMAN PDZ and LIM domain protein 4 OS=Homo sapiens GN=PDLIM4 PE=1 SV=2	1	2	2	2	0	2	0	1	0	0	0	0	0	2	0	1	0	0	0	0	0	2	0	1	0	0	0	0	7.9	7.9	7.9	35.398	330	330	2.67	2					1	0
P50502;Q8NFI4;Q8IZP2	P50502;Q8NFI4;Q8IZP2	6;5;4	6;5;4	6;5;4	Hsc70-interacting protein;Putative protein FAM10A5;Putative protein FAM10A4	ST13;ST13P5;ST13P4	sp|P50502|F10A1_HUMAN Hsc70-interacting protein OS=Homo sapiens GN=ST13 PE=1 SV=2;sp|Q8NFI4|F10A5_HUMAN Putative protein FAM10A5 OS=Homo sapiens GN=ST13P5 PE=5 SV=1;sp|Q8IZP2|ST134_HUMAN Putative protein FAM10A4 OS=Homo sapiens GN=ST13P4 PE=5 SV=1	3	6	6	6	3	4	2	2	5	3	4	1	3	4	2	2	5	3	4	1	3	4	2	2	5	3	4	1	15.7	15.7	15.7	41.331	369	369;369;240	3.74	12	2	4		6	14	0
P50552	P50552	8	8	8	Vasodilator-stimulated phosphoprotein	VASP	sp|P50552|VASP_HUMAN Vasodilator-stimulated phosphoprotein OS=Homo sapiens GN=VASP PE=1 SV=3	1	8	8	8	1	7	2	5	4	1	2	0	1	7	2	5	4	1	2	0	1	7	2	5	4	1	2	0	27.9	27.9	27.9	39.829	380	380	3.18	15	1				12	0
P50570;Q05193;Q9UQ16	P50570	18;5;3	18;5;3	18;5;3	Dynamin-2	DNM2	sp|P50570|DYN2_HUMAN Dynamin-2 OS=Homo sapiens GN=DNM2 PE=1 SV=2	3	18	18	18	1	7	4	11	10	4	4	1	1	7	4	11	10	4	4	1	1	7	4	11	10	4	4	1	27.5	27.5	27.5	98.063	870	870;864;869	3.1	30	1	6	6	16	10	0
P50750	P50750	2	1	1	Cyclin-dependent kinase 9	CDK9	sp|P50750|CDK9_HUMAN Cyclin-dependent kinase 9 OS=Homo sapiens GN=CDK9 PE=1 SV=3	1	2	1	1	1	1	2	1	1	0	0	1	0	0	1	1	0	0	0	0	0	0	1	1	0	0	0	0	5.4	3.2	3.2	42.777	372	372	6						2	0
P50851	P50851	17	17	14	Lipopolysaccharide-responsive and beige-like anchor protein	LRBA	sp|P50851|LRBA_HUMAN Lipopolysaccharide-responsive and beige-like anchor protein OS=Homo sapiens GN=LRBA PE=1 SV=4	1	17	17	14	1	10	1	6	11	2	2	0	1	10	1	6	11	2	2	0	1	8	1	6	9	1	1	0	7.5	7.5	6.3	319.1	2863	2863	1.6	26	12	2		1	1	0
P50897	P50897	1	1	1	Palmitoyl-protein thioesterase 1	PPT1	sp|P50897|PPT1_HUMAN Palmitoyl-protein thioesterase 1 OS=Homo sapiens GN=PPT1 PE=1 SV=1	1	1	1	1	0	0	1	0	0	0	0	0	0	0	1	0	0	0	0	0	0	0	1	0	0	0	0	0	4.9	4.9	4.9	34.193	306	306	6						1	0.007
P50914	P50914	4	4	4	60S ribosomal protein L14	RPL14	sp|P50914|RL14_HUMAN 60S ribosomal protein L14 OS=Homo sapiens GN=RPL14 PE=1 SV=4	1	4	4	4	2	4	4	3	4	0	4	4	2	4	4	3	4	0	4	4	2	4	4	3	4	0	4	4	20.9	20.9	20.9	23.432	215	215	4.35	15	4	1	4	5	36	0
P50990	P50990	31	31	31	T-complex protein 1 subunit theta	CCT8	sp|P50990|TCPQ_HUMAN T-complex protein 1 subunit theta OS=Homo sapiens GN=CCT8 PE=1 SV=4	1	31	31	31	11	19	20	18	20	7	18	14	11	19	20	18	20	7	18	14	11	19	20	18	20	7	18	14	59.9	59.9	59.9	59.62	548	548	4.05	56	26	27	33	75	94	0
P50991	P50991	25	25	25	T-complex protein 1 subunit delta	CCT4	sp|P50991|TCPD_HUMAN T-complex protein 1 subunit delta OS=Homo sapiens GN=CCT4 PE=1 SV=4	1	25	25	25	12	16	15	18	19	10	17	16	12	16	15	18	19	10	17	16	12	16	15	18	19	10	17	16	56	56	56	57.924	539	539	3.7	78	38	43	45	67	89	0
P50995;P27216	P50995	15;1	15;1	15;1	Annexin A11	ANXA11	sp|P50995|ANX11_HUMAN Annexin A11 OS=Homo sapiens GN=ANXA11 PE=1 SV=1	2	15	15	15	5	8	11	9	9	3	7	11	5	8	11	9	9	3	7	11	5	8	11	9	9	3	7	11	31.9	31.9	31.9	54.389	505	505;316	3.33	34	13	21	16	28	17	0
P51114	P51114	9	9	6	Fragile X mental retardation syndrome-related protein 1	FXR1	sp|P51114|FXR1_HUMAN Fragile X mental retardation syndrome-related protein 1 OS=Homo sapiens GN=FXR1 PE=1 SV=3	1	9	9	6	1	3	3	5	4	3	3	2	1	3	3	5	4	3	3	2	0	1	2	3	2	1	1	1	15.6	15.6	12.2	69.72	621	621	3.7	12	3	1	3	11	10	0
P51116;Q06787	P51116	8;1	5;0	5;0	Fragile X mental retardation syndrome-related protein 2	FXR2	sp|P51116|FXR2_HUMAN Fragile X mental retardation syndrome-related protein 2 OS=Homo sapiens GN=FXR2 PE=1 SV=2	2	8	5	5	2	3	2	6	5	3	3	2	1	1	1	4	3	1	1	1	1	1	1	4	3	1	1	1	12.9	9.8	9.8	74.222	673	673;632	3.35	8		1	1	8	2	0
P51148	P51148	11	11	8	Ras-related protein Rab-5C	RAB5C	sp|P51148|RAB5C_HUMAN Ras-related protein Rab-5C OS=Homo sapiens GN=RAB5C PE=1 SV=2	1	11	11	8	6	8	8	7	6	1	6	11	6	8	8	7	6	1	6	11	3	6	5	4	4	1	4	8	63.9	63.9	49.1	23.482	216	216	4.62	19	8	10	5	6	77	0
P51149	P51149	14	14	14	Ras-related protein Rab-7a	RAB7A	sp|P51149|RAB7A_HUMAN Ras-related protein Rab-7a OS=Homo sapiens GN=RAB7A PE=1 SV=1	1	14	14	14	7	13	11	10	7	0	11	10	7	13	11	10	7	0	11	10	7	13	11	10	7	0	11	10	74.4	74.4	74.4	23.489	207	207	4.85	21	5	4	6	3	93	0
P51151;Q9NP90	P51151;Q9NP90	2;1	2;1	2;1	Ras-related protein Rab-9A;Ras-related protein Rab-9B	RAB9A;RAB9B	sp|P51151|RAB9A_HUMAN Ras-related protein Rab-9A OS=Homo sapiens GN=RAB9A PE=1 SV=1;sp|Q9NP90|RAB9B_HUMAN Ras-related protein Rab-9B OS=Homo sapiens GN=RAB9B PE=1 SV=1	2	2	2	2	1	0	0	1	0	0	1	0	1	0	0	1	0	0	1	0	1	0	0	1	0	0	1	0	11.4	11.4	11.4	22.837	201	201;201	6						3	0.0011377
P51153	P51153	8	7	6	Ras-related protein Rab-13	RAB13	sp|P51153|RAB13_HUMAN Ras-related protein Rab-13 OS=Homo sapiens GN=RAB13 PE=1 SV=1	1	8	7	6	4	6	5	3	6	3	4	3	3	5	4	2	5	2	3	2	2	4	3	1	4	1	2	2	45.3	39.9	36	22.774	203	203	3.82	13	8	4			25	0
P51178	P51178	5	5	5	1-phosphatidylinositol 4,5-bisphosphate phosphodiesterase delta-1	PLCD1	sp|P51178|PLCD1_HUMAN 1-phosphatidylinositol 4,5-bisphosphate phosphodiesterase delta-1 OS=Homo sapiens GN=PLCD1 PE=1 SV=2	1	5	5	5	0	0	0	5	1	0	1	0	0	0	0	5	1	0	1	0	0	0	0	5	1	0	1	0	7.4	7.4	7.4	85.664	756	756	4.78			1	1	6	1	0
P51452	P51452	3	3	3	Dual specificity protein phosphatase 3	DUSP3	sp|P51452|DUS3_HUMAN Dual specificity protein phosphatase 3 OS=Homo sapiens GN=DUSP3 PE=1 SV=1	1	3	3	3	0	3	0	0	1	0	1	0	0	3	0	0	1	0	1	0	0	3	0	0	1	0	1	0	23.8	23.8	23.8	20.478	185	185	6						5	0
P51531;P51532	P51531;P51532	2;1	2;1	2;1	Probable global transcription activator SNF2L2;Transcription activator BRG1	SMARCA2;SMARCA4	sp|P51531|SMCA2_HUMAN Probable global transcription activator SNF2L2 OS=Homo sapiens GN=SMARCA2 PE=1 SV=2;sp|P51532|SMCA4_HUMAN Transcription activator BRG1 OS=Homo sapiens GN=SMARCA4 PE=1 SV=2	2	2	2	2	0	0	0	2	0	0	0	0	0	0	0	2	0	0	0	0	0	0	0	2	0	0	0	0	1.6	1.6	1.6	181.28	1590	1590;1647	1	2						0.001809
P51570	P51570	7	7	7	Galactokinase	GALK1	sp|P51570|GALK1_HUMAN Galactokinase OS=Homo sapiens GN=GALK1 PE=1 SV=1	1	7	7	7	2	4	3	2	3	0	3	1	2	4	3	2	3	0	3	1	2	4	3	2	3	0	3	1	22.2	22.2	22.2	42.272	392	392	4.36	7				1	14	0
P51571	P51571	5	5	5	Translocon-associated protein subunit delta	SSR4	sp|P51571|SSRD_HUMAN Translocon-associated protein subunit delta OS=Homo sapiens GN=SSR4 PE=1 SV=1	1	5	5	5	1	3	5	4	2	0	4	5	1	3	5	4	2	0	4	5	1	3	5	4	2	0	4	5	31.8	31.8	31.8	18.998	173	173	5.85	1					33	0
P51572	P51572	10	10	10	B-cell receptor-associated protein 31	BCAP31	sp|P51572|BAP31_HUMAN B-cell receptor-associated protein 31 OS=Homo sapiens GN=BCAP31 PE=1 SV=3	1	10	10	10	0	2	6	3	2	0	1	4	0	2	6	3	2	0	1	4	0	2	6	3	2	0	1	4	31.7	31.7	31.7	27.991	246	246	5.8		1				19	0
P51636	P51636	3	3	3	Caveolin-2	CAV2	sp|P51636|CAV2_HUMAN Caveolin-2 OS=Homo sapiens GN=CAV2 PE=1 SV=2	1	3	3	3	1	0	3	0	1	0	0	2	1	0	3	0	1	0	0	2	1	0	3	0	1	0	0	2	28.4	28.4	28.4	18.291	162	162	6						7	0
P51648;P43353;P48448	P51648	4;1;1	4;1;1	3;0;0	Fatty aldehyde dehydrogenase	ALDH3A2	sp|P51648|AL3A2_HUMAN Fatty aldehyde dehydrogenase OS=Homo sapiens GN=ALDH3A2 PE=1 SV=1	3	4	4	3	0	1	2	4	1	0	2	1	0	1	2	4	1	0	2	1	0	1	2	3	1	0	1	1	10.1	10.1	7.6	54.847	485	485;468;385	5.33	1		1			10	0
P51659	P51659	27	27	27	Peroxisomal multifunctional enzyme type 2;(3R)-hydroxyacyl-CoA dehydrogenase;Enoyl-CoA hydratase 2	HSD17B4	sp|P51659|DHB4_HUMAN Peroxisomal multifunctional enzyme type 2 OS=Homo sapiens GN=HSD17B4 PE=1 SV=3	1	27	27	27	5	10	24	22	23	3	11	21	5	10	24	22	23	3	11	21	5	10	24	22	23	3	11	21	48.6	48.6	48.6	79.685	736	736	3.65	66	37	33	54	82	54	0
P51665	P51665	6	6	6	26S proteasome non-ATPase regulatory subunit 7	PSMD7	sp|P51665|PSMD7_HUMAN 26S proteasome non-ATPase regulatory subunit 7 OS=Homo sapiens GN=PSMD7 PE=1 SV=2	1	6	6	6	1	3	5	2	3	0	3	4	1	3	5	2	3	0	3	4	1	3	5	2	3	0	3	4	21.6	21.6	21.6	37.025	324	324	5.7					11	26	0
P51688	P51688	4	4	4	N-sulphoglucosamine sulphohydrolase	SGSH	sp|P51688|SPHM_HUMAN N-sulphoglucosamine sulphohydrolase OS=Homo sapiens GN=SGSH PE=1 SV=1	1	4	4	4	0	0	2	0	0	0	0	3	0	0	2	0	0	0	0	3	0	0	2	0	0	0	0	3	9.8	9.8	9.8	56.695	502	502	5					5		0
P51692;P42229	P51692	3;1	3;1	3;1	Signal transducer and activator of transcription 5B	STAT5B	sp|P51692|STA5B_HUMAN Signal transducer and activator of transcription 5B OS=Homo sapiens GN=STAT5B PE=1 SV=2	2	3	3	3	0	0	0	1	2	0	0	0	0	0	0	1	2	0	0	0	0	0	0	1	2	0	0	0	4.8	4.8	4.8	89.865	787	787;794	5					3		0.00078125
P51798	P51798	3	3	3	H(+)/Cl(-) exchange transporter 7	CLCN7	sp|P51798|CLCN7_HUMAN H(+)/Cl(-) exchange transporter 7 OS=Homo sapiens GN=CLCN7 PE=1 SV=2	1	3	3	3	0	1	1	2	2	1	1	0	0	1	1	2	2	1	1	0	0	1	1	2	2	1	1	0	3.2	3.2	3.2	88.678	805	805	1.25	6	2					0.00041964
P51808	P51808	2	2	2	Dynein light chain Tctex-type 3	DYNLT3	sp|P51808|DYLT3_HUMAN Dynein light chain Tctex-type 3 OS=Homo sapiens GN=DYNLT3 PE=1 SV=1	1	2	2	2	0	0	2	0	0	0	0	1	0	0	2	0	0	0	0	1	0	0	2	0	0	0	0	1	35.3	35.3	35.3	13.062	116	116	6						3	0.00081867
P51812;Q9UK32;O15021;O60307;Q96GX5;Q9Y2H9	P51812	5;2;1;1;1;1	3;0;0;0;0;0	3;0;0;0;0;0	Ribosomal protein S6 kinase alpha-3	RPS6KA3	sp|P51812|KS6A3_HUMAN Ribosomal protein S6 kinase alpha-3 OS=Homo sapiens GN=RPS6KA3 PE=1 SV=1	6	5	3	3	0	2	0	2	1	1	0	0	0	1	0	1	1	0	0	0	0	1	0	1	1	0	0	0	8.2	5.9	5.9	83.735	740	740;745;2626;1309;879;1570	5					3		0.00041929
P51911	P51911	8	8	8	Calponin-1	CNN1	sp|P51911|CNN1_HUMAN Calponin-1 OS=Homo sapiens GN=CNN1 PE=1 SV=2	1	8	8	8	0	4	0	1	5	0	1	0	0	4	0	1	5	0	1	0	0	4	0	1	5	0	1	0	34.7	34.7	34.7	33.17	297	297	3	10	1	1			7	0
P51991	P51991	6	6	6	Heterogeneous nuclear ribonucleoprotein A3	HNRNPA3	sp|P51991|ROA3_HUMAN Heterogeneous nuclear ribonucleoprotein A3 OS=Homo sapiens GN=HNRNPA3 PE=1 SV=2	1	6	6	6	0	1	2	3	4	2	2	1	0	1	2	3	4	2	2	1	0	1	2	3	4	2	2	1	21.2	21.2	21.2	39.594	378	378	2.96	14		3	2	2	7	0
P52209	P52209	13	13	13	6-phosphogluconate dehydrogenase, decarboxylating	PGD	sp|P52209|6PGD_HUMAN 6-phosphogluconate dehydrogenase, decarboxylating OS=Homo sapiens GN=PGD PE=1 SV=3	1	13	13	13	6	7	7	9	6	0	10	7	6	7	7	9	6	0	10	7	6	7	7	9	6	0	10	7	33.7	33.7	33.7	53.139	483	483	4.46	18	4	5	6	9	50	0
P52272	P52272	10	10	10	Heterogeneous nuclear ribonucleoprotein M	HNRNPM	sp|P52272|HNRPM_HUMAN Heterogeneous nuclear ribonucleoprotein M OS=Homo sapiens GN=HNRNPM PE=1 SV=3	1	10	10	10	0	2	3	8	7	1	1	3	0	2	3	8	7	1	1	3	0	2	3	8	7	1	1	3	16.4	16.4	16.4	77.515	730	730	3.62	14		2	2	13	8	0
P52292	P52292	16	16	16	Importin subunit alpha-1	KPNA2	sp|P52292|IMA1_HUMAN Importin subunit alpha-1 OS=Homo sapiens GN=KPNA2 PE=1 SV=1	1	16	16	16	9	14	9	9	15	0	9	7	9	14	9	9	15	0	9	7	9	14	9	9	15	0	9	7	44.6	44.6	44.6	57.861	529	529	4.72	18	2	2	13	33	59	0
P52306	P52306	7	7	7	Rap1 GTPase-GDP dissociation stimulator 1	RAP1GDS1	sp|P52306|GDS1_HUMAN Rap1 GTPase-GDP dissociation stimulator 1 OS=Homo sapiens GN=RAP1GDS1 PE=1 SV=3	1	7	7	7	0	1	3	2	3	0	2	1	0	1	3	2	3	0	2	1	0	1	3	2	3	0	2	1	15.8	15.8	15.8	66.316	607	607	4.42	6			1	6	11	0
P52434	P52434	2	2	2	DNA-directed RNA polymerases I, II, and III subunit RPABC3	POLR2H	sp|P52434|RPAB3_HUMAN DNA-directed RNA polymerases I, II, and III subunit RPABC3 OS=Homo sapiens GN=POLR2H PE=1 SV=4	1	2	2	2	0	1	1	2	1	0	0	1	0	1	1	2	1	0	0	1	0	1	1	2	1	0	0	1	18.7	18.7	18.7	17.143	150	150	6						6	0
P52565	P52565	5	5	5	Rho GDP-dissociation inhibitor 1	ARHGDIA	sp|P52565|GDIR1_HUMAN Rho GDP-dissociation inhibitor 1 OS=Homo sapiens GN=ARHGDIA PE=1 SV=3	1	5	5	5	2	4	3	2	4	0	3	3	2	4	3	2	4	0	3	3	2	4	3	2	4	0	3	3	42.2	42.2	42.2	23.207	204	204	4.25	12	4	3	1	2	29	0
P52597	P52597	6	4	4	Heterogeneous nuclear ribonucleoprotein F;Heterogeneous nuclear ribonucleoprotein F, N-terminally processed	HNRNPF	sp|P52597|HNRPF_HUMAN Heterogeneous nuclear ribonucleoprotein F OS=Homo sapiens GN=HNRNPF PE=1 SV=3	1	6	4	4	2	2	5	5	4	3	2	2	2	1	3	3	2	2	1	0	2	1	3	3	2	2	1	0	20.2	13.7	13.7	45.671	415	415	2.23	15		2	1		4	0
P52732	P52732	6	6	6	Kinesin-like protein KIF11	KIF11	sp|P52732|KIF11_HUMAN Kinesin-like protein KIF11 OS=Homo sapiens GN=KIF11 PE=1 SV=2	1	6	6	6	0	0	1	3	2	0	0	0	0	0	1	3	2	0	0	0	0	0	1	3	2	0	0	0	7.1	7.1	7.1	119.16	1056	1056	1.33	5		1				0
P52758	P52758	1	1	1	Ribonuclease UK114	HRSP12	sp|P52758|UK114_HUMAN Ribonuclease UK114 OS=Homo sapiens GN=HRSP12 PE=1 SV=1	1	1	1	1	0	0	1	0	0	0	0	0	0	0	1	0	0	0	0	0	0	0	1	0	0	0	0	0	11.7	11.7	11.7	14.494	137	137	6						1	0.0004344
P52788	P52788	3	3	3	Spermine synthase	SMS	sp|P52788|SPSY_HUMAN Spermine synthase OS=Homo sapiens GN=SMS PE=1 SV=2	1	3	3	3	0	0	0	1	1	0	0	1	0	0	0	1	1	0	0	1	0	0	0	1	1	0	0	1	15.8	15.8	15.8	41.268	366	366	6						3	0
P52789	P52789	9	5	5	Hexokinase-2	HK2	sp|P52789|HXK2_HUMAN Hexokinase-2 OS=Homo sapiens GN=HK2 PE=1 SV=2	1	9	5	5	0	3	6	2	3	0	2	2	0	1	3	1	1	0	1	0	0	1	3	1	1	0	1	0	10.6	6.4	6.4	102.38	917	917	3.57	1		3	1	1	1	0
P52815	P52815	1	1	1	39S ribosomal protein L12, mitochondrial	MRPL12	sp|P52815|RM12_HUMAN 39S ribosomal protein L12, mitochondrial OS=Homo sapiens GN=MRPL12 PE=1 SV=2	1	1	1	1	0	1	0	0	0	0	0	0	0	1	0	0	0	0	0	0	0	1	0	0	0	0	0	0	6.1	6.1	6.1	21.348	198	198	6						1	0
P52888	P52888	3	3	3	Thimet oligopeptidase	THOP1	sp|P52888|THOP1_HUMAN Thimet oligopeptidase OS=Homo sapiens GN=THOP1 PE=1 SV=2	1	3	3	3	0	1	2	1	2	0	0	0	0	1	2	1	2	0	0	0	0	1	2	1	2	0	0	0	5.8	5.8	5.8	78.839	689	689	4.14	1			2	4		0
P52907	P52907	11	11	9	F-actin-capping protein subunit alpha-1	CAPZA1	sp|P52907|CAZA1_HUMAN F-actin-capping protein subunit alpha-1 OS=Homo sapiens GN=CAPZA1 PE=1 SV=3	1	11	11	9	4	7	10	5	4	0	6	9	4	7	10	5	4	0	6	9	3	6	9	5	3	0	5	8	54.2	54.2	45.8	32.922	286	286	5.5	5		1		3	53	0
P52926	P52926	2	2	2	High mobility group protein HMGI-C	HMGA2	sp|P52926|HMGA2_HUMAN High mobility group protein HMGI-C OS=Homo sapiens GN=HMGA2 PE=1 SV=1	1	2	2	2	0	1	1	1	2	1	1	0	0	1	1	1	2	1	1	0	0	1	1	1	2	1	1	0	21.1	21.1	21.1	11.832	109	109	4.67	2			2	2	6	0
P52943	P52943	3	3	3	Cysteine-rich protein 2	CRIP2	sp|P52943|CRIP2_HUMAN Cysteine-rich protein 2 OS=Homo sapiens GN=CRIP2 PE=1 SV=1	1	3	3	3	2	3	2	3	3	0	3	3	2	3	2	3	3	0	3	3	2	3	2	3	3	0	3	3	32.2	32.2	32.2	22.492	208	208	5.57	2			1	1	26	0
P52948	P52948	2	2	2	Nuclear pore complex protein Nup98-Nup96;Nuclear pore complex protein Nup98;Nuclear pore complex protein Nup96	NUP98	sp|P52948|NUP98_HUMAN Nuclear pore complex protein Nup98-Nup96 OS=Homo sapiens GN=NUP98 PE=1 SV=4	1	2	2	2	0	0	1	1	1	0	0	0	0	0	1	1	1	0	0	0	0	0	1	1	1	0	0	0	1.4	1.4	1.4	197.58	1817	1817	4.67				1	2		0.0014706
P53004	P53004	8	8	8	Biliverdin reductase A	BLVRA	sp|P53004|BIEA_HUMAN Biliverdin reductase A OS=Homo sapiens GN=BLVRA PE=1 SV=2	1	8	8	8	2	5	2	0	5	0	2	1	2	5	2	0	5	0	2	1	2	5	2	0	5	0	2	1	27.7	27.7	27.7	33.428	296	296	5.25	3					17	0
P53007	P53007	8	8	8	Tricarboxylate transport protein, mitochondrial	SLC25A1	sp|P53007|TXTP_HUMAN Tricarboxylate transport protein, mitochondrial OS=Homo sapiens GN=SLC25A1 PE=1 SV=2	1	8	8	8	0	2	5	5	2	1	2	3	0	2	5	5	2	1	2	3	0	2	5	5	2	1	2	3	22.8	22.8	22.8	34.012	311	311	4.08	7	2	1	1		14	0
P53041	P53041	2	2	2	Serine/threonine-protein phosphatase 5	PPP5C	sp|P53041|PPP5_HUMAN Serine/threonine-protein phosphatase 5 OS=Homo sapiens GN=PPP5C PE=1 SV=1	1	2	2	2	1	1	1	0	1	0	0	0	1	1	1	0	1	0	0	0	1	1	1	0	1	0	0	0	4.8	4.8	4.8	56.878	499	499	4.6	1				2	2	0.0021521
P53384	P53384	1	1	1	Cytosolic Fe-S cluster assembly factor NUBP1	NUBP1	sp|P53384|NUBP1_HUMAN Cytosolic Fe-S cluster assembly factor NUBP1 OS=Homo sapiens GN=NUBP1 PE=1 SV=2	1	1	1	1	0	1	0	0	0	0	0	0	0	1	0	0	0	0	0	0	0	1	0	0	0	0	0	0	6.2	6.2	6.2	34.534	320	320	6						1	0.0048426
P53396	P53396	44	44	44	ATP-citrate synthase	ACLY	sp|P53396|ACLY_HUMAN ATP-citrate synthase OS=Homo sapiens GN=ACLY PE=1 SV=3	1	44	44	44	17	24	31	34	33	10	28	32	17	24	31	34	33	10	28	32	17	24	31	34	33	10	28	32	48.8	48.8	48.8	120.84	1101	1101	3.38	140	67	95	148	102	79	0
P53582	P53582	4	4	4	Methionine aminopeptidase 1	METAP1	sp|P53582|MAP11_HUMAN Methionine aminopeptidase 1 OS=Homo sapiens GN=METAP1 PE=1 SV=2	1	4	4	4	0	2	0	1	1	0	1	0	0	2	0	1	1	0	1	0	0	2	0	1	1	0	1	0	13.7	13.7	13.7	43.215	386	386	6						5	0
P53597	P53597	4	4	4	Succinyl-CoA ligase [ADP/GDP-forming] subunit alpha, mitochondrial	SUCLG1	sp|P53597|SUCA_HUMAN Succinyl-CoA ligase [ADP/GDP-forming] subunit alpha, mitochondrial OS=Homo sapiens GN=SUCLG1 PE=1 SV=4	1	4	4	4	0	0	3	1	2	0	1	2	0	0	3	1	2	0	1	2	0	0	3	1	2	0	1	2	15.9	15.9	15.9	36.249	346	346	3.72	6	1	2		1	8	0
P53602	P53602	2	2	2	Diphosphomevalonate decarboxylase	MVD	sp|P53602|MVD1_HUMAN Diphosphomevalonate decarboxylase OS=Homo sapiens GN=MVD PE=1 SV=1	1	2	2	2	2	1	0	2	0	0	1	0	2	1	0	2	0	0	1	0	2	1	0	2	0	0	1	0	5.8	5.8	5.8	43.404	400	400	4.33	2					4	0
P53611	P53611	1	1	1	Geranylgeranyl transferase type-2 subunit beta	RABGGTB	sp|P53611|PGTB2_HUMAN Geranylgeranyl transferase type-2 subunit beta OS=Homo sapiens GN=RABGGTB PE=1 SV=2	1	1	1	1	0	1	0	0	0	0	0	0	0	1	0	0	0	0	0	0	0	1	0	0	0	0	0	0	3.3	3.3	3.3	36.924	331	331	6						1	0.0063524
P53618	P53618	21	21	21	Coatomer subunit beta	COPB1	sp|P53618|COPB_HUMAN Coatomer subunit beta OS=Homo sapiens GN=COPB1 PE=1 SV=3	1	21	21	21	5	7	8	12	14	0	6	5	5	7	8	12	14	0	6	5	5	7	8	12	14	0	6	5	30.8	30.8	30.8	107.14	953	953	3.63	22	3	8	21	23	12	0
P53621	P53621	49	49	49	Coatomer subunit alpha;Xenin;Proxenin	COPA	sp|P53621|COPA_HUMAN Coatomer subunit alpha OS=Homo sapiens GN=COPA PE=1 SV=2	1	49	49	49	7	24	28	35	32	16	20	19	7	24	28	35	32	16	20	19	7	24	28	35	32	16	20	19	45.1	45.1	45.1	138.34	1224	1224	2.85	117	44	51	91	30	25	0
P53634	P53634	2	2	2	Dipeptidyl peptidase 1;Dipeptidyl peptidase 1 exclusion domain chain;Dipeptidyl peptidase 1 heavy chain;Dipeptidyl peptidase 1 light chain	CTSC	sp|P53634|CATC_HUMAN Dipeptidyl peptidase 1 OS=Homo sapiens GN=CTSC PE=1 SV=2	1	2	2	2	0	1	2	0	0	0	0	1	0	1	2	0	0	0	0	1	0	1	2	0	0	0	0	1	7.6	7.6	7.6	51.853	463	463	4.75	1					3	0.0007902
P53675	P53675	23	1	1	Clathrin heavy chain 2	CLTCL1	sp|P53675|CLH2_HUMAN Clathrin heavy chain 2 OS=Homo sapiens GN=CLTCL1 PE=1 SV=2	1	23	1	1	9	18	18	22	20	19	19	20	0	0	1	1	1	1	0	1	0	0	1	1	1	1	0	1	12.1	0.7	0.7	187.03	1640	1640	2.38	3	3	6	1			0
P53680	P53680	4	4	4	AP-2 complex subunit sigma	AP2S1	sp|P53680|AP2S1_HUMAN AP-2 complex subunit sigma OS=Homo sapiens GN=AP2S1 PE=1 SV=2	1	4	4	4	2	1	3	1	2	1	1	3	2	1	3	1	2	1	1	3	2	1	3	1	2	1	1	3	27.5	27.5	27.5	17.018	142	142	3.84	4	3	3			9	0
P53794	P53794	2	2	2	Sodium/myo-inositol cotransporter	SLC5A3	sp|P53794|SC5A3_HUMAN Sodium/myo-inositol cotransporter OS=Homo sapiens GN=SLC5A3 PE=3 SV=2	1	2	2	2	1	0	1	1	1	1	1	1	1	0	1	1	1	1	1	1	1	0	1	1	1	1	1	1	2.6	2.6	2.6	79.693	718	718	2.77	4	2	2	3	2		0.0011394
P53801	P53801	3	3	3	Pituitary tumor-transforming gene 1 protein-interacting protein	PTTG1IP	sp|P53801|PTTG_HUMAN Pituitary tumor-transforming gene 1 protein-interacting protein OS=Homo sapiens GN=PTTG1IP PE=1 SV=1	1	3	3	3	1	1	2	0	1	0	1	2	1	1	2	0	1	0	1	2	1	1	2	0	1	0	1	2	22.8	22.8	22.8	20.324	180	180	5.67				2		10	0
P53814	P53814	6	6	6	Smoothelin	SMTN	sp|P53814|SMTN_HUMAN Smoothelin OS=Homo sapiens GN=SMTN PE=1 SV=7	1	6	6	6	0	1	0	2	4	1	0	0	0	1	0	2	4	1	0	0	0	1	0	2	4	1	0	0	9.1	9.1	9.1	99.058	917	917	1	8						0
P53985	P53985	4	4	4	Monocarboxylate transporter 1	SLC16A1	sp|P53985|MOT1_HUMAN Monocarboxylate transporter 1 OS=Homo sapiens GN=SLC16A1 PE=1 SV=3	1	4	4	4	0	1	1	3	1	3	0	0	0	1	1	3	1	3	0	0	0	1	1	3	1	3	0	0	7	7	7	53.944	500	500	2.29	5	4	3	1		1	0
P53990	P53990	6	6	6	IST1 homolog	IST1	sp|P53990|IST1_HUMAN IST1 homolog OS=Homo sapiens GN=IST1 PE=1 SV=1	1	6	6	6	2	4	1	3	2	0	1	2	2	4	1	3	2	0	1	2	2	4	1	3	2	0	1	2	19.5	19.5	19.5	39.75	364	364	5.73					4	11	0
P53992	P53992	13	13	13	Protein transport protein Sec24C	SEC24C	sp|P53992|SC24C_HUMAN Protein transport protein Sec24C OS=Homo sapiens GN=SEC24C PE=1 SV=3	1	13	13	13	1	7	1	9	5	8	4	2	1	7	1	9	5	8	4	2	1	7	1	9	5	8	4	2	15.2	15.2	15.2	118.32	1094	1094	2.71	32	3	10	18	12	1	0
P54136	P54136	20	20	20	Arginine--tRNA ligase, cytoplasmic	RARS	sp|P54136|SYRC_HUMAN Arginine--tRNA ligase, cytoplasmic OS=Homo sapiens GN=RARS PE=1 SV=2	1	20	20	20	5	10	9	12	9	0	8	4	5	10	9	12	9	0	8	4	5	10	9	12	9	0	8	4	32.7	32.7	32.7	75.378	660	660	4.7	10	1	1	10	30	30	0
P54289	P54289	16	16	16	Voltage-dependent calcium channel subunit alpha-2/delta-1;Voltage-dependent calcium channel subunit alpha-2-1;Voltage-dependent calcium channel subunit delta-1	CACNA2D1	sp|P54289|CA2D1_HUMAN Voltage-dependent calcium channel subunit alpha-2/delta-1 OS=Homo sapiens GN=CACNA2D1 PE=1 SV=3	1	16	16	16	0	1	12	5	0	1	2	7	0	1	12	5	0	1	2	7	0	1	12	5	0	1	2	7	19.5	19.5	19.5	124.57	1103	1103	2.63		17	7	6			0
P54577	P54577	16	16	16	Tyrosine--tRNA ligase, cytoplasmic;Tyrosine--tRNA ligase, cytoplasmic, N-terminally processed	YARS	sp|P54577|SYYC_HUMAN Tyrosine--tRNA ligase, cytoplasmic OS=Homo sapiens GN=YARS PE=1 SV=4	1	16	16	16	3	9	6	9	9	2	6	2	3	9	6	9	9	2	6	2	3	9	6	9	9	2	6	2	31.2	31.2	31.2	59.143	528	528	4.48	14		1		12	29	0
P54578	P54578	11	11	11	Ubiquitin carboxyl-terminal hydrolase 14	USP14	sp|P54578|UBP14_HUMAN Ubiquitin carboxyl-terminal hydrolase 14 OS=Homo sapiens GN=USP14 PE=1 SV=3	1	11	11	11	2	2	3	8	3	0	5	2	2	2	3	8	3	0	5	2	2	2	3	8	3	0	5	2	24.3	24.3	24.3	56.068	494	494	4.91	3	2	1	1	8	18	0
P54619;Q9UGJ0	P54619	4;1	4;1	4;1	5-AMP-activated protein kinase subunit gamma-1	PRKAG1	sp|P54619|AAKG1_HUMAN 5-AMP-activated protein kinase subunit gamma-1 OS=Homo sapiens GN=PRKAG1 PE=1 SV=1	2	4	4	4	1	3	2	4	0	0	0	0	1	3	2	4	0	0	0	0	1	3	2	4	0	0	0	0	12.7	12.7	12.7	37.579	331	331;569	6						10	0
P54652	P54652	18	9	8	Heat shock-related 70 kDa protein 2	HSPA2	sp|P54652|HSP72_HUMAN Heat shock-related 70 kDa protein 2 OS=Homo sapiens GN=HSPA2 PE=1 SV=1	1	18	9	8	12	13	11	13	14	4	10	10	4	5	3	5	6	0	2	2	4	5	3	5	6	0	1	2	28.5	15.8	14.6	70.02	639	639	4.5	6		4	7	13	16	0
P54707	P54707	5	1	1	Potassium-transporting ATPase alpha chain 2	ATP12A	sp|P54707|AT12A_HUMAN Potassium-transporting ATPase alpha chain 2 OS=Homo sapiens GN=ATP12A PE=1 SV=3	1	5	1	1	1	2	3	5	3	1	5	3	0	0	0	1	0	0	1	0	0	0	0	1	0	0	1	0	3.8	1	1	115.51	1039	1039	3		1	1	1			1
P54709	P54709	10	10	10	Sodium/potassium-transporting ATPase subunit beta-3	ATP1B3	sp|P54709|AT1B3_HUMAN Sodium/potassium-transporting ATPase subunit beta-3 OS=Homo sapiens GN=ATP1B3 PE=1 SV=1	1	10	10	10	1	5	9	4	5	0	5	8	1	5	9	4	5	0	5	8	1	5	9	4	5	0	5	8	38.4	38.4	38.4	31.512	279	279	5.22	1	4	4	5	17	46	0
P54727	P54727	6	6	6	UV excision repair protein RAD23 homolog B	RAD23B	sp|P54727|RD23B_HUMAN UV excision repair protein RAD23 homolog B OS=Homo sapiens GN=RAD23B PE=1 SV=1	1	6	6	6	0	3	1	3	3	2	1	0	0	3	1	3	3	2	1	0	0	3	1	3	3	2	1	0	22.5	22.5	22.5	43.171	409	409	2	11	2	2	1	1	1	0
P54764;P54753;P54762;Q9UF33;P54756;P29320	P54764;P54753;P54762;Q9UF33	3;2;2;2;1;1	2;1;1;1;1;1	2;1;1;1;1;1	Ephrin type-A receptor 4;Ephrin type-B receptor 3;Ephrin type-B receptor 1;Ephrin type-A receptor 6	EPHA4;EPHB3;EPHB1;EPHA6	sp|P54764|EPHA4_HUMAN Ephrin type-A receptor 4 OS=Homo sapiens GN=EPHA4 PE=1 SV=1;sp|P54753|EPHB3_HUMAN Ephrin type-B receptor 3 OS=Homo sapiens GN=EPHB3 PE=1 SV=2;sp|P54762|EPHB1_HUMAN Ephrin type-B receptor 1 OS=Homo sapiens GN=EPHB1 PE=1 SV=1;sp|Q9UF33|	6	3	2	2	1	3	1	0	2	0	0	1	0	2	0	0	1	0	0	0	0	2	0	0	1	0	0	0	3.4	2.3	2.3	109.86	986	986;998;984;1036;1037;983	4				3			0.0018057
P54852	P54852	3	3	3	Epithelial membrane protein 3	EMP3	sp|P54852|EMP3_HUMAN Epithelial membrane protein 3 OS=Homo sapiens GN=EMP3 PE=2 SV=1	1	3	3	3	0	0	3	1	0	0	0	2	0	0	3	1	0	0	0	2	0	0	3	1	0	0	0	2	23.3	23.3	23.3	18.429	163	163	6						7	0
P54886	P54886	15	15	15	Delta-1-pyrroline-5-carboxylate synthase;Glutamate 5-kinase;Gamma-glutamyl phosphate reductase	ALDH18A1	sp|P54886|P5CS_HUMAN Delta-1-pyrroline-5-carboxylate synthase OS=Homo sapiens GN=ALDH18A1 PE=1 SV=2	1	15	15	15	0	3	8	8	5	0	5	3	0	3	8	8	5	0	5	3	0	3	8	8	5	0	5	3	21	21	21	87.301	795	795	3.76	11				21	2	0
P54920;Q9H115	P54920	16;3	16;3	16;3	Alpha-soluble NSF attachment protein	NAPA	sp|P54920|SNAA_HUMAN Alpha-soluble NSF attachment protein OS=Homo sapiens GN=NAPA PE=1 SV=3	2	16	16	16	6	15	5	8	9	0	5	6	6	15	5	8	9	0	5	6	6	15	5	8	9	0	5	6	66.4	66.4	66.4	33.232	295	295;298	5.85	1	1				58	0
P55010	P55010	6	6	6	Eukaryotic translation initiation factor 5	EIF5	sp|P55010|IF5_HUMAN Eukaryotic translation initiation factor 5 OS=Homo sapiens GN=EIF5 PE=1 SV=2	1	6	6	6	0	4	0	3	4	0	1	2	0	4	0	3	4	0	1	2	0	4	0	3	4	0	1	2	15.8	15.8	15.8	49.222	431	431	5.8					3	12	0
P55036;A2A3N6	P55036	5;1	5;1	5;1	26S proteasome non-ATPase regulatory subunit 4	PSMD4	sp|P55036|PSMD4_HUMAN 26S proteasome non-ATPase regulatory subunit 4 OS=Homo sapiens GN=PSMD4 PE=1 SV=1	2	5	5	5	0	2	2	3	0	0	1	1	0	2	2	3	0	0	1	1	0	2	2	3	0	0	1	1	21.2	21.2	21.2	40.736	377	377;862	5.58			1		2	9	0
P55039	P55039	4	4	4	Developmentally-regulated GTP-binding protein 2	DRG2	sp|P55039|DRG2_HUMAN Developmentally-regulated GTP-binding protein 2 OS=Homo sapiens GN=DRG2 PE=1 SV=1	1	4	4	4	0	2	0	1	1	0	1	0	0	2	0	1	1	0	1	0	0	2	0	1	1	0	1	0	15.7	15.7	15.7	40.746	364	364	6						5	0
P55058	P55058	3	3	3	Phospholipid transfer protein	PLTP	sp|P55058|PLTP_HUMAN Phospholipid transfer protein OS=Homo sapiens GN=PLTP PE=1 SV=1	1	3	3	3	0	1	0	1	0	0	3	0	0	1	0	1	0	0	3	0	0	1	0	1	0	0	3	0	10.3	10.3	10.3	54.739	493	493	3.82	2	1	1	1	5	1	0
P55060	P55060	30	30	30	Exportin-2	CSE1L	sp|P55060|XPO2_HUMAN Exportin-2 OS=Homo sapiens GN=CSE1L PE=1 SV=3	1	30	30	30	4	13	8	18	25	0	14	4	4	13	8	18	25	0	14	4	4	13	8	18	25	0	14	4	38.6	38.6	38.6	110.42	971	971	3.98	14	2	6	39	44	3	0
P55072	P55072	40	40	40	Transitional endoplasmic reticulum ATPase	VCP	sp|P55072|TERA_HUMAN Transitional endoplasmic reticulum ATPase OS=Homo sapiens GN=VCP PE=1 SV=4	1	40	40	40	16	23	20	25	29	2	18	21	16	23	20	25	29	2	18	21	16	23	20	25	29	2	18	21	63.5	63.5	63.5	89.321	806	806	3.83	8	17	72	85	78	4	0
P55084	P55084	16	16	16	Trifunctional enzyme subunit beta, mitochondrial;3-ketoacyl-CoA thiolase	HADHB	sp|P55084|ECHB_HUMAN Trifunctional enzyme subunit beta, mitochondrial OS=Homo sapiens GN=HADHB PE=1 SV=3	1	16	16	16	2	9	11	8	7	0	2	11	2	9	11	8	7	0	2	11	2	9	11	8	7	0	2	11	40.5	40.5	40.5	51.294	474	474	4.51	15	3	3	2	24	36	0
P55145	P55145	5	5	5	Mesencephalic astrocyte-derived neurotrophic factor	MANF	sp|P55145|MANF_HUMAN Mesencephalic astrocyte-derived neurotrophic factor OS=Homo sapiens GN=MANF PE=1 SV=3	1	5	5	5	0	3	1	1	2	0	1	1	0	3	1	1	2	0	1	1	0	3	1	1	2	0	1	1	23.1	23.1	23.1	20.7	182	182	6						9	0
P55196	P55196	3	3	3	Afadin	MLLT4	sp|P55196|AFAD_HUMAN Afadin OS=Homo sapiens GN=MLLT4 PE=1 SV=3	1	3	3	3	1	1	0	1	3	1	1	1	1	1	0	1	3	1	1	1	1	1	0	1	3	1	1	1	2.1	2.1	2.1	206.8	1824	1824	2.77	5		4	2	1	1	0
P55209	P55209	9	9	7	Nucleosome assembly protein 1-like 1	NAP1L1	sp|P55209|NP1L1_HUMAN Nucleosome assembly protein 1-like 1 OS=Homo sapiens GN=NAP1L1 PE=1 SV=1	1	9	9	7	1	5	4	7	5	1	4	1	1	5	4	7	5	1	4	1	0	4	2	5	4	1	4	1	25.8	25.8	23.3	45.374	391	391	4.52	13	1			5	31	0
P55263	P55263	3	3	3	Adenosine kinase	ADK	sp|P55263|ADK_HUMAN Adenosine kinase OS=Homo sapiens GN=ADK PE=1 SV=2	1	3	3	3	0	0	0	2	1	0	1	0	0	0	0	2	1	0	1	0	0	0	0	2	1	0	1	0	8.8	8.8	8.8	40.545	362	362	6						4	0
P55268	P55268	7	7	7	Laminin subunit beta-2	LAMB2	sp|P55268|LAMB2_HUMAN Laminin subunit beta-2 OS=Homo sapiens GN=LAMB2 PE=1 SV=2	1	7	7	7	0	0	5	3	0	1	0	1	0	0	5	3	0	1	0	1	0	0	5	3	0	1	0	1	5.2	5.2	5.2	195.98	1798	1798	1.73	7		4				0
P55290	P55290	2	2	2	Cadherin-13	CDH13	sp|P55290|CAD13_HUMAN Cadherin-13 OS=Homo sapiens GN=CDH13 PE=1 SV=1	1	2	2	2	1	2	0	1	2	0	2	1	1	2	0	1	2	0	2	1	1	2	0	1	2	0	2	1	3.6	3.6	3.6	78.286	713	713	4.28			5	6	4	3	0
P55735	P55735	8	8	8	Protein SEC13 homolog	SEC13	sp|P55735|SEC13_HUMAN Protein SEC13 homolog OS=Homo sapiens GN=SEC13 PE=1 SV=3	1	8	8	8	2	3	4	5	2	0	6	3	2	3	4	5	2	0	6	3	2	3	4	5	2	0	6	3	41.3	41.3	41.3	35.54	322	322	5.26	5					29	0
P55769	P55769	1	1	1	NHP2-like protein 1;NHP2-like protein 1, N-terminally processed	NHP2L1	sp|P55769|NH2L1_HUMAN NHP2-like protein 1 OS=Homo sapiens GN=NHP2L1 PE=1 SV=3	1	1	1	1	0	1	1	1	1	0	1	0	0	1	1	1	1	0	1	0	0	1	1	1	1	0	1	0	9.4	9.4	9.4	14.173	128	128	5.17	1					5	0
P55786;A6NEC2	P55786	19;8	19;8	19;8	Puromycin-sensitive aminopeptidase	NPEPPS	sp|P55786|PSA_HUMAN Puromycin-sensitive aminopeptidase OS=Homo sapiens GN=NPEPPS PE=1 SV=2	2	19	19	19	3	6	7	10	7	0	5	4	3	6	7	10	7	0	5	4	3	6	7	10	7	0	5	4	21.9	21.9	21.9	103.28	919	919;478	4.02	2		13	15	16	2	0
P55795	P55795	7	2	2	Heterogeneous nuclear ribonucleoprotein H2	HNRNPH2	sp|P55795|HNRH2_HUMAN Heterogeneous nuclear ribonucleoprotein H2 OS=Homo sapiens GN=HNRNPH2 PE=1 SV=1	1	7	2	2	1	2	4	3	7	2	2	3	0	0	1	0	2	0	0	0	0	0	1	0	2	0	0	0	20.9	6.7	6.7	49.263	449	449	4.75	1					3	0
P55809	P55809	3	3	3	Succinyl-CoA:3-ketoacid coenzyme A transferase 1, mitochondrial	OXCT1	sp|P55809|SCOT1_HUMAN Succinyl-CoA:3-ketoacid coenzyme A transferase 1, mitochondrial OS=Homo sapiens GN=OXCT1 PE=1 SV=1	1	3	3	3	0	0	3	1	0	0	0	1	0	0	3	1	0	0	0	1	0	0	3	1	0	0	0	1	9.8	9.8	9.8	56.157	520	520	4	1	1			3	1	0.0011086
P61956;P55854;Q6EEV6	P61956;P55854;Q6EEV6	1;1;1	1;1;1	1;1;1	Small ubiquitin-related modifier 2;Small ubiquitin-related modifier 3;Small ubiquitin-related modifier 4	SUMO2;SUMO3;SUMO4	sp|P61956|SUMO2_HUMAN Small ubiquitin-related modifier 2 OS=Homo sapiens GN=SUMO2 PE=1 SV=3;sp|P55854|SUMO3_HUMAN Small ubiquitin-related modifier 3 OS=Homo sapiens GN=SUMO3 PE=1 SV=2;sp|Q6EEV6|SUMO4_HUMAN Small ubiquitin-related modifier 4 OS=Homo sapiens	3	1	1	1	1	0	1	1	1	1	1	0	1	0	1	1	1	1	1	0	1	0	1	1	1	1	1	0	12.6	12.6	12.6	10.871	95	95;103;95	2.64	5	1	2	1		2	0
P55884	P55884	20	20	20	Eukaryotic translation initiation factor 3 subunit B	EIF3B	sp|P55884|EIF3B_HUMAN Eukaryotic translation initiation factor 3 subunit B OS=Homo sapiens GN=EIF3B PE=1 SV=3	1	20	20	20	6	9	9	17	12	0	5	2	6	9	9	17	12	0	5	2	6	9	9	17	12	0	5	2	34.3	34.3	34.3	92.48	814	814	3.51	12	8	19	29	22	2	0
P55957	P55957	2	2	2	BH3-interacting domain death agonist;BH3-interacting domain death agonist p15;BH3-interacting domain death agonist p13;BH3-interacting domain death agonist p11	BID	sp|P55957|BID_HUMAN BH3-interacting domain death agonist OS=Homo sapiens GN=BID PE=1 SV=1	1	2	2	2	0	1	1	0	0	0	0	0	0	1	1	0	0	0	0	0	0	1	1	0	0	0	0	0	14.4	14.4	14.4	21.994	195	195	6						2	0.00079271
P56134	P56134	5	5	5	ATP synthase subunit f, mitochondrial	ATP5J2	sp|P56134|ATPK_HUMAN ATP synthase subunit f, mitochondrial OS=Homo sapiens GN=ATP5J2 PE=1 SV=3	1	5	5	5	0	3	3	2	2	1	2	3	0	3	3	2	2	1	2	3	0	3	3	2	2	1	2	3	52.1	52.1	52.1	10.918	94	94	4.57	4	2	1	1		15	0
P56192	P56192	24	24	24	Methionine--tRNA ligase, cytoplasmic	MARS	sp|P56192|SYMC_HUMAN Methionine--tRNA ligase, cytoplasmic OS=Homo sapiens GN=MARS PE=1 SV=2	1	24	24	24	2	10	12	12	13	2	9	8	2	10	12	12	13	2	9	8	2	10	12	12	13	2	9	8	36.4	36.4	36.4	101.11	900	900	3.38	26	7	13	23	27	7	0
P56199	P56199	16	16	16	Integrin alpha-1	ITGA1	sp|P56199|ITA1_HUMAN Integrin alpha-1 OS=Homo sapiens GN=ITGA1 PE=1 SV=2	1	16	16	16	3	11	5	7	10	7	5	4	3	11	5	7	10	7	5	4	3	11	5	7	10	7	5	4	13.9	13.9	13.9	130.85	1179	1179	2.69	3	21	39	4	1		0
P56377	P56377	3	2	2	AP-1 complex subunit sigma-2	AP1S2	sp|P56377|AP1S2_HUMAN AP-1 complex subunit sigma-2 OS=Homo sapiens GN=AP1S2 PE=1 SV=1	1	3	2	2	1	2	1	2	1	0	0	0	1	1	1	2	1	0	0	0	1	1	1	2	1	0	0	0	21	15.9	15.9	18.615	157	157	6						7	0
P56385	P56385	3	3	3	ATP synthase subunit e, mitochondrial	ATP5I	sp|P56385|ATP5I_HUMAN ATP synthase subunit e, mitochondrial OS=Homo sapiens GN=ATP5I PE=1 SV=2	1	3	3	3	1	2	2	2	0	0	0	2	1	2	2	2	0	0	0	2	1	2	2	2	0	0	0	2	50.7	50.7	50.7	7.9331	69	69	6						10	0
P56537	P56537	6	6	6	Eukaryotic translation initiation factor 6	EIF6	sp|P56537|IF6_HUMAN Eukaryotic translation initiation factor 6 OS=Homo sapiens GN=EIF6 PE=1 SV=1	1	6	6	6	1	4	3	3	4	0	1	3	1	4	3	3	4	0	1	3	1	4	3	3	4	0	1	3	42.9	42.9	42.9	26.599	245	245	5.13	4					19	0
P56556	P56556	2	2	2	NADH dehydrogenase [ubiquinone] 1 alpha subcomplex subunit 6	NDUFA6	sp|P56556|NDUA6_HUMAN NADH dehydrogenase [ubiquinone] 1 alpha subcomplex subunit 6 OS=Homo sapiens GN=NDUFA6 PE=1 SV=3	1	2	2	2	0	1	2	0	0	0	0	1	0	1	2	0	0	0	0	1	0	1	2	0	0	0	0	1	9.7	9.7	9.7	17.871	154	154	6						4	0.0095176
P56557	P56557	1	1	1	Transmembrane protein 50B	TMEM50B	sp|P56557|TM50B_HUMAN Transmembrane protein 50B OS=Homo sapiens GN=TMEM50B PE=1 SV=2	1	1	1	1	1	0	0	0	0	0	0	0	1	0	0	0	0	0	0	0	1	0	0	0	0	0	0	0	7	7	7	17.936	158	158	6						1	0.0047978
P56589	P56589	1	1	1	Peroxisomal biogenesis factor 3	PEX3	sp|P56589|PEX3_HUMAN Peroxisomal biogenesis factor 3 OS=Homo sapiens GN=PEX3 PE=1 SV=1	1	1	1	1	0	0	0	1	0	0	0	0	0	0	0	1	0	0	0	0	0	0	0	1	0	0	0	0	2.7	2.7	2.7	42.139	373	373	1.5	1	1					0
P57088	P57088	6	6	6	Transmembrane protein 33	TMEM33	sp|P57088|TMM33_HUMAN Transmembrane protein 33 OS=Homo sapiens GN=TMEM33 PE=1 SV=2	1	6	6	6	1	4	5	4	1	2	4	3	1	4	5	4	1	2	4	3	1	4	5	4	1	2	4	3	21.9	21.9	21.9	27.978	247	247	3	16	13	7	5	2	12	0
P57105	P57105	3	3	3	Synaptojanin-2-binding protein	SYNJ2BP	sp|P57105|SYJ2B_HUMAN Synaptojanin-2-binding protein OS=Homo sapiens GN=SYNJ2BP PE=1 SV=2	1	3	3	3	1	0	1	0	0	0	0	2	1	0	1	0	0	0	0	2	1	0	1	0	0	0	0	2	22.1	22.1	22.1	15.928	145	145	6						4	0.00041632
P57678	P57678	3	3	3	Gem-associated protein 4	GEMIN4	sp|P57678|GEMI4_HUMAN Gem-associated protein 4 OS=Homo sapiens GN=GEMIN4 PE=1 SV=2	1	3	3	3	0	0	1	0	1	0	1	1	0	0	1	0	1	0	1	1	0	0	1	0	1	0	1	1	3.5	3.5	3.5	120.04	1058	1058	2.75	2			1	1		0
P57721	P57721	5	1	1	Poly(rC)-binding protein 3	PCBP3	sp|P57721|PCBP3_HUMAN Poly(rC)-binding protein 3 OS=Homo sapiens GN=PCBP3 PE=2 SV=2	1	5	1	1	3	5	3	5	4	4	5	3	0	1	0	1	0	0	1	0	0	1	0	1	0	0	1	0	17.5	3.2	3.2	39.465	371	371	6						3	0
P57737	P57737	2	2	2	Coronin-7	CORO7	sp|P57737|CORO7_HUMAN Coronin-7 OS=Homo sapiens GN=CORO7 PE=1 SV=2	1	2	2	2	0	1	0	1	1	0	0	0	0	1	0	1	1	0	0	0	0	1	0	1	1	0	0	0	2.6	2.6	2.6	100.6	925	925	3.8	1		1	1	1	1	0
P57772	P57772	3	3	3	Selenocysteine-specific elongation factor	EEFSEC	sp|P57772|SELB_HUMAN Selenocysteine-specific elongation factor OS=Homo sapiens GN=EEFSEC PE=1 SV=4	1	3	3	3	0	1	0	1	3	0	0	0	0	1	0	1	3	0	0	0	0	1	0	1	3	0	0	0	6.9	6.9	6.9	65.304	596	596	4.89	1				5	3	0
P58107	P58107	11	9	9	Epiplakin	EPPK1	sp|P58107|EPIPL_HUMAN Epiplakin OS=Homo sapiens GN=EPPK1 PE=1 SV=2	1	11	9	9	0	5	1	3	7	1	2	0	0	5	0	1	5	0	0	0	0	5	0	1	5	0	0	0	6.3	4.3	4.3	555.61	5090	5090	1.58	5	7					0
P58546	P58546	3	3	3	Myotrophin	MTPN	sp|P58546|MTPN_HUMAN Myotrophin OS=Homo sapiens GN=MTPN PE=1 SV=2	1	3	3	3	1	3	1	0	0	0	1	1	1	3	1	0	0	0	1	1	1	3	1	0	0	0	1	1	25.4	25.4	25.4	12.895	118	118	5.38	1					7	0
P59666;P59665	P59666;P59665	3;3	3;3	3;3	Neutrophil defensin 3;HP 3-56;Neutrophil defensin 2;Neutrophil defensin 1;HP 1-56;Neutrophil defensin 2	DEFA3;DEFA1	sp|P59666|DEF3_HUMAN Neutrophil defensin 3 OS=Homo sapiens GN=DEFA3 PE=1 SV=1;sp|P59665|DEF1_HUMAN Neutrophil defensin 1 OS=Homo sapiens GN=DEFA1 PE=1 SV=1	2	3	3	3	0	0	0	0	0	0	0	3	0	0	0	0	0	0	0	3	0	0	0	0	0	0	0	3	17	17	17	10.245	94	94;94	4				3			0
P59998	P59998	6	6	6	Actin-related protein 2/3 complex subunit 4	ARPC4	sp|P59998|ARPC4_HUMAN Actin-related protein 2/3 complex subunit 4 OS=Homo sapiens GN=ARPC4 PE=1 SV=3	1	6	6	6	4	3	6	1	3	0	3	5	4	3	6	1	3	0	3	5	4	3	6	1	3	0	3	5	41.1	41.1	41.1	19.667	168	168	5.82				2	1	25	0
P60033	P60033	5	5	5	CD81 antigen	CD81	sp|P60033|CD81_HUMAN CD81 antigen OS=Homo sapiens GN=CD81 PE=1 SV=1	1	5	5	5	2	3	4	3	4	3	3	3	2	3	4	3	4	3	3	3	2	3	4	3	4	3	3	3	30.9	30.9	30.9	25.809	236	236	3.27	12	15	13	7	2	15	0
P60059	P60059	2	2	2	Protein transport protein Sec61 subunit gamma	SEC61G	sp|P60059|SC61G_HUMAN Protein transport protein Sec61 subunit gamma OS=Homo sapiens GN=SEC61G PE=1 SV=1	1	2	2	2	1	1	2	0	1	0	0	2	1	1	2	0	1	0	0	2	1	1	2	0	1	0	0	2	36.8	36.8	36.8	7.7412	68	68	6						10	0
P60174	P60174	17	17	17	Triosephosphate isomerase	TPI1	sp|P60174|TPIS_HUMAN Triosephosphate isomerase OS=Homo sapiens GN=TPI1 PE=1 SV=3	1	17	17	17	7	11	10	8	10	1	9	13	7	11	10	8	10	1	9	13	7	11	10	8	10	1	9	13	72	72	72	30.791	286	286	4.9	13	9	10	6	5	91	0
P60228	P60228	15	15	15	Eukaryotic translation initiation factor 3 subunit E	EIF3E	sp|P60228|EIF3E_HUMAN Eukaryotic translation initiation factor 3 subunit E OS=Homo sapiens GN=EIF3E PE=1 SV=1	1	15	15	15	2	9	6	11	8	0	7	6	2	9	6	11	8	0	7	6	2	9	6	11	8	0	7	6	33.9	33.9	33.9	52.22	445	445	5.48	4			1	10	47	0
P60468	P60468	2	2	2	Protein transport protein Sec61 subunit beta	SEC61B	sp|P60468|SC61B_HUMAN Protein transport protein Sec61 subunit beta OS=Homo sapiens GN=SEC61B PE=1 SV=2	1	2	2	2	1	1	1	0	1	0	0	1	1	1	1	0	1	0	0	1	1	1	1	0	1	0	0	1	26	26	26	9.9743	96	96	5.33			1		1	4	0
P60510	P60510	4	2	2	Serine/threonine-protein phosphatase 4 catalytic subunit	PPP4C	sp|P60510|PP4C_HUMAN Serine/threonine-protein phosphatase 4 catalytic subunit OS=Homo sapiens GN=PPP4C PE=1 SV=1	1	4	2	2	2	3	1	1	4	0	0	2	1	1	0	0	2	0	0	0	1	1	0	0	2	0	0	0	14.7	9.8	9.8	35.08	307	307	6						4	0
P60520	P60520	2	2	2	Gamma-aminobutyric acid receptor-associated protein-like 2	GABARAPL2	sp|P60520|GBRL2_HUMAN Gamma-aminobutyric acid receptor-associated protein-like 2 OS=Homo sapiens GN=GABARAPL2 PE=1 SV=1	1	2	2	2	1	1	1	2	1	0	1	1	1	1	1	2	1	0	1	1	1	1	1	2	1	0	1	1	16.2	16.2	16.2	13.667	117	117	6						8	0
P60660	P60660	9	9	7	Myosin light polypeptide 6	MYL6	sp|P60660|MYL6_HUMAN Myosin light polypeptide 6 OS=Homo sapiens GN=MYL6 PE=1 SV=2	1	9	9	7	4	8	6	6	8	1	8	9	4	8	6	6	8	1	8	9	2	6	4	5	6	0	6	7	55.6	55.6	39.7	16.93	151	151	4.93	13	5	4	7	8	74	0
P60709;A5A3E0	P60709	32;7	32;7	1;0	Actin, cytoplasmic 1;Actin, cytoplasmic 1, N-terminally processed	ACTB	sp|P60709|ACTB_HUMAN Actin, cytoplasmic 1 OS=Homo sapiens GN=ACTB PE=1 SV=1	2	32	32	1	17	24	25	23	24	15	22	26	17	24	25	23	24	15	22	26	1	1	1	1	1	1	1	1	94.9	94.9	4.5	41.736	375	375;1075	3.98	353	231	228	182	209	751	0
P60842	P60842	24	24	13	Eukaryotic initiation factor 4A-I	EIF4A1	sp|P60842|IF4A1_HUMAN Eukaryotic initiation factor 4A-I OS=Homo sapiens GN=EIF4A1 PE=1 SV=1	1	24	24	13	7	20	13	15	19	3	13	14	7	20	13	15	19	3	13	14	3	11	6	10	10	1	6	8	61.8	61.8	36.9	46.153	406	406	4.15	53	21	24	17	36	115	0
P60866	P60866	6	6	6	40S ribosomal protein S20	RPS20	sp|P60866|RS20_HUMAN 40S ribosomal protein S20 OS=Homo sapiens GN=RPS20 PE=1 SV=1	1	6	6	6	4	4	4	5	4	0	4	4	4	4	4	5	4	0	4	4	4	4	4	5	4	0	4	4	32.8	32.8	32.8	13.373	119	119	5.12	6	1	3			39	0
P60891;P21108;P11908	P60891;P21108	5;3;2	5;3;2	5;3;2	Ribose-phosphate pyrophosphokinase 1;Ribose-phosphate pyrophosphokinase 3	PRPS1;PRPS1L1	sp|P60891|PRPS1_HUMAN Ribose-phosphate pyrophosphokinase 1 OS=Homo sapiens GN=PRPS1 PE=1 SV=2;sp|P21108|PRPS3_HUMAN Ribose-phosphate pyrophosphokinase 3 OS=Homo sapiens GN=PRPS1L1 PE=1 SV=2	3	5	5	5	1	3	4	3	1	0	3	3	1	3	4	3	1	0	3	3	1	3	4	3	1	0	3	3	19.5	19.5	19.5	34.834	318	318;318;318	3.81	12	1	4	2	1	17	0
P60900	P60900	9	9	9	Proteasome subunit alpha type-6	PSMA6	sp|P60900|PSA6_HUMAN Proteasome subunit alpha type-6 OS=Homo sapiens GN=PSMA6 PE=1 SV=1	1	9	9	9	2	2	3	4	1	0	1	4	2	2	3	4	1	0	1	4	2	2	3	4	1	0	1	4	40.7	40.7	40.7	27.399	246	246	5.94					1	17	0
P60903	P60903	3	3	3	Protein S100-A10	S100A10	sp|P60903|S10AA_HUMAN Protein S100-A10 OS=Homo sapiens GN=S100A10 PE=1 SV=2	1	3	3	3	0	3	1	2	1	0	1	1	0	3	1	2	1	0	1	1	0	3	1	2	1	0	1	1	32	32	32	11.203	97	97	6						13	0
P60953	P60953	5	4	4	Cell division control protein 42 homolog	CDC42	sp|P60953|CDC42_HUMAN Cell division control protein 42 homolog OS=Homo sapiens GN=CDC42 PE=1 SV=2	1	5	4	4	2	3	3	4	3	2	3	4	1	3	2	3	3	1	2	3	1	3	2	3	3	1	2	3	40.3	34.6	34.6	21.258	191	191	4.14	12	3	3	5	2	25	0
P60981	P60981	11	10	10	Destrin	DSTN	sp|P60981|DEST_HUMAN Destrin OS=Homo sapiens GN=DSTN PE=1 SV=3	1	11	10	10	4	4	4	4	5	0	4	6	4	4	4	4	5	0	4	5	4	4	4	4	5	0	4	5	69.7	63	63	18.506	165	165	4.16	13	3	2	3	1	27	0
P61006;Q96E17;P59190	P61006	6;1;1	4;0;0	3;0;0	Ras-related protein Rab-8A	RAB8A	sp|P61006|RAB8A_HUMAN Ras-related protein Rab-8A OS=Homo sapiens GN=RAB8A PE=1 SV=1	3	6	4	3	4	6	3	4	4	2	4	4	2	4	1	2	2	0	2	3	1	3	1	2	2	0	2	2	29	19.8	16.4	23.668	207	207;227;212	4.74	5	2	1	1	1	21	0
P61009	P61009	3	3	3	Signal peptidase complex subunit 3	SPCS3	sp|P61009|SPCS3_HUMAN Signal peptidase complex subunit 3 OS=Homo sapiens GN=SPCS3 PE=1 SV=1	1	3	3	3	1	1	3	2	2	0	1	3	1	1	3	2	2	0	1	3	1	1	3	2	2	0	1	3	17.8	17.8	17.8	20.313	180	180	5.6		1		1		13	0
P61011	P61011	5	5	5	Signal recognition particle 54 kDa protein	SRP54	sp|P61011|SRP54_HUMAN Signal recognition particle 54 kDa protein OS=Homo sapiens GN=SRP54 PE=1 SV=1	1	5	5	5	1	2	1	4	0	1	1	0	1	2	1	4	0	1	1	0	1	2	1	4	0	1	1	0	9.5	9.5	9.5	55.704	504	504	4.08	4		1			7	0
P61019	P61019	13	13	7	Ras-related protein Rab-2A	RAB2A	sp|P61019|RAB2A_HUMAN Ras-related protein Rab-2A OS=Homo sapiens GN=RAB2A PE=1 SV=1	1	13	13	7	8	9	9	10	9	1	8	9	8	9	9	10	9	1	8	9	4	4	3	4	3	1	4	5	67.9	67.9	39.2	23.545	212	212	4.94	14	4	5	4	4	76	0
P61020	P61020	6	3	3	Ras-related protein Rab-5B	RAB5B	sp|P61020|RAB5B_HUMAN Ras-related protein Rab-5B OS=Homo sapiens GN=RAB5B PE=1 SV=1	1	6	3	3	5	4	5	6	3	0	2	6	2	2	2	3	1	0	0	3	2	2	2	3	1	0	0	3	36.7	21.9	21.9	23.707	215	215	5.68	1				1	17	0
P61026	P61026	7	6	6	Ras-related protein Rab-10	RAB10	sp|P61026|RAB10_HUMAN Ras-related protein Rab-10 OS=Homo sapiens GN=RAB10 PE=1 SV=1	1	7	6	6	3	6	6	5	5	3	4	6	2	5	5	4	4	2	3	5	2	5	5	4	4	2	3	5	34	28.5	28.5	22.541	200	200	3.57	19	14	13	5	2	30	0
P61073	P61073	2	2	2	C-X-C chemokine receptor type 4	CXCR4	sp|P61073|CXCR4_HUMAN C-X-C chemokine receptor type 4 OS=Homo sapiens GN=CXCR4 PE=1 SV=1	1	2	2	2	0	2	0	0	2	0	0	0	0	2	0	0	2	0	0	0	0	2	0	0	2	0	0	0	8.5	8.5	8.5	39.745	352	352	2.2		4	1				0
P61081	P61081	5	5	5	NEDD8-conjugating enzyme Ubc12	UBE2M	sp|P61081|UBC12_HUMAN NEDD8-conjugating enzyme Ubc12 OS=Homo sapiens GN=UBE2M PE=1 SV=1	1	5	5	5	2	2	3	2	3	0	2	0	2	2	3	2	3	0	2	0	2	2	3	2	3	0	2	0	30.1	30.1	30.1	20.9	183	183	4.75	4					12	0
P61086	P61086	2	2	2	Ubiquitin-conjugating enzyme E2 K	UBE2K	sp|P61086|UBE2K_HUMAN Ubiquitin-conjugating enzyme E2 K OS=Homo sapiens GN=UBE2K PE=1 SV=3	1	2	2	2	1	0	1	0	0	0	0	1	1	0	1	0	0	0	0	1	1	0	1	0	0	0	0	1	14.5	14.5	14.5	22.406	200	200	6						3	0.0031904
P61088	P61088	5	5	1	Ubiquitin-conjugating enzyme E2 N	UBE2N	sp|P61088|UBE2N_HUMAN Ubiquitin-conjugating enzyme E2 N OS=Homo sapiens GN=UBE2N PE=1 SV=1	1	5	5	1	1	3	3	2	1	0	1	2	1	3	3	2	1	0	1	2	0	1	0	0	0	0	0	0	30.9	30.9	4.6	17.138	152	152	6						13	0
P61106	P61106	18	18	18	Ras-related protein Rab-14	RAB14	sp|P61106|RAB14_HUMAN Ras-related protein Rab-14 OS=Homo sapiens GN=RAB14 PE=1 SV=4	1	18	18	18	4	9	9	9	13	0	9	12	4	9	9	9	13	0	9	12	4	9	9	9	13	0	9	12	81.4	81.4	81.4	23.897	215	215	5.56	6	3				86	0
P61158;Q9P1U1;Q9C0K3	P61158	18;2;2	18;2;2	18;2;2	Actin-related protein 3	ACTR3	sp|P61158|ARP3_HUMAN Actin-related protein 3 OS=Homo sapiens GN=ACTR3 PE=1 SV=3	3	18	18	18	5	12	12	13	11	0	10	12	5	12	12	13	11	0	10	12	5	12	12	13	11	0	10	12	52.9	52.9	52.9	47.371	418	418;418;210	4.92	13	4	5	6	28	70	0
P61160	P61160	11	11	11	Actin-related protein 2	ACTR2	sp|P61160|ARP2_HUMAN Actin-related protein 2 OS=Homo sapiens GN=ACTR2 PE=1 SV=1	1	11	11	11	1	7	5	7	6	0	4	4	1	7	5	7	6	0	4	4	1	7	5	7	6	0	4	4	41.1	41.1	41.1	44.76	394	394	5.14	6	2	1		2	39	0
P61163	P61163	13	13	8	Alpha-centractin	ACTR1A	sp|P61163|ACTZ_HUMAN Alpha-centractin OS=Homo sapiens GN=ACTR1A PE=1 SV=1	1	13	13	8	3	11	8	7	9	0	7	7	3	11	8	7	9	0	7	7	2	8	5	4	5	0	5	5	46.3	46.3	27.7	42.613	376	376	5.15	13			1	4	66	0
P61201	P61201	3	3	3	COP9 signalosome complex subunit 2	COPS2	sp|P61201|CSN2_HUMAN COP9 signalosome complex subunit 2 OS=Homo sapiens GN=COPS2 PE=1 SV=1	1	3	3	3	0	1	0	0	2	0	0	0	0	1	0	0	2	0	0	0	0	1	0	0	2	0	0	0	8.4	8.4	8.4	51.596	443	443	6						3	0.00076658
P61204;P84077	P61204;P84077	12;12	12;12	6;6	ADP-ribosylation factor 3;ADP-ribosylation factor 1	ARF3;ARF1	sp|P61204|ARF3_HUMAN ADP-ribosylation factor 3 OS=Homo sapiens GN=ARF3 PE=1 SV=2;sp|P84077|ARF1_HUMAN ADP-ribosylation factor 1 OS=Homo sapiens GN=ARF1 PE=1 SV=2	2	12	12	6	8	11	8	8	8	0	9	8	8	11	8	8	8	0	9	8	4	5	3	3	4	0	4	4	65.2	65.2	35.4	20.601	181	181;181	4.81	27	6	5	6	2	112	0
P61221	P61221	13	13	13	ATP-binding cassette sub-family E member 1	ABCE1	sp|P61221|ABCE1_HUMAN ATP-binding cassette sub-family E member 1 OS=Homo sapiens GN=ABCE1 PE=1 SV=1	1	13	13	13	3	10	3	7	7	0	3	3	3	10	3	7	7	0	3	3	3	10	3	7	7	0	3	3	28.9	28.9	28.9	67.314	599	599	4.8	6	1	1	3	23	21	0
P61224;A6NIZ1	P61224;A6NIZ1	9;7	9;7	2;2	Ras-related protein Rap-1b;Ras-related protein Rap-1b-like protein	RAP1B	sp|P61224|RAP1B_HUMAN Ras-related protein Rap-1b OS=Homo sapiens GN=RAP1B PE=1 SV=1;sp|A6NIZ1|RP1BL_HUMAN Ras-related protein Rap-1b-like protein OS=Homo sapiens PE=2 SV=1	2	9	9	2	3	4	3	4	7	1	3	5	3	4	3	4	7	1	3	5	1	1	1	1	2	0	1	1	45.1	45.1	15.2	20.825	184	184;184	4.76	10		2	2	1	34	0
P61225;P10114	P61225;P10114	3;2	3;2	1;0	Ras-related protein Rap-2b;Ras-related protein Rap-2a	RAP2B;RAP2A	sp|P61225|RAP2B_HUMAN Ras-related protein Rap-2b OS=Homo sapiens GN=RAP2B PE=1 SV=1;sp|P10114|RAP2A_HUMAN Ras-related protein Rap-2a OS=Homo sapiens GN=RAP2A PE=1 SV=1	2	3	3	1	1	1	1	1	0	0	2	1	1	1	1	1	0	0	2	1	0	0	0	1	0	0	0	0	26.8	26.8	6.6	20.504	183	183;183	6						7	0
P61247	P61247	17	17	17	40S ribosomal protein S3a	RPS3A	sp|P61247|RS3A_HUMAN 40S ribosomal protein S3a OS=Homo sapiens GN=RPS3A PE=1 SV=2	1	17	17	17	8	10	10	11	10	3	6	13	8	10	10	11	10	3	6	13	8	10	10	11	10	3	6	13	60.6	60.6	60.6	29.945	264	264	4.36	35	8	6	9	14	85	0
P61254;Q9UNX3	P61254;Q9UNX3	2;2	2;2	2;2	60S ribosomal protein L26;60S ribosomal protein L26-like 1	RPL26;RPL26L1	sp|P61254|RL26_HUMAN 60S ribosomal protein L26 OS=Homo sapiens GN=RPL26 PE=1 SV=1;sp|Q9UNX3|RL26L_HUMAN 60S ribosomal protein L26-like 1 OS=Homo sapiens GN=RPL26L1 PE=1 SV=1	2	2	2	2	1	2	1	2	1	0	1	1	1	2	1	2	1	0	1	1	1	2	1	2	1	0	1	1	10.3	10.3	10.3	17.258	145	145;145	6						9	0.00042753
P61289	P61289	2	2	2	Proteasome activator complex subunit 3	PSME3	sp|P61289|PSME3_HUMAN Proteasome activator complex subunit 3 OS=Homo sapiens GN=PSME3 PE=1 SV=1	1	2	2	2	0	0	2	1	0	0	0	0	0	0	2	1	0	0	0	0	0	0	2	1	0	0	0	0	10.2	10.2	10.2	29.506	254	254	6						3	0
P61313	P61313	8	8	8	60S ribosomal protein L15	RPL15	sp|P61313|RL15_HUMAN 60S ribosomal protein L15 OS=Homo sapiens GN=RPL15 PE=1 SV=2	1	8	8	8	4	5	4	8	6	2	3	3	4	5	4	8	6	2	3	3	4	5	4	8	6	2	3	3	38.7	38.7	38.7	24.146	204	204	3.59	18	20	15	8	10	29	0
P61353	P61353	7	7	7	60S ribosomal protein L27	RPL27	sp|P61353|RL27_HUMAN 60S ribosomal protein L27 OS=Homo sapiens GN=RPL27 PE=1 SV=2	1	7	7	7	4	6	5	7	4	0	4	7	4	6	5	7	4	0	4	7	4	6	5	7	4	0	4	7	49.3	49.3	49.3	15.798	136	136	5.37	3	3	1	1		43	0
P61421	P61421	11	11	11	V-type proton ATPase subunit d 1	ATP6V0D1	sp|P61421|VA0D1_HUMAN V-type proton ATPase subunit d 1 OS=Homo sapiens GN=ATP6V0D1 PE=1 SV=1	1	11	11	11	2	5	9	2	1	0	0	5	2	5	9	2	1	0	0	5	2	5	9	2	1	0	0	5	30.5	30.5	30.5	40.329	351	351	6						25	0
P61513	P61513	1	1	1	60S ribosomal protein L37a	RPL37A	sp|P61513|RL37A_HUMAN 60S ribosomal protein L37a OS=Homo sapiens GN=RPL37A PE=1 SV=2	1	1	1	1	0	1	1	1	1	0	0	1	0	1	1	1	1	0	0	1	0	1	1	1	1	0	0	1	19.6	19.6	19.6	10.275	92	92	4.67	2			1		6	0
P61586	P61586	9	2	2	Transforming protein RhoA	RHOA	sp|P61586|RHOA_HUMAN Transforming protein RhoA OS=Homo sapiens GN=RHOA PE=1 SV=1	1	9	2	2	4	9	6	3	6	1	3	6	0	2	2	1	1	0	1	1	0	2	2	1	1	0	1	1	50.3	18.7	18.7	21.768	193	193	4.33	4					8	0
P61587	P61587	1	1	1	Rho-related GTP-binding protein RhoE	RND3	sp|P61587|RND3_HUMAN Rho-related GTP-binding protein RhoE OS=Homo sapiens GN=RND3 PE=1 SV=1	1	1	1	1	0	0	0	0	1	0	0	0	0	0	0	0	1	0	0	0	0	0	0	0	1	0	0	0	5.7	5.7	5.7	27.368	244	244	6						1	0
P61604	P61604	7	7	7	10 kDa heat shock protein, mitochondrial	HSPE1	sp|P61604|CH10_HUMAN 10 kDa heat shock protein, mitochondrial OS=Homo sapiens GN=HSPE1 PE=1 SV=2	1	7	7	7	1	5	3	3	3	1	2	4	1	5	3	3	3	1	2	4	1	5	3	3	3	1	2	4	63.7	63.7	63.7	10.932	102	102	4.96	4	1	1			20	0
P61619	P61619	9	9	6	Protein transport protein Sec61 subunit alpha isoform 1	SEC61A1	sp|P61619|S61A1_HUMAN Protein transport protein Sec61 subunit alpha isoform 1 OS=Homo sapiens GN=SEC61A1 PE=1 SV=2	1	9	9	6	1	5	7	6	5	7	6	6	1	5	7	6	5	7	6	6	0	2	4	3	3	4	4	4	22.7	22.7	18.1	52.264	476	476	3.04	29	16	17	8	5	20	0
P61626	P61626	3	3	3	Lysozyme C	LYZ	sp|P61626|LYSC_HUMAN Lysozyme C OS=Homo sapiens GN=LYZ PE=1 SV=1	1	3	3	3	1	0	0	0	0	0	0	3	1	0	0	0	0	0	0	3	1	0	0	0	0	0	0	3	21.6	21.6	21.6	16.537	148	148	4.14		1	1	3		2	0
P61758	P61758	2	2	2	Prefoldin subunit 3	VBP1	sp|P61758|PFD3_HUMAN Prefoldin subunit 3 OS=Homo sapiens GN=VBP1 PE=1 SV=3	1	2	2	2	1	1	1	0	1	0	1	1	1	1	1	0	1	0	1	1	1	1	1	0	1	0	1	1	11.2	11.2	11.2	22.658	197	197	6						6	0.0051265
P61764	P61764	5	5	5	Syntaxin-binding protein 1	STXBP1	sp|P61764|STXB1_HUMAN Syntaxin-binding protein 1 OS=Homo sapiens GN=STXBP1 PE=1 SV=1	1	5	5	5	1	2	2	0	3	0	1	1	1	2	2	0	3	0	1	1	1	2	2	0	3	0	1	1	10.1	10.1	10.1	67.568	594	594	4.56	1	1		5	4	5	0
P61803	P61803	3	3	3	Dolichyl-diphosphooligosaccharide--protein glycosyltransferase subunit DAD1	DAD1	sp|P61803|DAD1_HUMAN Dolichyl-diphosphooligosaccharide--protein glycosyltransferase subunit DAD1 OS=Homo sapiens GN=DAD1 PE=1 SV=3	1	3	3	3	3	3	3	3	2	3	2	2	3	3	3	3	2	3	2	2	3	3	3	3	2	3	2	2	28.3	28.3	28.3	12.497	113	113	3.25	12	13	7	3	1	15	0
P61916	P61916	1	1	1	Epididymal secretory protein E1	NPC2	sp|P61916|NPC2_HUMAN Epididymal secretory protein E1 OS=Homo sapiens GN=NPC2 PE=1 SV=1	1	1	1	1	0	1	1	1	1	0	0	1	0	1	1	1	1	0	0	1	0	1	1	1	1	0	0	1	10.6	10.6	10.6	16.57	151	151	6						6	0
P61923	P61923	4	4	4	Coatomer subunit zeta-1	COPZ1	sp|P61923|COPZ1_HUMAN Coatomer subunit zeta-1 OS=Homo sapiens GN=COPZ1 PE=1 SV=1	1	4	4	4	0	0	2	1	1	0	0	2	0	0	2	1	1	0	0	2	0	0	2	1	1	0	0	2	22	22	22	20.198	177	177	5.17	1					5	0
P61960	P61960	1	1	1	Ubiquitin-fold modifier 1	UFM1	sp|P61960|UFM1_HUMAN Ubiquitin-fold modifier 1 OS=Homo sapiens GN=UFM1 PE=1 SV=1	1	1	1	1	0	1	0	1	0	0	1	0	0	1	0	1	0	0	1	0	0	1	0	1	0	0	1	0	9.4	9.4	9.4	9.1175	85	85	6						4	0.0095363
P61962	P61962	5	5	5	DDB1- and CUL4-associated factor 7	DCAF7	sp|P61962|DCAF7_HUMAN DDB1- and CUL4-associated factor 7 OS=Homo sapiens GN=DCAF7 PE=1 SV=1	1	5	5	5	2	3	1	1	3	0	0	0	2	3	1	1	3	0	0	0	2	3	1	1	3	0	0	0	18.4	18.4	18.4	38.926	342	342	6						12	0
P61966	P61966	6	6	5	AP-1 complex subunit sigma-1A	AP1S1	sp|P61966|AP1S1_HUMAN AP-1 complex subunit sigma-1A OS=Homo sapiens GN=AP1S1 PE=1 SV=1	1	6	6	5	2	4	1	2	2	0	1	1	2	4	1	2	2	0	1	1	2	3	1	2	2	0	1	1	37.3	37.3	32.3	18.733	158	158	5.47	2					17	0
P61970	P61970	2	2	2	Nuclear transport factor 2	NUTF2	sp|P61970|NTF2_HUMAN Nuclear transport factor 2 OS=Homo sapiens GN=NUTF2 PE=1 SV=1	1	2	2	2	1	2	0	0	1	0	1	1	1	2	0	0	1	0	1	1	1	2	0	0	1	0	1	1	17.3	17.3	17.3	14.478	127	127	6						8	0
P61978	P61978	19	19	19	Heterogeneous nuclear ribonucleoprotein K	HNRNPK	sp|P61978|HNRPK_HUMAN Heterogeneous nuclear ribonucleoprotein K OS=Homo sapiens GN=HNRNPK PE=1 SV=1	1	19	19	19	7	11	7	17	15	12	12	9	7	11	7	17	15	12	12	9	7	11	7	17	15	12	12	9	45.8	45.8	45.8	50.976	463	463	3.07	84	18	24	18	21	47	0
P61981	P61981	13	9	9	14-3-3 protein gamma;14-3-3 protein gamma, N-terminally processed	YWHAG	sp|P61981|1433G_HUMAN 14-3-3 protein gamma OS=Homo sapiens GN=YWHAG PE=1 SV=2	1	13	9	9	6	10	7	8	9	0	8	10	3	6	5	4	6	0	5	7	3	6	5	4	6	0	5	7	51.4	41.7	41.7	28.302	247	247	5.65	2	1	1	2	1	56	0
P62070	P62070	6	4	4	Ras-related protein R-Ras2	RRAS2	sp|P62070|RRAS2_HUMAN Ras-related protein R-Ras2 OS=Homo sapiens GN=RRAS2 PE=1 SV=1	1	6	4	4	2	3	5	3	2	1	3	3	1	2	4	1	1	1	1	2	1	2	4	1	1	1	1	2	35.8	22.5	22.5	23.399	204	204	4.03	6	3	4	2	1	14	0
P62081	P62081	8	8	8	40S ribosomal protein S7	RPS7	sp|P62081|RS7_HUMAN 40S ribosomal protein S7 OS=Homo sapiens GN=RPS7 PE=1 SV=1	1	8	8	8	1	4	5	6	4	0	1	7	1	4	5	6	4	0	1	7	1	4	5	6	4	0	1	7	46.9	46.9	46.9	22.127	194	194	5.85	1					32	0
P62136	P62136	25	25	6	Serine/threonine-protein phosphatase PP1-alpha catalytic subunit	PPP1CA	sp|P62136|PP1A_HUMAN Serine/threonine-protein phosphatase PP1-alpha catalytic subunit OS=Homo sapiens GN=PPP1CA PE=1 SV=1	1	25	25	6	11	20	13	17	21	2	15	13	11	20	13	17	21	2	15	13	3	4	4	4	6	1	5	4	76.7	76.7	26.1	37.512	330	330	4.83	38	6	15	14	13	171	0
P62140	P62140	21	8	8	Serine/threonine-protein phosphatase PP1-beta catalytic subunit	PPP1CB	sp|P62140|PP1B_HUMAN Serine/threonine-protein phosphatase PP1-beta catalytic subunit OS=Homo sapiens GN=PPP1CB PE=1 SV=3	1	21	8	8	10	18	10	14	18	1	12	12	3	7	3	4	6	0	4	5	3	7	3	4	6	0	4	5	72.5	40.7	40.7	37.186	327	327	5.06	6	2		2	2	35	0
P62158	P62158	3	3	3	Calmodulin	CALM1	sp|P62158|CALM_HUMAN Calmodulin OS=Homo sapiens GN=CALM1 PE=1 SV=2	1	3	3	3	0	3	1	0	1	0	0	0	0	3	1	0	1	0	0	0	0	3	1	0	1	0	0	0	30.9	30.9	30.9	16.837	149	149	6						6	0
P62191	P62191	11	11	11	26S protease regulatory subunit 4	PSMC1	sp|P62191|PRS4_HUMAN 26S protease regulatory subunit 4 OS=Homo sapiens GN=PSMC1 PE=1 SV=1	1	11	11	11	2	5	5	7	7	1	4	4	2	5	5	7	7	1	4	4	2	5	5	7	7	1	4	4	33.9	33.9	33.9	49.184	440	440	4.3	11	6	7	4	13	30	0
P62195;Q8NB90	P62195	17;1	17;1	17;1	26S protease regulatory subunit 8	PSMC5	sp|P62195|PRS8_HUMAN 26S protease regulatory subunit 8 OS=Homo sapiens GN=PSMC5 PE=1 SV=1	2	17	17	17	3	5	5	7	5	1	6	5	3	5	5	7	5	1	6	5	3	5	5	7	5	1	6	5	57.6	57.6	57.6	45.626	406	406;893	4.47	12	1	2	2	4	30	0
P62241	P62241	15	15	15	40S ribosomal protein S8	RPS8	sp|P62241|RS8_HUMAN 40S ribosomal protein S8 OS=Homo sapiens GN=RPS8 PE=1 SV=2	1	15	15	15	8	9	9	11	8	2	8	12	8	9	9	11	8	2	8	12	8	9	9	11	8	2	8	12	60.6	60.6	60.6	24.205	208	208	4.07	40	19	24	12	21	88	0
P62244	P62244	6	6	6	40S ribosomal protein S15a	RPS15A	sp|P62244|RS15A_HUMAN 40S ribosomal protein S15a OS=Homo sapiens GN=RPS15A PE=1 SV=2	1	6	6	6	3	1	5	3	3	0	4	6	3	1	5	3	3	0	4	6	3	1	5	3	3	0	4	6	39.2	39.2	39.2	14.839	130	130	4.85	8	1	1	2	2	32	0
P62249	P62249	11	11	11	40S ribosomal protein S16	RPS16	sp|P62249|RS16_HUMAN 40S ribosomal protein S16 OS=Homo sapiens GN=RPS16 PE=1 SV=2	1	11	11	11	4	9	9	8	5	1	6	9	4	9	9	8	5	1	6	9	4	9	9	8	5	1	6	9	54.1	54.1	54.1	16.445	146	146	4.32	21	9	4	7	8	55	0
P62258	P62258	24	24	22	14-3-3 protein epsilon	YWHAE	sp|P62258|1433E_HUMAN 14-3-3 protein epsilon OS=Homo sapiens GN=YWHAE PE=1 SV=1	1	24	24	22	12	21	11	10	17	1	13	16	12	21	11	10	17	1	13	16	10	19	9	8	15	1	11	14	77.6	77.6	74.5	29.174	255	255	5.48	9	7	2	13	13	185	0
P62263	P62263	10	10	10	40S ribosomal protein S14	RPS14	sp|P62263|RS14_HUMAN 40S ribosomal protein S14 OS=Homo sapiens GN=RPS14 PE=1 SV=3	1	10	10	10	4	5	4	6	6	1	2	3	4	5	4	6	6	1	2	3	4	5	4	6	6	1	2	3	43	43	43	16.273	151	151	4.61	10	2	2	1	2	32	0
P62266	P62266	5	5	5	40S ribosomal protein S23	RPS23	sp|P62266|RS23_HUMAN 40S ribosomal protein S23 OS=Homo sapiens GN=RPS23 PE=1 SV=3	1	5	5	5	2	2	4	3	1	0	2	3	2	2	4	3	1	0	2	3	2	2	4	3	1	0	2	3	42.7	42.7	42.7	15.807	143	143	4.23	9	1	1	1	1	18	0
P62269	P62269	11	11	11	40S ribosomal protein S18	RPS18	sp|P62269|RS18_HUMAN 40S ribosomal protein S18 OS=Homo sapiens GN=RPS18 PE=1 SV=3	1	11	11	11	6	7	9	10	7	2	8	10	6	7	9	10	7	2	8	10	6	7	9	10	7	2	8	10	52	52	52	17.718	152	152	5.34	10	1	1	1	1	77	0
P62277	P62277	9	9	9	40S ribosomal protein S13	RPS13	sp|P62277|RS13_HUMAN 40S ribosomal protein S13 OS=Homo sapiens GN=RPS13 PE=1 SV=2	1	9	9	9	5	5	8	9	9	1	7	7	5	5	8	9	9	1	7	7	5	5	8	9	9	1	7	7	47.7	47.7	47.7	17.222	151	151	5.71	4					66	0
P62280	P62280	10	10	10	40S ribosomal protein S11	RPS11	sp|P62280|RS11_HUMAN 40S ribosomal protein S11 OS=Homo sapiens GN=RPS11 PE=1 SV=3	1	10	10	10	4	6	6	8	6	3	5	7	4	6	6	8	6	3	5	7	4	6	6	8	6	3	5	7	57	57	57	18.431	158	158	3.85	31	9	7	8	6	48	0
P62304	P62304	3	3	3	Small nuclear ribonucleoprotein E	SNRPE	sp|P62304|RUXE_HUMAN Small nuclear ribonucleoprotein E OS=Homo sapiens GN=SNRPE PE=1 SV=1	1	3	3	3	0	1	1	1	0	0	0	2	0	1	1	1	0	0	0	2	0	1	1	1	0	0	0	2	29.3	29.3	29.3	10.803	92	92	6						6	0
P62306	P62306	2	2	2	Small nuclear ribonucleoprotein F	SNRPF	sp|P62306|RUXF_HUMAN Small nuclear ribonucleoprotein F OS=Homo sapiens GN=SNRPF PE=1 SV=1	1	2	2	2	0	1	2	0	1	0	0	0	0	1	2	0	1	0	0	0	0	1	2	0	1	0	0	0	24.4	24.4	24.4	9.7251	86	86	6						5	0
P62314	P62314	4	4	4	Small nuclear ribonucleoprotein Sm D1	SNRPD1	sp|P62314|SMD1_HUMAN Small nuclear ribonucleoprotein Sm D1 OS=Homo sapiens GN=SNRPD1 PE=1 SV=1	1	4	4	4	0	1	3	2	3	0	1	3	0	1	3	2	3	0	1	3	0	1	3	2	3	0	1	3	37	37	37	13.281	119	119	6						17	0
P62316	P62316	5	5	5	Small nuclear ribonucleoprotein Sm D2	SNRPD2	sp|P62316|SMD2_HUMAN Small nuclear ribonucleoprotein Sm D2 OS=Homo sapiens GN=SNRPD2 PE=1 SV=1	1	5	5	5	0	2	0	0	4	0	0	1	0	2	0	0	4	0	0	1	0	2	0	0	4	0	0	1	40.7	40.7	40.7	13.527	118	118	6						7	0
P62318	P62318	4	4	4	Small nuclear ribonucleoprotein Sm D3	SNRPD3	sp|P62318|SMD3_HUMAN Small nuclear ribonucleoprotein Sm D3 OS=Homo sapiens GN=SNRPD3 PE=1 SV=1	1	4	4	4	1	1	3	0	1	0	1	0	1	1	3	0	1	0	1	0	1	1	3	0	1	0	1	0	37.3	37.3	37.3	13.916	126	126	4.33	3					6	0
P62330	P62330	3	3	3	ADP-ribosylation factor 6	ARF6	sp|P62330|ARF6_HUMAN ADP-ribosylation factor 6 OS=Homo sapiens GN=ARF6 PE=1 SV=2	1	3	3	3	0	3	2	2	0	0	2	2	0	3	2	2	0	0	2	2	0	3	2	2	0	0	2	2	24.6	24.6	24.6	20.082	175	175	5.41	2					15	0
P62333	P62333	14	14	14	26S protease regulatory subunit 10B	PSMC6	sp|P62333|PRS10_HUMAN 26S protease regulatory subunit 10B OS=Homo sapiens GN=PSMC6 PE=1 SV=1	1	14	14	14	1	8	7	8	7	2	6	4	1	8	7	8	7	2	6	4	1	8	7	8	7	2	6	4	46	46	46	44.172	389	389	4.09	19	4	3	5	4	35	0
P62341	P62341	1	1	1	Selenoprotein T	SELT	sp|P62341|SELT_HUMAN Selenoprotein T OS=Homo sapiens GN=SELT PE=2 SV=2	1	1	1	1	0	0	1	0	0	0	0	1	0	0	1	0	0	0	0	1	0	0	1	0	0	0	0	1	6.7	6.7	6.7	22.324	195	195	6						2	0.0021583
P62380	P62380	1	1	1	TATA box-binding protein-like protein 1	TBPL1	sp|P62380|TBPL1_HUMAN TATA box-binding protein-like protein 1 OS=Homo sapiens GN=TBPL1 PE=1 SV=1	1	1	1	1	0	1	1	1	0	0	0	0	0	1	1	1	0	0	0	0	0	1	1	1	0	0	0	0	7	7	7	20.886	186	186	6						3	0
P62424	P62424	15	15	15	60S ribosomal protein L7a	RPL7A	sp|P62424|RL7A_HUMAN 60S ribosomal protein L7a OS=Homo sapiens GN=RPL7A PE=1 SV=2	1	15	15	15	6	10	11	13	11	3	10	10	6	10	11	13	11	3	10	10	6	10	11	13	11	3	10	10	38	38	38	29.995	266	266	4.35	36	9	9	9	10	91	0
P62491;P57735	P62491	12;1	1;0	1;0	Ras-related protein Rab-11A	RAB11A	sp|P62491|RB11A_HUMAN Ras-related protein Rab-11A OS=Homo sapiens GN=RAB11A PE=1 SV=3	2	12	1	1	10	8	11	8	7	0	5	9	0	1	0	1	0	0	0	0	0	1	0	1	0	0	0	0	59.7	13.4	13.4	24.393	216	216;213	6						2	0
P62495	P62495	5	5	5	Eukaryotic peptide chain release factor subunit 1	ETF1	sp|P62495|ERF1_HUMAN Eukaryotic peptide chain release factor subunit 1 OS=Homo sapiens GN=ETF1 PE=1 SV=3	1	5	5	5	0	3	2	3	4	0	2	1	0	3	2	3	4	0	2	1	0	3	2	3	4	0	2	1	12.6	12.6	12.6	49.03	437	437	5.5	1				3	12	0
P62633	P62633	5	5	5	Cellular nucleic acid-binding protein	CNBP	sp|P62633|CNBP_HUMAN Cellular nucleic acid-binding protein OS=Homo sapiens GN=CNBP PE=1 SV=1	1	5	5	5	0	5	0	1	2	0	0	0	0	5	0	1	2	0	0	0	0	5	0	1	2	0	0	0	39	39	39	19.463	177	177	6						9	0
P62699	P62699	3	3	3	Protein yippee-like 5	YPEL5	sp|P62699|YPEL5_HUMAN Protein yippee-like 5 OS=Homo sapiens GN=YPEL5 PE=1 SV=1	1	3	3	3	0	1	3	1	0	0	0	1	0	1	3	1	0	0	0	1	0	1	3	1	0	0	0	1	33.1	33.1	33.1	13.841	121	121	6						6	0
P62701;Q8TD47	P62701;Q8TD47	16;8	16;8	10;3	40S ribosomal protein S4, X isoform;40S ribosomal protein S4, Y isoform 2	RPS4X;RPS4Y2	sp|P62701|RS4X_HUMAN 40S ribosomal protein S4, X isoform OS=Homo sapiens GN=RPS4X PE=1 SV=2;sp|Q8TD47|RS4Y2_HUMAN 40S ribosomal protein S4, Y isoform 2 OS=Homo sapiens GN=RPS4Y2 PE=2 SV=3	2	16	16	10	4	8	10	14	10	2	9	11	4	8	10	14	10	2	9	11	3	6	6	8	6	2	6	8	47.5	47.5	34.6	29.597	263	263;263	4.43	31	4	6	4	5	79	0
P62736;P63267	P62736;P63267	27;25	1;1	1;1	Actin, aortic smooth muscle;Actin, gamma-enteric smooth muscle	ACTA2;ACTG2	sp|P62736|ACTA_HUMAN Actin, aortic smooth muscle OS=Homo sapiens GN=ACTA2 PE=1 SV=1;sp|P63267|ACTH_HUMAN Actin, gamma-enteric smooth muscle OS=Homo sapiens GN=ACTG2 PE=1 SV=1	2	27	1	1	11	22	16	14	19	8	16	19	0	1	0	0	0	0	0	0	0	1	0	0	0	0	0	0	79.6	2.9	2.9	42.009	377	377;376	6						2	0.00080096
P62745	P62745	4	2	2	Rho-related GTP-binding protein RhoB	RHOB	sp|P62745|RHOB_HUMAN Rho-related GTP-binding protein RhoB OS=Homo sapiens GN=RHOB PE=1 SV=1	1	4	2	2	2	4	2	1	1	0	2	1	1	2	1	1	0	0	1	0	1	2	1	1	0	0	1	0	25	11.7	11.7	22.123	196	196	6						7	0.00041545
P62750	P62750	3	3	3	60S ribosomal protein L23a	RPL23A	sp|P62750|RL23A_HUMAN 60S ribosomal protein L23a OS=Homo sapiens GN=RPL23A PE=1 SV=1	1	3	3	3	2	1	2	2	1	0	2	2	2	1	2	2	1	0	2	2	2	1	2	2	1	0	2	2	20.5	20.5	20.5	17.695	156	156	6						12	0
[truncated: 1,630 more rows]
[truncated: 115 more columns]
